# Supplementary material for: A Systems Biology Approach to Identify Essential Epigenetic Regulators for Specific Biological Processes in Plants
Source: Plants (Basel). 2021 Feb 13;10(2):364. doi: 10.3390/plants10020364 (PMC7918732; doi:10.3390/plants10020364)
Supplement: Supplementary file 1 [file plants-10-00364-s001.zip]

Archive with 13 entries (13 files):
- Supplemental Data 3.txt
- Supplemental Data 4.txt
- Supplemental Data 5.txt
- Supplemental Table S1_Final.docx
- SupplementalResults_Final.docx
- SupplementaryTableS2.xlsx
- SupplementaryTableS3.xlsx
- SupplementaryTableS4.xlsx
- SupplementaryTableS5.xlsx
- SupplementaryTableS6.xlsx
- SupplementaryTableS7.xlsx
- SupplementaryTableS8.xlsx
- SupplementaryTableS9.xlsx
