# Supplementary material for: A Systems Biology Approach to Identify Essential Epigenetic Regulators for Specific Biological Processes in Plants
Source: Plants (Basel). 2021 Feb 13;10(2):364. doi: 10.3390/plants10020364 (PMC7918732; doi:10.3390/plants10020364)
Supplement: Supplementary file 1 [file plants-10-00364-s001.zip › Supplemental Data 3.txt]

	regulatoryGene	Epi regulator or TF	Weight Sum	Name	Description
0	AT4G13940	epigenetic regulator	53.91183514886838	HOMOLOGY-DEPENDENT GENE SILENCING 1 (HOG1)	Encodes a S-adenosyl-L-homocysteine hydrolase required for DNA methylation-dependent gene silencing. The mRNA is cell-to-cell mobile.
1	AT5G57660	TF	27.69582612572159	CONSTANS-LIKE 5 (COL5)	CONSTANS-like 5;(source:Araport11)
2	AT1G30650	TF	23.206385465814098	WRKY DNA-BINDING PROTEIN 14 (WRKY14)	member of WRKY Transcription Factor; Group II-e
3	AT4G08150	TF	20.110786268370035	KNOTTED-LIKE FROM ARABIDOPSIS THALIANA (KNAT1)	A member of class I knotted1-like homeobox gene family (together with KNAT2). Similar to the knotted1 (kn1) homeobox gene of maize. Normally expressed in the peripheral and rib zone of shoot apical meristem but not in the leaf primordia. It is also expressed in the fourth floral whorl, in the region that would become style, particularly in the cell surrounding the transmitting tissue. No expressi…
4	AT4G29190	TF	19.057910579453726	OXIDATION-RELATED ZINC FINGER 2 (OZF2)	Zinc finger C-x8-C-x5-C-x3-H type family protein;(source:Araport11)
5	AT3G47500	TF	16.472389730234458	CYCLING DOF FACTOR 3 (CDF3)	Dof-type zinc finger domain-containing protein, identical to H-protein promoter binding factor-2a GI:3386546 from (Arabidopsis thaliana). Interacts with LKP2 and FKF1, but its overexpression does not change flowering time under short or long day conditions.
6	AT5G22650	epigenetic regulator	16.001798975968516	HISTONE DEACETYLASE 2B (HD2B)	Encodes a member of a plant-specific class of histone deacetylases. Controls the development of adaxial/abaxial leaf polarity. Its mRNA is widely expressed in stems, leaves, flowers and young siliques. Plant lines expressing RNAi constructs directed against this gene showed a marked reduction in agrobacterium-mediated root transformation.
7	AT5G11060	TF	14.905381121240255	KNOTTED1-LIKE HOMEOBOX GENE 4 (KNAT4)	A member of Class II KN1-like homeodomain transcription factors (together with KNAT3 and KNAT5), with greatest homology to the maize knox1 homeobox protein. Expression regulated by light. Detected in all tissues examined, but most prominent in leaves and young siliques. Transient expression of GFP translational fusion protein suggests bipartite localization in nucleus and cytoplasm. KNAT4 promote…
8	AT3G56400	TF	13.21350735685893	WRKY DNA-BINDING PROTEIN 70 (WRKY70)	Member of WRKY Transcription Factor; Group III. Function as activator of SA-dependent defense genes and a repressor of JA-regulated genes. WRKY70-controlled suppression of JA-signaling is partly executed by NPR1.
9	AT3G01080	TF	12.488298898457188	N/A	N/A
10	AT1G05805	TF	12.486878311739224	ABA-RESPONSIVE KINASE SUBSTRATE 2 (AKS2)	basic helix-loop-helix (bHLH) DNA-binding superfamily protein;(source:Araport11)
11	AT4G16141	TF	11.689481997835514	GATA17-LIKE (GATA17L)	GATA type zinc finger transcription factor family protein;(source:Araport11)
12	AT1G63100	TF	11.142414837102358	SCARECROW-LIKE 28 (SCL28)	GRAS family transcription factor;(source:Araport11)
13	AT3G50700	TF	10.948191312485692	INDETERMINATE(ID)-DOMAIN 2 (IDD2)	zinc finger protein, similar to maize Indeterminate1 (ID1)
14	AT5G60120	TF	10.839927975007287	TARGET OF EARLY ACTIVATION TAGGED (EAT) 2 (TOE2)	AP2 family transcription factor that is involved in regulation of flowering and innate immunity.Interacts with CRY1 and CRY2 during flowering as part of a regulatory circuit including FT and CO. TOE1/TOE2 are also targets of MiR172b repression and functions in regulation of innate immunity via repression of FLS.
15	AT5G65790	TF	10.733276672708818	MYB DOMAIN PROTEIN 68 (MYB68)	Encodes a MYB family protein with N-terminal R2R3 DNA-binding domains involved in root development.
16	AT5G60850	TF	10.648965427093357	OBF BINDING PROTEIN 4 (OBP4)	Encodes a zinc finger protein.
17	AT2G33810	TF	10.462905152968668	SQUAMOSA PROMOTER BINDING PROTEIN-LIKE 3 (SPL3)	Encodes a member of the SPL (squamosa-promoter binding protein-like)gene family, a novel gene family encoding DNA binding proteins and putative transcription factors. Contains the SBP-box, which encodes the SBP-domain, required and sufficient for interaction with DNA. It binds DNA, may directly regulate AP1, and is involved in regulation of flowering and vegetative phase change. Its temporal expr…
18	AT2G25900	TF	10.361161635738279	(ATCTH)	Encodes a protein with two tandem-arrayed CCCH-type zinc fingers that binds RNA and is involved in RNA turnover. The mRNA is cell-to-cell mobile.
19	AT3G02830	TF	10.195089303769194	ZINC FINGER PROTEIN 1 (ZFN1)	Encodes a zinc finger protein that binds to PORA mRNA in vivo and recruits the Pfr form of phytochrome to the 5&#8242;-UTR of PORA mRNA to regulate translation of the mRNA.
20	AT3G20770	TF	9.934840587774618	ETHYLENE-INSENSITIVE3 (EIN3)	Encodes EIN3 (ethylene-insensitive3), a nuclear transcription factor that initiates downstream transcriptional cascades for ethylene responses. EIN3 interacts with MYC2, MYC3 and MYC4 to inhibit jasmonate-induced expression of wound-responsive genes and herbivory-inducible genes, and plant defense against generalist herbivores.
21	AT4G17230	TF	9.821130168090974	SCARECROW-LIKE 13 (SCL13)	Encodes a scarecrow-like protein (SCL13). Member of GRAS gene family. Regulated by heat shock.
22	AT4G31800	TF	9.466479541274454	WRKY DNA-BINDING PROTEIN 18 (WRKY18)	Pathogen-induced transcription factor. Binds W-box sequences in vitro. Forms protein complexes with itself and with WRKY40 and WRKY60. Constitutive expression of WRKY18 enhanced resistance to P. syringae, but its coexpression with WRKY40 or WRKY60 made plants more susceptible to both P. syringae and B. cinerea. WRKY18, WRKY40, and WRKY60 have partially redundant roles in response to the hemibiotr…
23	AT3G54810	TF	9.396348369487525	BLUE MICROPYLAR END 3 (BME3)	Encodes a protein containing a GATA type zinc finger domain that is expressed in the embryo axis and involved in germination. Mutants have a reduced rate of germination even when stratified.
24	AT3G13960	TF	8.970244023495525	GROWTH-REGULATING FACTOR 5 (GRF5)	Growth regulating factor encoding transcription activator. One of the nine members of a GRF gene family, containing nuclear targeting domain. Involved in leaf development and expressed in root, shoot and flower.
25	AT3G14230	TF	8.91810093251944	RELATED TO AP2 2 (RAP2.2)	encodes a member of the ERF (ethylene response factor) subfamily B-2 of ERF/AP2 transcription factor family (RAP2.2). The protein contains one AP2 domain. There are 5 members in this subfamily including RAP2.2 AND RAP2.12.
26	AT1G80840	TF	8.912971757519237	WRKY DNA-BINDING PROTEIN 40 (WRKY40)	Pathogen-induced transcription factor. Binds W-box sequences in vitro. Forms protein complexes with itself and with WRKY40 and WRKY60. Coexpression with WRKY18 or WRKY60 made plants more susceptible to both P. syringae and B. cinerea. WRKY18, WRKY40, and WRKY60 have partially redundant roles in response to the hemibiotrophic bacterial pathogen Pseudomonas syringae and the necrotrophic fungal path…
27	AT2G43010	TF	8.901755123079681	PHYTOCHROME INTERACTING FACTOR 4 (PIF4)	Isolated as a semidominant mutation defective in red -light responses. Encodes a nuclear localized bHLH protein that interacts with active PhyB protein. Negatively regulates phyB mediated red light responses. Involved in shade avoidance response. Protein abundance is negatively regulated by PhyB.Involved in the regulation of response to nutrient levels. Controls the resistance to B. cinerea in a …
28	AT3G59060	TF	8.888863683624049	PHYTOCHROME INTERACTING FACTOR 3-LIKE 6 (PIL6)	Encodes a novel Myc-related bHLH transcription factor, which physically associated with APRR1/TOC1 and is a member of PIF3 transcription factor family. Involved in shade avoidance. Functions as negative regulator of PhyB. Protein levels are modulated by phytochrome B. Controls the resistance to B. cinerea in a COI1- and EIN2-dependent manner.
29	AT1G25440	TF	8.803345741389757	B-BOX DOMAIN PROTEIN 15 (BBX15)	B-box type zinc finger protein with CCT domain-containing protein;(source:Araport11)
30	AT3G55980	TF	8.574610586666514	SALT-INDUCIBLE ZINC FINGER 1 (SZF1)	salt-inducible zinc finger 1;(source:Araport11)
31	AT4G34410	TF	8.571646800551495	REDOX RESPONSIVE TRANSCRIPTION FACTOR 1 (RRTF1)	Encodes a member of the ERF (ethylene response factor) subfamily B-3 of ERF/AP2 transcription factor family. The protein contains one AP2 domain. There are 18 members in this subfamily including ATERF-1, ATERF-2, AND ATERF-5. Regulates programmed cell death (PCD) inhibitor genes. Involved in retarding programmed cell death under salt stress due to the regulation of processes participating in ROS …
32	AT3G45260	TF	8.547714867077888	BALDIBIS (BIB)	BIB is a member of the BIRD family of zinc finger proteins that includes JKD. BIB functions redundantly with JKD to retain SHR in the nucleus and thereby restrict SHR movement in root tissues.
33	AT2G46830	TF	8.366321908302957	CIRCADIAN CLOCK ASSOCIATED 1 (CCA1)	Encodes a transcriptional repressor that performs overlapping functions with LHY in a regulatory feedback loop that is closely associated with the circadian oscillator of Arabidopsis. Binds to the evening element in the promoter of TOC1 and represses TOC1 transcription. CCA1 and LHY colocalize in the nucleus and form heterodimers in vivo. CCA1 and LHY function synergistically in regulating circad…
34	AT2G37630	TF	8.23906612761429	ASYMMETRIC LEAVES 1 (AS1)	Encodes a MYB-domain protein involved in specification of the leaf proximodistal axis. Mutation results in lobed and dissected leaves with a characteristic asymmetry. Homologous to the Antirrhinum PHANTASTICA (PHAN) and maize ROUGH SHEATH2 (RS2) genes Asymmetric placement of auxin response at the distal leaf tip precedes visible asymmetric leaf growth. Acts alongside AXR1 to exclude BP expression…
35	AT4G37260	TF	8.093463100322376	N/A	N/A
36	AT1G57820	epigenetic regulator	7.865421212134486	VARIANT IN METHYLATION 1 (VIM1)	Encodes a 645-amino acid methylcytosine-binding protein with a PHD domain, two RING finger domains, and an SRA domain that is involved in centromere heterochromatinization. This protein functions as an E3 ubiquitin ligase in vitro. The protein has been shown to bind to methylated cytosines of CG, CNG and CNN motifs via its SRA domain but has a preference for the former. It plays a role in the est…
37	AT1G71030	TF	7.8092570414820734	MYB-LIKE 2 (MYBL2)	Encodes a putative myb family transcription factor. In contrast to most other myb-like proteins its myb domain consists of a single repeat. A proline-rich region potentially involved in transactivation is found in the C-terminal part of the protein. Its transcript accumulates mainly in leaves.
38	AT5G61590	TF	7.709898986138628	DECREASE WAX BIOSYNTHESIS (DEWAX)	Encodes an AP2/ERF-type transcription factor that is preferentially expressed in the epidermis and induced by darkness and negatively regulates cuticular wax biosynthesis.
39	AT5G65310	TF	7.581563001927233	HOMEOBOX PROTEIN 5 (HB5)	Encodes a class I HDZip (homeodomain-leucine zipper) protein that is a positive regulator of ABA-responsiveness, mediating the inhibitory effect of ABA on growth during seedling establishment.
40	AT2G02760	epigenetic regulator	7.394020459001638	UBIQUITING-CONJUGATING ENZYME 2 (UBC2)	ubiquitin conjugating enzyme UBC2. Homolog of the yeast RAD6 gene.
41	AT1G75240	TF	7.3016730790645346	HOMEOBOX PROTEIN 33 (HB33)	Encodes a zinc finger-homeodomain transcription factor ZHD5. Nuclear import and DNA binding of the ZHD5 transcription factor is modulated by a competitive peptide inhibitor MIF1 (AT1G74660).
42	AT4G23810	TF	7.270606910250846	(WRKY53)	member of WRKY Transcription Factor; Group III
43	AT1G18570	TF	7.150373162610463	MYB DOMAIN PROTEIN 51 (MYB51)	Encodes a member of the R2R3-MYB transcription family. Involved in indole glucosinolate biosynthesis. The mRNA is cell-to-cell mobile.
44	AT5G06839	TF	7.11544458409729	TGACG (TGA) MOTIF-BINDING PROTEIN 10 (TGA10)	bZIP transcription factor family protein;(source:Araport11)
45	AT1G69770	epigenetic regulator	7.092014185652611	CHROMOMETHYLASE 3 (CMT3)	Encodes a chromomethylase involved in methylating cytosine residues at non-CG sites. Involved in preferentially methylating transposon-related sequences, reducing their mobility. CMT3 interacts with an Arabidopsis homologue of HP1 (heterochromatin protein 1), which in turn interacts with methylated histones. Involved in gene silencing.
46	AT2G17040	TF	7.042445238213454	NAC DOMAIN CONTAINING PROTEIN 36 (NAC036)	Member of the NAC transcription factor family and more specifically, the ONAC022 subfamily. Involved in leaf and inflorescence stem morphogenesis. The mRNA is cell-to-cell mobile.
47	AT1G29280	TF	6.9274294319192675	WRKY DNA-BINDING PROTEIN 65 (WRKY65)	member of WRKY Transcription Factor; Group II-e The mRNA is cell-to-cell mobile.
48	AT2G30250	TF	6.912382871330397	WRKY DNA-BINDING PROTEIN 25 (WRKY25)	member of WRKY Transcription Factor; Group I. Located in nucleus. Involved in response to various abiotic stresses - especially salt stress.
49	AT5G02840	TF	6.8080731198583795	LHY/CCA1-LIKE 1 (LCL1)	Encodes RVE4, a homolog of the circadian rhythm regulator RVE8. rve4 rve6 rve8 triple mutants display an extremely long circadian period, with delayed and reduced expression of evening-phased clock genes. Involved in heat shock response.
50	AT4G37750	TF	6.785024253719968	AINTEGUMENTA (ANT)	ANT is required for control of cell proliferation and encodes a putative transcriptional regulator similar to AP2. Loss of function alleles have reduced fertility, abnormal ovules and abnormal lateral organs. Expressed in the chalaza, floral organ primordia, and lateral shoot organ primordia. Regulates growth and cell numbers during organogenesis.
51	AT1G06040	TF	6.628561012985193	SALT TOLERANCE (STO)	Encodes salt tolerance protein (STO) which confers salt tolerance to yeast cells. Fully complements calcineurin deficient yeast but does not encode a phosphoprotein phosphatase. Sequence has similarities to CONSTANS. STO co-localizes with COP1 and plays a role in light signaling.STO transcript levels are regulated by photoperiod and phtyohormones. STO competes with FLC in the regulation of floral…
52	AT5G49160	epigenetic regulator	6.44070159282067	METHYLTRANSFERASE 1 (MET1)	Encodes a cytosine methyltransferase MET1. Required for silencing of FWA paternal allele in endosperm. Two lines with RNAi constructs directed against DMT1 have reduced agrobacterium-mediated tumor formation. The mRNA is cell-to-cell mobile.
53	AT1G73870	TF	6.416832890786508	B-BOX DOMAIN PROTEIN 16 (BBX16)	B-box type zinc finger protein with CCT domain-containing protein;(source:Araport11)
54	AT2G40750	TF	6.3644420221501425	WRKY DNA-BINDING PROTEIN 54 (WRKY54)	member of WRKY Transcription Factor; Group III
55	AT2G38470	TF	6.293368581724423	WRKY DNA-BINDING PROTEIN 33 (WRKY33)	Member of the plant WRKY transcription factor family. Regulates the antagonistic relationship between defense pathways mediating responses to P. syringae and necrotrophic fungal pathogens. Located in nucleus. Involved in response to various abiotic stresses - especially salt stress. Regulates cytochrome P450 gene CYP94B1 to control apoplastic barrier formation in roots to confer salt tolerance.
56	AT5G59820	TF	6.274618898542285	RESPONSIVE TO HIGH LIGHT 41 (RHL41)	Encodes a zinc finger protein involved in high light and cold acclimation. Overexpression of this putative transcription factor increases the expression level of 9 cold-responsive genes and represses the expression level of 15 cold-responsive genes, including CBF genes. Also, lines overexpressing this gene exhibits a small but reproducible increase in freeze tolerance. Because of the repression o…
57	AT1G22070	TF	6.247909014666598	TGA1A-RELATED GENE 3 (TGA3)	Encodes a transcription factor. Like other TGAla-related factors, TGA3 has a highly conserved bZIP region and exhibits similar DNA-binding properties.
58	AT2G20570	TF	6.149079425525444	N/A	N/A
59	AT2G22300	TF	6.145680106585426	SIGNAL RESPONSIVE 1 (SR1)	Encodes a putative CAM binding transcription factor. Loss of function mutations show enhanced resistance to fungal and bacterial pathogens suggesting that CAMTA functions to suppress defense responses.It acts in the cold response pathway, it can bind to and activate the expression of DREB1 genes.
60	AT5G24590	TF	6.028228929734228	TCV-INTERACTING PROTEIN (TIP)	Member of NAc protein family. Interacts with turnip crinkle virus (TCV) capsid protein. Transcription factor involved in regulating the defense response of Arabidopsis to TCV.
61	AT1G75540	TF	5.998460165587696	B-BOX DOMAIN PROTEIN 21 (BBX21)	Encodes a B-box zinc finger transcription factor BBX21 (also named STH2/salt tolerance homolog2 and LHUS/long hypocotyl under shade). Interacts with COP1 to control de-etiolation. Also genetically interacts with COP1 to regulate shade avoidance. The mRNA is cell-to-cell mobile.
62	AT2G35940	TF	5.948042519021605	N/A	N/A
63	AT1G21910	TF	5.86732006997533	DEHYDRATION RESPONSE ELEMENT-BINDING PROTEIN 26 (DREB26)	encodes a member of the DREB subfamily A-5 of ERF/AP2 transcription factor family. The protein contains one AP2 domain. There are 15 members in this subfamily including RAP2.1, RAP2.9 and RAP2.10.
64	AT3G44750	epigenetic regulator	5.6854507530308425	HISTONE DEACETYLASE 3 (HDA3)	Encodes a histone deacetylase. Controls the development of adaxial/abaxial leaf polarity. Two lines with RNAi-directed against this gene show reduced Agrobacterium-mediated DNA transformation of the roots. Involved in development of the vascular tissue of the stem by affecting cell proliferation and differentiation.
65	AT1G14400	epigenetic regulator	5.592340633829894	UBIQUITIN CARRIER PROTEIN 1 (UBC1)	ubiquitin carrier protein
66	AT2G31380	TF	5.556050059855336	SALT TOLERANCE HOMOLOGUE (STH)	a B-box zinc finger protein that interacts with COP1. contains a novel 11 amino acid motif at the C-terminus (also found at the N-terminus of HY5) that is involved in the COP1 interaction.
67	AT1G69490	TF	5.5395716279516325	NAC-LIKE, ACTIVATED BY AP3/PI (NAP)	Encodes a member of the NAC transcription factor gene family. It is expressed in floral primordia and upregulated by AP3 and PI. Its expression is associated with leaf senescence. The mRNA is cell-to-cell mobile.
68	AT2G46400	TF	5.5063212720823405	WRKY DNA-BINDING PROTEIN 46 (WRKY46)	Encodes a WRKY transcription factor that contributes to the feedforward inhibition of osmotic/salt stress-dependent LR inhibition via regulation of ABA signaling and auxin homeostasis.
69	AT5G47370	TF	5.499540266984464	(HAT2)	homeobox-leucine zipper genes induced by auxin, but not by other phytohormones. Plays opposite roles in the shoot and root tissues in regulating auxin-mediated morphogenesis.
70	AT2G30340	TF	5.3598966326048485	N/A	N/A
71	AT3G46640	TF	5.3299753155166725	PHYTOCLOCK 1 (PCL1)	Encodes a myb family transcription factor with a single Myb DNA-binding domain (type SHAQKYF) that is unique to plants and is essential for circadian rhythms, specifically for transcriptional regulation within the circadian clock. LUX is required for normal rhythmic expression of multiple clock outputs in both constant light and darkness. It is coregulated with TOC1 and seems to be repressed by C…
72	AT1G78600	TF	5.223733703655853	LIGHT-REGULATED ZINC FINGER PROTEIN 1 (LZF1)	light-regulated zinc finger protein 1;(source:Araport11)
73	AT1G79700	TF	5.1982678082745695	WRINKLED 4 (WRI4)	WRI4 encodes an AP2/ERF-type transcriptional activator that specifically controls cuticular wax biosynthesis in Arabidopsis stems. It also functions to activate transcription of genes involved fatty acid biosynthesis during seed and flower development as well as stem wax biosynthesis. Targets identified by ChIP-seq include: LACS1, KCR1, PAS2, ECR, and WSD1.
74	AT2G22430	TF	5.180868841182875	HOMEOBOX PROTEIN 6 (HB6)	Encodes a homeodomain leucine zipper class I (HD-Zip I) protein that is a target of the protein phosphatase ABI1 and regulates hormone responses in Arabidopsis.
75	AT3G16770	TF	5.142192426693456	ETHYLENE-RESPONSIVE ELEMENT BINDING PROTEIN (EBP)	Encodes a member of the ERF (ethylene response factor) subfamily B-2 of the plant specific ERF/AP2 transcription factor family (RAP2.3). The protein contains one AP2 domain. There are 5 members in this subfamily including RAP2.2 AND RAP2.12.It is localized to the nucleus and acts as a transcriptional activator through the GCC-box. It has been identified as a suppressor of Bax-induced cell death b…
76	AT5G67300	TF	5.091875976854052	N/A	N/A
77	AT2G36400	TF	5.030614649735852	GROWTH-REGULATING FACTOR 3 (GRF3)	Growth regulating factor encoding transcription activator. One of the nine members of a GRF gene family, containing nuclear targeting domain. Mutants result in smaller leaves indicating the role of the gene in leaf development. Expressed in root, shoot and flower.
78	AT5G22890	TF	5.003710283831665	SENSITIVE TO PROTON RHIZOTOXICITY 2 (STOP2)	An unique homologue of STOP1 (AT1G34370) in Arabidopsis genome. Transformation to the stop1-mutant activated several genes that are regulated by STOP1, and conferred proton sensitive phenotype.
79	AT5G50915	TF	4.994666314471567		basic helix-loop-helix (bHLH) DNA-binding superfamily protein;(source:Araport11)
80	AT1G19000	TF	4.960653899303927		Homeodomain-like superfamily protein;(source:Araport11)
81	AT5G08330	TF	4.948457463976442	TCP DOMAIN PROTEIN 21 (TCP21)	Circadian oscillator protein which interacts with bZIP63 and regulates a response of the circadian oscillator to sugar. Is not required for the sugar-induced circadian phase advance in the morning; regulates a response of CCA1 to sugars.
82	AT2G39250	TF	4.908469945672351	SCHNARCHZAPFEN (SNZ)	Encodes a AP2 domain transcription factor that can repress flowering. SNZ and its paralogous gene, SCHLAFMUTZE (SMZ), share a signature with partial complementarity to the miR172 microRNA, whose precursor is induced upon flowering.
83	AT1G26945	TF	4.852868042779232	KIDARI (KDR)	Encodes a basic helix-loop-helix (bHLH) protein involved in blue/far-red light signaling. Physically interacts with HFR1 and negatively regulates its activity.
84	AT1G51140	TF	4.746658995860796	FLOWERING BHLH 3 (FBH3)	Encodes a basic helix-loop-helix-type transcription factor involved in photoperiodism flowering. Binds to the E-box cis-element in the CONSTANS (CO) promoter to regulate flowering. Interacts with CFL1 and along with CFLAP2 negatively regulates cuticle development. Binds to the potassium channel gene KAT1 as a dimer. The DNA-binding capacity is inhibited in response to ABA through phosphorylation-…
85	AT3G50750	TF	4.704867729259517	BES1/BZR1 HOMOLOG 1 (BEH1)	BES1/BZR1 homolog 1;(source:Araport11)
86	AT4G14770	TF	4.662393964154052	TESMIN/TSO1-LIKE CXC 2 (TCX2)	Regulates fate transition and cell Divisions in the stomatal lineage.
87	AT2G23320	TF	4.6009502012772385	N/A	N/A
88	AT4G27410	TF	4.518329843020797	RESPONSIVE TO DESICCATION 26 (RD26)	Encodes a NAC transcription factor induced in response to desiccation. It is localized to the nucleus and acts as a transcriptional activator in ABA-mediated dehydration response.
89	AT1G49720	TF	4.517193181220754	ABSCISIC ACID RESPONSIVE ELEMENT-BINDING FACTOR 1 (ABF1)	Identified as a protein that binds to abscisic acid response elements. May mediate transcriptional regulation of ABA responses.
90	AT5G60690	TF	4.4639105455389405	N/A	N/A
91	AT5G37260	TF	4.426293092570094	REVEILLE 2 (RVE2)	Encodes a MYB family transcription factor Circadian 1 (CIR1). Involved in circadian regulation in Arabidopsis.
92	AT5G44190	TF	4.34981174953727	N/A	N/A
93	AT5G62000	TF	4.291821080387793	AUXIN RESPONSE FACTOR 2 (ARF2)	Encodes an auxin response factor. Mutants have many defects including enlarged rosette leaves, reduced fertility, later senescence, hypocotyl elongation defects, enlarged seeds and enlarged cotyledons. May not mediate auxin effects. Increase in seed size due to increased cell proliferation. The mRNA is cell-to-cell mobile.
94	AT3G58120	TF	4.256896088342404	(BZIP61)	Encodes a member of the BZIP family of transcription factors. Forms heterodimers with the related protein AtbZIP34. Binds to G-boxes in vitro and is localized to the nucleus in onion epidermal cells.
95	AT4G18880	TF	4.251687055369299	HEAT SHOCK TRANSCRIPTION FACTOR A4A (HSF A4A)	Encodes a member of Heat Stress Transcription Factor(Hsf) family that is a substrate of the MPK3/MPK6 signaling and regulates stress responses.
96	AT1G32540	TF	4.2298921573498784	LSD ONE LIKE 1 (LOL1)	Encodes a protein with 3 plant-specific zinc finger domains that acts as a positive regulator of cell death.
97	AT1G20980	TF	4.22071391040582	SQUAMOSA PROMOTER BINDING PROTEIN-LIKE 14 (SPL14)	Encodes a nuclear plant-specific protein with features characteristic of a transcriptional regulator, including a nuclear localization signal sequence, a plant-specific DNA binding domain (the SBP box), and a protein interaction motif (ankyrin repeats). It unctions as a transcriptional regulator that plays a role not only in sensitivity to FB1, but also in the development of normal plant architec…
98	AT5G44260	TF	4.164820842880845	TANDEM CCCH ZINC FINGER PROTEIN 5 (TZF5)	Encodes a Tandem CCCH Zinc Finger protein. Interacts and co-localizes with MARD1 and RD21A in processing bodies (PBs) and stress granules (SGs).
99	AT1G27730	TF	4.135655680254954	SALT TOLERANCE ZINC FINGER (STZ)	Related to Cys2/His2-type zinc-finger proteins found in higher plants. Compensated for a subset of calcineurin deficiency in yeast. Salt tolerance produced by ZAT10 appeared to be partially dependent on ENA1/PMR2, a P-type ATPase required for Li+ and Na+ efflux in yeast. The protein is localized to the nucleus, acts as a transcriptional repressor and is responsive to chitin oligomers. Also involv…
100	AT3G50060	TF	4.125233465875667	MYB DOMAIN PROTEIN 77 (MYB77)	Encodes a member of the R2R3 transcription factor gene family. Expressed in response to potassium deprivation and auxin. Involved in lateral root development. Interacts with ARF7 and regulates the expression of some auxin responsive genes.
101	AT1G32640	TF	4.102504738939054	(MYC2)	Encodes a MYC-related transcriptional activator with a typical DNA binding domain of a basic helix-loop-helix leucine zipper motif. Binds to an extended G-Box promoter motif and interacts with Jasmonate ZIM-domain proteins. MYC2 interacts with EIN3 and EIL1 to repress hook curvature and resistance to Botrytis cinera.Its transcription is induced by dehydration stress, ABA treatment and blue light …
102	AT1G01060	TF	4.0056545096915785	LATE ELONGATED HYPOCOTYL (LHY)	LHY encodes a myb-related putative transcription factor involved in circadian rhythm along with another myb transcription factor CCA1
103	AT1G08320	TF	3.9975692361484927	TGACG (TGA) MOTIF-BINDING PROTEIN 9 (TGA9)	bZIP transcription factor family protein;(source:Araport11)
104	AT2G18300	TF	3.9304771041446203	N/A	N/A
105	AT5G62470	TF	3.8629945477834284	MYB DOMAIN PROTEIN 96 (MYB96)	Encodes a R2R3 type Myb transcription factor whose expression is strongly induced by abscisic acid. Mediates abscisic acid signaling during drought stress response.
106	AT5G13180	TF	3.8533441698342727	NAC DOMAIN CONTAINING PROTEIN 83 (NAC083)	Encodes a NAC domain transcription factor that interacts with VND7 and negatively regulates xylem vessel formation.
107	AT2G02080	TF	3.8493769189566778	N/A	N/A
108	AT1G75410	TF	3.8098502975902897	BEL1-LIKE HOMEODOMAIN 3 (BLH3)	BEL1-like homeodomain 3 (BLH3)
109	AT3G02380	TF	3.799033246871905	CONSTANS-LIKE 2 (COL2)	homologous to the flowering-time gene CONSTANS (CO) encoding zinc-finger proteins
110	AT5G10140	TF	3.79334229633192	FLOWERING LOCUS C (FLC)	MADS-box protein encoded by FLOWERING LOCUS C - transcription factor that functions as a repressor of floral transition and contributes to temperature compensation of the circadian clock. Expression is downregulated during cold treatment. Vernalization, FRI and the autonomous pathway all influence the state of FLC chromatin. Both maternal and paternal alleles are reset by vernalization, but their…
111	AT1G51700	TF	3.7846457198842023	DOF ZINC FINGER PROTEIN 1 (DOF1)	Encodes dof zinc finger protein (adof1). The mRNA is cell-to-cell mobile.
112	AT3G13040	TF	3.7780855981678703	(GAMMAMYB2)	myb-like HTH transcriptional regulator family protein;(source:Araport11)
113	AT1G15340	epigenetic regulator	3.753171434367584	METHYL-CPG-BINDING DOMAIN 10 (MBD10)	Protein containing methyl-CpG-binding domain.Has sequence similarity to human MBD proteins.
114	AT1G13300	TF	3.735324703315748	N/A	N/A
115	AT2G21240	TF	3.7337311198122696	BASIC PENTACYSTEINE 4 (BPC4)	Encodes a member of the BASIC PENTACYSTEINE (BPC) proteins. BPC proteins are plant-specific transcription factors present throughout land plants. BPC transcription factor family is integral for a wide range of processes that support normal growth and development.
116	AT2G20280	TF	3.725380515225851	N/A	N/A
117	AT2G19810	TF	3.720262674621544	OXIDATION-RELATED ZINC FINGER 1 (OZF1)	Encodes Oxidation-related Zinc Finger 1 (OZF1), a plasma membrane protein involved in oxidative stress.
118	AT5G26040	epigenetic regulator	3.66844685573688	HISTONE DEACETYLASE 2 (HDA2)	Class III RPD3 type protein. Encodes HDA2, a member of the histone deacetylase family proteins.
119	AT3G15790	epigenetic regulator	3.6081557962649824	METHYL-CPG-BINDING DOMAIN 11 (MBD11)	Protein containing methyl-CpG-binding domain.Has sequence similarity to human MBD proteins.
120	AT5G16540	TF	3.593080805640092	N/A	N/A
121	AT2G45680	TF	3.5290997411039497	TCP DOMAIN PROTEIN 9 (TCP9)	TCP family transcription factor;(source:Araport11)
122	AT5G61270	TF	3.5193095922020428	PHYTOCHROME-INTERACTING FACTOR7 (PIF7)	Basic helix-loop-helix (bHLH) phytochrome interacting factor. Interacts specifically with the far-red light?absorbing Pfr form of phyB through a conserved domain called the active phyB binding motif. Upon light exposure, PIF7 rapidly migrates to intranuclear speckles, where it colocalizes with phyB. Role as negative regulator of phyB-mediated seedling deetiolation.
123	AT5G65630	epigenetic regulator	3.480851166218779	GLOBAL TRANSCRIPTION FACTOR GROUP E7 (GTE7)	This gene is predicted to encode a bromodomain-containing protein. Plant lines expressing RNAi constructs targeted against GTE7 show some resistance to agrobacterium-mediated root transformation.
124	AT4G36730	TF	3.474545768381706	N/A	N/A
125	AT3G15210	TF	3.40453320940472	ETHYLENE RESPONSIVE ELEMENT BINDING FACTOR 4 (ERF4)	Encodes a member of the ERF (ethylene response factor) subfamily B-1 of ERF/AP2 transcription factor family (ATERF-4). The protein contains one AP2 domain. Acts as a negative regulator of JA-responsive defense gene expression and resistance to the necrotrophic fungal pathogen Fusarium oxysporum and antagonizes JA inhibition of root elongation. The mRNA is cell-to-cell mobile.
126	AT3G09600	TF	3.3792268644234436	REVEILLE 8 (RVE8)	Encodes a MYB-like transcription factor similar to CIRCADIAN CLOCK-ASSOCIATED1 (CCA1) and ELONGATED HYPOCOTYL (LHY). Involved in the regulation of circadian clock by modulating the pattern of histone 3 (H3) acetylation. Functions as a transcriptional activator of evening element containing clock genes. Involved in heat shock response.
127	AT2G43140	TF	3.3108958154961163	N/A	N/A
128	AT3G17609	TF	3.2814548445079703	N/A	N/A
129	AT3G07650	TF	3.2530071659372286	CONSTANS-LIKE 9 (COL9)	This gene belongs to the CO (CONSTANS) gene family. This gene family is divided in three subgroups: groups III, to which COL9 belongs, is characterised by one B-box (supposed to regulate protein-protein interactions) and a second diverged zinc finger. COL9 downregulates expression of CO (CONSTANS) as well as FT and SOC1 which are known regulatory targets of CO. The mRNA is cell-to-cell mobile.
130	AT3G56970	TF	3.24763671544772	BASIC HELIX-LOOP-HELIX 38 (BHLH38)	Encodes a member of the basic helix-loop-helix transcription factor family protein.
131	AT2G22540	TF	3.2408766846150203	SHORT VEGETATIVE PHASE (SVP)	Encodes a nuclear protein that acts as a floral repressor and that functions within the thermosensory pathway. SVP represses FT expression via direct binding to the vCArG III motif in the FT promoter.
132	AT1G30330	TF	3.2301641963012635	AUXIN RESPONSE FACTOR 6 (ARF6)	Encodes a member of the auxin response factor family. Mediates auxin response via expression of auxin regulated genes. Acts redundantly with ARF8 to control stamen elongation and flower maturation. Expression of ARF6 is controlled by miR167.
133	AT1G28370	TF	3.2256416521467943	ERF DOMAIN PROTEIN 11 (ERF11)	encodes a member of the ERF (ethylene response factor) subfamily B-1 of ERF/AP2 transcription factor family. The protein contains one AP2 domain. There are 15 members in this subfamily including ATERF-3, ATERF-4, ATERF-7, and leafy petiole.
134	AT3G01470	TF	3.1190857823670104	N/A	N/A
135	AT4G34000	TF	3.115288794199794	ABSCISIC ACID RESPONSIVE ELEMENTS-BINDING FACTOR 3 (ABF3)	Encodes an ABA-responsive element-binding protein with similarity to transcription factors that is expressed in response to stress and abscisic acid.
136	AT2G28290	epigenetic regulator	3.1034363106026857	SPLAYED (SYD)	Encodes a SWI2/SNF2-like protein in the SNF2 subclass. Homozygous plants with null mutations exhibit premature termination of the meristem and carpelloid structures from the inflorescence meristem. Co-activator of floral homeotic gene expression. Acts with LFY to regulate shoot apical meristem identity. Required for meristem maintenance. Regulates flowering under a non-inductive photoperiod. It p…
137	AT2G45660	TF	3.096375830475911	N/A	N/A
138	AT5G58900	TF	3.0870974711874815	DIVARICATA1 (DIV1)	R-R-type MYB protein
139	AT1G74500	TF	3.0704794289320803	ACTIVATION-TAGGED BRI1(BRASSINOSTEROID-INSENSITIVE 1)-SUPPRESSOR 1 (BS1)	Encodes a basic helix/loop/helix transcription factor that acts downstream of MP in root initiation. TMO7 protein moves to the hypophysis and to vascular cells, contributing to MP-dependent root formation. Promotes the correct definition of the hypophysis cell division plane.
140	AT2G28550	TF	3.0679559287194578	RELATED TO AP2.7 (RAP2.7)	AP2 family transcription factor that is involved in regulation of flowering and innate immunity.Interacts with CRY2 to regulate CO and FT. TOE1 binds to activation domain of CO and binds CORE sequences of the FT promoter.TOE1/TOE2 are also targets of MiR172b and function in regulation of innate immunity.
141	AT5G65640	TF	3.0449632051140827	BETA HLH PROTEIN 93 (bHLH093)	bHLH093/NFL encodes a bHLH transcription factor involved in GA mediated control of flowering time. Mutants are non-flowering in short days and phenotype can be reversed with GA application. Based on the expression of GA biosynthetic genes in the mutant, it likely acts through regulation of GA metabolism. Its expression shows developmental stage and tissue specificity. In short days it is expresse…
142	AT2G42280	TF	3.024063886260152	FLOWERING BHLH 4 (FBH4)	basic helix-loop-helix (bHLH) DNA-binding superfamily protein;(source:Araport11)
143	AT2G27050	TF	2.9590797305140657	ETHYLENE-INSENSITIVE3-LIKE 1 (EIL1)	ethylene-insensitive3-like1 (EIL1) The mRNA is cell-to-cell mobile.
144	AT5G12330	TF	2.9553649186444995	LATERAL ROOT PRIMORDIUM 1 (LRP1)	A member of SHI gene family. Arabidopsis thaliana has ten members that encode proteins with a RING finger-like zinc finger motif. Despite being highly divergent in sequence, many of the SHI-related genes are partially redundant in function and synergistically promote gynoecium, stamen and leaf development in Arabidopsis. Expressed in lateral root primordia and induced by auxin. SWP1 is involved i…
145	AT5G10550	epigenetic regulator	2.9356044319710466	GLOBAL TRANSCRIPTION FACTOR GROUP E2 (GTE2)	This gene is predicted to encode a bromodomain-containing protein. A plant line expressing RNAi constructs targeted against GTE7 shows some resistance to agrobacterium-mediated root transformation.
146	AT5G39610	TF	2.9285898760709927	NAC DOMAIN CONTAINING PROTEIN 6 (NAC6)	Encodes a NAC-domain transcription factor. Positively regulates aging-induced cell death and senescence in leaves. This gene is upregulated in response to salt stress in wildtype as well as NTHK1 transgenic lines although in the latter case the induction was drastically reduced. It was also upregulated by ABA, ACC and NAA treatment, although in the latter two cases, the induction occurred relativ…
147	AT1G12610	TF	2.8995805501925247	DWARF AND DELAYED FLOWERING 1 (DDF1)	Encodes a member of the DREB subfamily A-1 of ERF/AP2 transcription factor family (DDF1). The protein contains one AP2 domain. There are six members in this subfamily, including CBF1, CBF2, and CBF3. Overexpression of this gene results in delayed flowering and dwarfism, reduction of gibberellic acid biosynthesis, and increased tolerance to high levels of salt. This gene is expressed in all tissue…
148	AT2G40140	TF	2.897082958418136	(CZF1)	zinc finger (CCCH-type) family protein;(source:Araport11)
149	AT5G28300	TF	2.8920190980210263	GT-2LIKE PROTEIN (GT2L)	Encodes a Ca(2+)-dependent CaM-binding protein. AtGT2L specifically targets the nucleus and possesses both transcriptional activation and DNA-binding abilities, implicating its function as a nuclear transcription factor.
150	AT1G74840	TF	2.8916195272987038		Homeodomain-like superfamily protein;(source:Araport11)
151	AT5G61600	TF	2.8870894301174936	ETHYLENE RESPONSE FACTOR 104 (ERF104)	encodes a member of the ERF (ethylene response factor) subfamily B-3 of ERF/AP2 transcription factor family. The protein contains one AP2 domain. There are 18 members in this subfamily including ATERF-1, ATERF-2, AND ATERF-5. Involved in regulating root architecture.
152	AT4G16780	TF	2.8316887664452133	HOMEOBOX PROTEIN 2 (HB-2)	Encodes a homeodomain-leucine zipper protein that is rapidly and strongly induced by changes in the ratio of red to far-red light. It is also involved in cell expansion and cell proliferation and in the response to auxin. The mRNA is cell-to-cell mobile.
153	AT3G49530	TF	2.8280303261385216	N/A	N/A
154	AT1G25560	TF	2.8239731906044323	TEMPRANILLO 1 (TEM1)	Encodes a member of the RAV transcription factor family that contains AP2 and B3 binding domains. Involved in the regulation of flowering under long days. Loss of function results in early flowering. Overexpression causes late flowering and repression of expression of FT. Novel transcriptional regulator involved in ethylene signaling. Promoter bound by EIN3. EDF1 in turn, binds to promoter elemen…
155	AT3G20810	epigenetic regulator	2.819737853962893	JUMONJI DOMAIN CONTAINING 5 (JMJD5)	JMJD5 encodes a protein which contains a jumonji-C (jmjC) domain. jmjd5 mutant plants have a short-period circadian phenotype. JMJD5 has histone demethylase activity and interacts with EFM to repress FT.
156	AT5G47220	TF	2.764652565315642	ETHYLENE RESPONSIVE ELEMENT BINDING FACTOR 2 (ERF2)	Encodes a member of the ERF (ethylene response factor) subfamily B-3 of ERF/AP2 transcription factor family (ATERF-2). The protein contains one AP2 domain. Functions as activator of GCC box?dependent transcription. Positive regulator of JA-responsive defense genes and resistance to F. oxysporum and enhances JA inhibition of root elongation.
157	AT1G12860	TF	2.7103059335254147	SCREAM 2 (SCRM2)	Encodes ICE2 (Inducer of CBF Expression 2), a transcription factor of the bHLH family that participates in the response to deep freezing through the cold acclimation-dependent pathway. Overexpression of ICE2 results in increased tolerance to deep freezing stress after cold acclimation.
158	AT5G63420	TF	2.706784124170564	EMBRYO DEFECTIVE 2746 (emb2746)	Encodes a member of the metallo-beta-lactamase protein family that plays a vital role in embryo morphogenesis and apical-basal pattern formation by regulating chloroplast development. In bacteria, RNase J plays an important role in rRNA maturation and in the 5&#8242; stability of mRNA.
159	AT1G13260	TF	2.7055322349327957	RELATED TO ABI3/VP1 1 (RAV1)	Encodes an AP2/B3 domain transcription factor which is upregulated in response to low temperature. It contains a B3 DNA binding domain. It has circadian regulation and may function as a negative growth regulator. The mRNA is cell-to-cell mobile.
160	AT1G68520	TF	2.675934924501384	B-BOX DOMAIN PROTEIN 14 (BBX14)	B-box type zinc finger protein with CCT domain-containing protein;(source:Araport11)
161	AT3G25710	TF	2.6744588651050094	BASIC HELIX-LOOP-HELIX 32 (BHLH32)	Encodes a basic helix-loop-helix transcription factor that is expressed in the hypophysis-adjacent embryo cells, and is required and partially sufficient for MP-dependent root initiation. Involved in response to phosphate starvation. Negative regulator of root hair development, anthocyanin formation and Pi content. Its expression is responsive to both phosphate (Pi) and phosphite (Phi) in shoots.
162	AT1G51070	TF	2.6703425957499207	BASIC HELIX-LOOP-HELIX 115 (bHLH115)	bHLH115 is a basic helix loop helix protein of the IVc subgroup that plays a role in iron homeostasis. It interacts with related family members and targets PYE and other genes involved in response to Fe.
163	AT3G54620	TF	2.662535074168868	BASIC LEUCINE ZIPPER 25 (BZIP25)	bZIP transcription factor-like protein mRNA
164	AT1G64380	TF	2.651464877512915	N/A	N/A
165	AT1G53910	TF	2.6422691757604597	RELATED TO AP2 12 (RAP2.12)	Encodes a member of the ERF (ethylene response factor) subfamily B-2 of ERF/AP2 transcription factor family (RAP2.12). The protein contains one AP2 domain. There are 5 members in this subfamily including RAP2.2 AND RAP2.12. Involved in oxygen sensing. It plays a key role in controlling root bending in response to hypoxia.
166	AT5G49450	TF	2.6343684487493477	BASIC LEUCINE-ZIPPER 1 (bZIP1)	Encodes a transcription activator is a positive regulator of plant tolerance to salt, osmotic and drought stresses.
167	AT1G68840	TF	2.6335607354912582	RELATED TO ABI3/VP1 2 (RAV2)	Rav2 is part of a complex that has been named `regulator of the (H+)-ATPase of the vacuolar and endosomal membranes' (RAVE) The mRNA is cell-to-cell mobile.
168	AT5G24930	TF	2.6269312081535308	CONSTANS-LIKE 4 (COL4)	Flowering repressor in long days (LD) and short days (SD) and acts on the expression of FT and FT-like genes as well as on SUPPRESSOR OF OVEREXPRESSION OF CONSTANS 1 (SOC1).
169	AT4G36540	TF	2.6209666917626167	BR ENHANCED EXPRESSION 2 (BEE2)	Encodes the brassinosteroid signaling component BEE2 (BR-ENHANCED EXPRESSION 2). Positively modulates the shade avoidance syndrome in Arabidopsis seedlings.
170	AT5G39860	TF	2.615354029894496	PACLOBUTRAZOL RESISTANCE1 (PRE1)	Encodes PRE1 (PACLOBUTRAZOL RESISTANCE1). PRE1 and IBH1 form a pair of antagonistic HLH/bHLH transcription factors that function downstream of BZR1 to mediate brassinosteroid regulation of cell elongation. BNQ1 is directly and negatively regulated by AP3 and PI in petals.Required for appropriate regulation of flowering time.
171	AT2G33480	TF	2.5982485995751348	NAC DOMAIN CONTAINING PROTEIN 41 (NAC041)	NAC domain containing protein 41;(source:Araport11)
172	AT4G32980	TF	2.5673688023567176	HOMEOBOX GENE 1 (ATH1)	Encodes transcription factor involved in photomorphogenesis. Regulates gibberellin biosynthesis. Activated by AGAMOUS in a cal-1, ap1-1 background. Expressed at low levels in developing stamens. Increased levels of ATH1 severely delay flowering in the C24 accession. Most remarkably, ectopically expressed ATH1 hardly had an effect on flowering time in the Col-0 and Ler accessions. ATH1 physically …
173	AT5G28770	TF	2.565282044030789	N/A	N/A
174	AT5G65410	TF	2.5496771627855668	HOMEOBOX PROTEIN 25 (HB25)	Encodes ZFHD2, a member of the zinc finger homeodomain transcriptional factor family.Gain of function of ATHB25 (35S and UBQ10 proomoters) and double loss of function of ATHB25 and ATHB22 increases and decreases, respectively, seed longevity. This phenotype is maternal and related to seed coat alterations. Gain of function increases expression of GA3OX2 and GA4 and GA1 levels. Together with REM7 …
175	AT1G74430	TF	2.5263449657983266	MYB DOMAIN PROTEIN 95 (MYB95)	Encodes a putative transcription factor (MYB95). The mRNA is cell-to-cell mobile.
176	AT3G46600	TF	2.509090032472721	N/A	N/A
177	AT4G34590	TF	2.499234090802084	G-BOX BINDING FACTOR 6 (GBF6)	Encodes a basic domain leucine zipper (bZip) transcription factor bZIP11. Translation is repressed by sucrose. Directly regulates gene expression of ASN1 and ProDH2, which are enzyme-coding genes involved in amino acid metabolism.
178	AT5G07580	TF	2.4667547336536257	(ERF106)	encodes a member of the ERF (ethylene response factor) subfamily B-3 of ERF/AP2 transcription factor family. The protein contains one AP2 domain. There are 18 members in this subfamily including ATERF-1, ATERF-2, AND ATERF-5.
179	AT2G41900	TF	2.46644423830411	OXIDATIVE STRESS 2 (OXS2)	AtOXS2 specifcally entered the nuclear under salt stress. Te specifc nuclear localization of AtOXS2 could play a role in salt tolerance at the molecular level. Tese results implied that AtOXS2 might target some downstream cis-elements which are required for salt stress responses
180	AT5G58010	TF	2.4454972575463625	LJRHL1-LIKE 3 (LRL3)	Encodes a basic helix-loop-helix (bHLH) protein that regulates root hair development. One of the three Arabidopsis homologs of the Lotus japonicus ROOTHAIRLESS1 (LjRHL1) gene: At2g24260 (AtLRL1), At4g30980 (AtLRL2), and At5g58010 (AtLRL3).
181	AT5G07690	TF	2.4207549260380583	MYB DOMAIN PROTEIN 29 (MYB29)	Encodes a putative transcription factor (MYB29) that acts as a negative regulator of mitochondrial stress responses.
182	AT4G04890	TF	2.4143677562159427	PROTODERMAL FACTOR 2 (PDF2)	Encodes a homeodomain protein that is expressed in the LI layer of the vegetative, floral and inflorescence meristems. Binds to the L1 box promoter element which is required in some proteins for L1 specific expression.
183	AT5G49520	TF	2.4141832184333483	WRKY DNA-BINDING PROTEIN 48 (WRKY48)	Encodes WRKY48, a member of the WRKY Transcription Factor. WRKY48 is a stress- and pathogen-induced transcriptional activator that represses plant basal defense. The mRNA is cell-to-cell mobile.
184	AT5G08790	TF	2.3895022119953477	(ATAF2)	induced by wounding, belongs to a large family of putative transcriptional activators with NAC domain.
185	AT1G49130	TF	2.300487162242898	B-BOX DOMAIN PROTEIN 17 (BBX17)	Regulated by heat shock.
186	AT5G07100	TF	2.2856391298382337	N/A	N/A
187	AT1G33240	TF	2.26791034138884	N/A	N/A
188	AT5G06110	TF	2.2650928193428053	GONIDIALESS A/ZUOTIN RELATED FACTOR A2 (ATGLSA2)	Encodes a ZRF1 chromatin regulator. Functions in regulating plant growth and development.
189	AT4G17490	TF	2.2553802733537167	ETHYLENE RESPONSIVE ELEMENT BINDING FACTOR 6 (ERF6)	Encodes a member of the ERF (ethylene response factor) subfamily B-3 of ERF/AP2 transcription factor family (ATERF-6). The protein contains one AP2 domain. There are 18 members in this subfamily including ATERF-1, ATERF-2, AND ATERF-5. It is involved in the response to reactive oxygen species and light stress. Involved in regulating root architecture and the response to cold stress.
190	AT1G19850	TF	2.250641143454046	MONOPTEROS (MP)	Encodes a transcription factor (IAA24) mediating embryo axis formation and vascular development. Similar to AUXIN RESPONSIVE FACTOR 1 (ARF1) shown to bind to auxin responsive elements (AREs), and to the maize transcriptional activator VIVIPAROUS 1( VP1). In situ hybridization shows expression in provascular tissue of embryos, the emerging shoot primordia, then is restricted to provascular tissue,…
191	AT3G52250	epigenetic regulator	2.2496988546318284	POWERDRESS (PWR)	Encodes a protein with a putative role in mRNA splicing. The mRNA is cell-to-cell mobile.
192	AT5G61420	TF	2.2083911553746445	MYB DOMAIN PROTEIN 28 (MYB28)	Encodes a nuclear localized member of the MYB transcription factor family. Involved in positive regulation of aliphatic glucosinolate biosynthesis.Expression is induced by touch, wounding and glucose.
193	AT1G52890	TF	2.1704224250196718	NAC DOMAIN CONTAINING PROTEIN 19 (NAC019)	encodes a NAC transcription factor whose expression is induced by drought, high salt, and abscisic acid. This gene binds to ERD1 promoter in vitro.
194	AT4G36990	TF	2.169830225641441	HEAT SHOCK FACTOR 4 (HSF4)	Encodes a protein whose sequence is similar to heat shock factors that regulate the expression of heat shock proteins. Transcript level is increased in response to heat shock. However, overexpression of this gene did not result in the increase of decrease of heat shock proteins.
195	AT1G19350	TF	2.1695800592872456	N/A	N/A
196	AT2G41710	TF	2.1516820279735973		Integrase-type DNA-binding superfamily protein;(source:Araport11)
197	AT1G15790	TF	2.140577521765348		mediator of RNA polymerase II transcription subunit 15a-like protein;(source:Araport11)
198	AT1G28050	TF	2.1339790243548533	B-BOX DOMAIN PROTEIN 13 (BBX13)	B-box type zinc finger protein with CCT domain-containing protein;(source:Araport11)
199	AT5G25220	TF	2.1333174045092176	KNOTTED1-LIKE HOMEOBOX GENE 3 (KNAT3)	A member of class II knotted1-like homeobox gene family (together with KNAT4 and KNAT5). Expressed in: hypocotyl-root boundary, anther-filament junction in flowers, ovule-funiculus and peduncle-silique boundaries, petioles and root. Light-regulated expression with differential response to red/far-red light. KNAT3 promoter activity showed cell-type specific pattern along longitudinal root axis, re…
200	AT5G64750	TF	2.1224574489133547	N/A	N/A
201	AT4G32830	epigenetic regulator	2.11930329909286	ATAURORA1 (AUR1)	Encodes a member of a family of Ser/Thr kinases whose activities peak during cell division. Transcripts are abundant in tissues rich in dividing cells like roots and flowers but are low or absent in fully expanded leaves and stems. In interphase cells, the protein is predominantly nuclear. During mitosis, the protein associates with plant-specific cytoskeletal structures (preprophase band, phragm…
202	AT1G18400	TF	2.1182813462123624	BR ENHANCED EXPRESSION 1 (BEE1)	Encodes the brassinosteroid signaling component BEE1 (BR-ENHANCED EXPRESSION 1). Positively modulates the shade avoidance syndrome in Arabidopsis seedlings.
203	AT5G10510	TF	2.1096966452858545	AINTEGUMENTA-LIKE 6 (AIL6)	Encodes an AP2-domain transcription factor involved in root stem cell identity and root development. It is also required to maintain high levels of PIN1 expression at the periphery of the meristem and modulate local auxin production in the central region of the SAM which underlies phyllotactic transitions. Intronic sequences are required for its expression in flowers.Acts redundantly with PLT5 an…
204	AT5G14270	epigenetic regulator	2.1045403503301987	BROMODOMAIN AND EXTRATERMINAL DOMAIN PROTEIN 9 (BET9)	Bromodomain protein that functions as a negative regulator of sugar and ABA signaling.
205	AT2G44840	TF	2.0840341345981863	ETHYLENE-RESPONSIVE ELEMENT BINDING FACTOR 13 (ERF13)	encodes a member of the ERF (ethylene response factor) subfamily B-3 of ERF/AP2 transcription factor family. The protein contains one AP2 domain. There are 18 members in this subfamily including ATERF-1, ATERF-2, AND ATERF-5. The mRNA is cell-to-cell mobile.
206	AT3G60530	TF	2.080746128225245	GATA TRANSCRIPTION FACTOR 4 (GATA4)	Encodes a member of the GATA factor family of zinc finger transcription factors.
207	AT5G51190	TF	2.0625877428056483	ETHYLENE RESPONSE FACTOR 105 (ERF105)	encodes a member of the ERF (ethylene response factor) subfamily B-3 of ERF/AP2 transcription factor family. The protein contains one AP2 domain. There are 18 members in this subfamily including ATERF-1, ATERF-2, AND ATERF-5. Involved in regulating root architecture and the response to cold stress.
208	AT4G12020	TF	2.0524514956651143	(WRKY19)	Encodes a member of the A1 subgroup of the MEKK (MAPK/ERK kinase kinase) family. MEKK is another name for Mitogen-Activated Protein Kinase Kinase Kinase (MAPKKK or MAP3K). This subgroup has four members: At4g08500 (MEKK1, also known as ARAKIN, MAP3Kb1, MAPKKK8), At4g08480 (MEKK2, also known as MAP3Kb4, MAPKKK9), At4g08470 (MEKK3, also known as MAP3Kb3, MAPKKK10) and At4g12020 (MEKK4, also known a…
209	AT5G15850	TF	2.051278883241905	CONSTANS-LIKE 1 (COL1)	Homologous to the flowering-time gene CONSTANS.
210	AT1G48410	epigenetic regulator	2.0444547094485674	ARGONAUTE 1 (AGO1)	Encodes an RNA Slicer that selectively recruits microRNAs and siRNAs. There is currently no evidence that AGO1 Slicer is in a high molecular weight RNA-induced silencing complex (RISC). Mutants are defective in post-transcriptional gene silencing and have pleiotropic developmental and morphological defects. Through its action on the regulation of ARF17 expression, the protein regulates genes invo…
211	AT4G31550	TF	2.0393222706103518	WRKY DNA-BINDING PROTEIN 11 (WRKY11)	member of WRKY Transcription Factor; Group II-d; negative regulator of basal resistance to Pseudomonas syringae.
212	AT5G08520	TF	2.0342523453618244	N/A	N/A
213	AT2G24790	TF	2.0252492898691954	CONSTANS-LIKE 3 (COL3)	Positive regulator of photomorphogenesis that acts downstream of COP1 but can promote lateral root development independently of COP1 and also function as a daylength-sensitive regulator of shoot branching. The mRNA is cell-to-cell mobile.
214	AT4G34610	TF	2.0246949701702373	BEL1-LIKE HOMEODOMAIN 6 (BLH6)	BEL1-like homeodomain 6;(source:Araport11)
215	AT1G42990	TF	2.0018850082686948	BASIC REGION/LEUCINE ZIPPER MOTIF 60 (BZIP60)	bZIP60 consists of a bZIP DNA binding domain followed by a putative transmembrane domain. bZIP60 mRNA is upregulated by the addition of ER stress inducers, tunicamycin (inhibitor of N-linked glycosylation), DTT (inhibitor of disulfide bond formation) and azetin-2-carboxylate (proline analog perturbing protein structure). Upon ER stress, bZIP60 mRNA is spliced by IRE1A and IRE1B to produce bZIP60-…
216	AT1G14790	epigenetic regulator	1.9644724353882463	RNA-DEPENDENT RNA POLYMERASE 1 (RDR1)	Encodes RNA-dependent RNA polymerase. While not required for virus-induced post-transcriptional gene silencing (PTGS), it can promote turnover of viral RNAs in infected plants. Nomenclature according to Xie, et al. (2004). Involved in the production of Cucumber Mosaic Virus siRNAs.
217	AT2G23290	TF	1.9590649580259285	N/A	N/A
218	AT3G05690	TF	1.9529765553571456	NUCLEAR FACTOR Y, SUBUNIT A2 (NF-YA2)	Encodes a subunit of CCAAT-binding complex, binds to CCAAT box motif present in some plant promoter sequences. One of three members of this class (HAP2A, HAP2B, HAP2C), it is expressed in vegetative and reproductive tissues.
219	AT3G10500	TF	1.9492766234039176	NAC DOMAIN CONTAINING PROTEIN 53 (NAC053)	Encodes a transcriptional activator that is associated with the plasma membrane in a dormant form and is proteolytically cleaved to create a form that can enter the nucleus. It is thought to promote ROS production by binding directly to the promoters of genes encoding ROS biosynthetic enzymes during drought-induced leaf senescence. The mRNA is cell-to-cell mobile.
220	AT4G40060	TF	1.9388740173897807	HOMEOBOX PROTEIN 16 (HB16)	Encodes a homeodomain leucine zipper class I (HD-Zip I) protein.
221	AT2G27040	epigenetic regulator	1.9374359973500783	ARGONAUTE 4 (AGO4)	AGO4 is a member of a class of PAZ/PIWI domain containing proteins involved in siRNA mediated gene silencing.Loss of function mutations have reduced site specific CpNpG and CpHpH methylation and increased susceptibility to bacterial pathogens including Tobacco rattle virus.
222	AT3G56980	TF	1.9150509274582947	BASIC HELIX-LOOP-HELIX 39 (BHLH39)	Encodes a member of the basic helix-loop-helix transcription factor protein.
223	AT4G36900	TF	1.9084358845370304	RELATED TO AP2 10 (RAP2.10)	Encodes a member of the DREB subfamily A-5 of ERF/AP2 transcription factor family (RAP2.10). The protein contains one AP2 domain. There are 16 members in this subfamily including RAP2.9 and RAP2.1.
224	AT5G22380	TF	1.905296464320304	NAC DOMAIN CONTAINING PROTEIN 90 (NAC090)	NAC domain containing protein 90;(source:Araport11)
225	AT1G78280	epigenetic regulator	1.9033890352491445		transferases, transferring glycosyl groups;(source:Araport11)
226	AT2G18160	TF	1.890419492129852	BASIC LEUCINE-ZIPPER 2 (bZIP2)	Encodes a b-ZIP transcription factor.
227	AT1G78080	TF	1.88878329154726	RELATED TO AP2 4 (RAP2.4)	Encodes a member of the DREB subfamily A-6 of ERF/AP2 transcription factor family (RAP2.4). The protein contains one AP2 domain. Role in mediating light and ethylene signaling. The mRNA is cell-to-cell mobile.
228	AT1G72010	TF	1.880976926131432	TCP DOMAIN PROTEIN 22 (TCP22)	Modulates GA-dependent stamen filament elongation by direct activation of SAUR63 subfamily genes through conserved target sites in their promoters.
229	AT2G21320	TF	1.8543509368760065	B-BOX DOMAIN PROTEIN 18 (BBX18)	B-box zinc finger family protein;(source:Araport11)
230	AT2G29060	TF	1.8354765709988192		GRAS family transcription factor;(source:Araport11)
231	AT5G05410	TF	1.8348036129238607	DRE-BINDING PROTEIN 2A (DREB2A)	Encodes a transcription factor that specifically binds to DRE/CRT cis elements (responsive to drought and low-temperature stress). Belongs to the DREB subfamily A-2 of ERF/AP2 transcription factor family (DREB2A). There are eight members in this subfamily including DREB2B. The protein contains one AP2 domain. Overexpression of transcriptional activation domain of DREB2A resulted in significant dr…
232	AT2G41240	TF	1.8260805445671209	BASIC HELIX-LOOP-HELIX PROTEIN 100 (BHLH100)	Encodes a member of the basic helix-loop-helix transcription factor family protein. Functions as a key regulator of iron-deficiency responses independent of the master regulator FIT. Likely regulates genes involved in the distribution of iron within the plant. Phosphatidylinositol 4-phosphate 5-kinase (PIP5K) enzyme family member.
233	AT2G34720	TF	1.8256725092460868	NUCLEAR FACTOR Y, SUBUNIT A4 (NF-YA4)	nuclear factor Y, subunit A4;(source:Araport11)
234	AT5G62430	TF	1.8139768516393484	N/A	N/A
235	AT5G47230	TF	1.8053201260513991	ETHYLENE RESPONSIVE ELEMENT BINDING FACTOR 5 (ERF5)	encodes a member of the ERF (ethylene response factor) subfamily B-3 of ERF/AP2 transcription factor family (ATERF-5). The protein contains one AP2 domain. There are 18 members in this subfamily including ATERF-1, ATERF-2, AND ATERF-5. The mRNA is cell-to-cell mobile.
236	AT3G15030	TF	1.7879804041289813	TCP FAMILY TRANSCRIPTION FACTOR 4 (TCP4)	Arabidopsis thaliana TCP family transcription factor. Regulated by miR319. Involved in heterchronic regulation of leaf differentiation.
237	AT1G74930	TF	1.7494127199629448	N/A	N/A
238	AT2G34710	TF	1.7432788815968832	PHABULOSA (PHB)	Dominant PHB mutations cause transformation of abaxial leaf fates into adaxial leaf fates. Encodes a member of HD-Zip family which contains homeodomain-leucine zipper domains and domain similar to a mammalian sterol binding domain. Has overlapping functions with PHAVOLUTA, REVOLUTA and CORONA.
239	AT5G56960	TF	1.7421876724835732	N/A	N/A
240	AT1G76880	TF	1.7419790651050369	(DF1)	DF1 is a putative transcription factor required for the synthesis of seed mucilage polysaccharides. The df1 seeds produce almost 50% less mucilage than wild-type, but show less severe defects than the myb5 and ttg2 mutants.
241	AT2G42380	TF	1.7165723470920715	N/A	N/A
242	AT3G06400	epigenetic regulator	1.7144512209341454	CHROMATIN-REMODELING PROTEIN 11 (CHR11)	Encodes a SWI2/SNF2 chromatin remodeling protein belonging to the ISWI family. Involved in nuclear proliferation during megagametogenesis and cell expansion in the sporophyte. Constitutively expressed. RNAi induced loss of function in megagametogenesis results in female sterility.35S:RNAi plants have reduced stature. Double mutation in CHR17 and CHR11 results in the loss of the evenly spaced nucl…
243	AT4G32880	TF	1.709571522000748	HOMEOBOX GENE 8 (HB-8)	member of homeodomain-leucine zipper family, acting as a differentiation-promoting transcription factor of the vascular meristems.
244	AT1G03970	TF	1.7059624724213476	G-BOX BINDING FACTOR 4 (GBF4)	encodes a basic leucine zipper G-box binding factor that can bind to G-box motifs only as heterodimers with GBF2 or GBF3. A single amino acid change can confer G-box binding as homodimers.
245	AT2G45160	TF	1.6915081184228744	HAIRY MERISTEM 1 (HAM1)	Belongs to one of the LOM (LOST MERISTEMS) genes: AT2G45160 (LOM1), AT3G60630 (LOM2) and AT4G00150 (LOM3). LOM1 and LOM2 promote cell differentiation at the periphery of shoot meristems and help to maintain their polar organization.
246	AT3G01460	epigenetic regulator	1.6882378619401115	METHYL-CPG-BINDING DOMAIN 9 (MBD9)	Encodes a protein with a methyl-CpG-binding domain. Has sequence similarity to human MBD proteins. Involved in the modification of the FLC chromatin acetylation state to affect FLC expression. Mutants show an early flowering, and enhanced shoot branching phenotypes.
247	AT1G14440	TF	1.667562080336466	HOMEOBOX PROTEIN 31 (HB31)	homeobox protein 31;(source:Araport11)
248	AT5G04340	TF	1.6558351517284169	ZINC FINGER OF ARABIDOPSIS THALIANA 6 (ZAT6)	Encodes a C2H2 zinc finger transcription factor that coordinately activates phytochelatin-synthesis related gene expression and directly targets GSH1 by binding to its promoter to positively regulate Cd accumulation and tolerance.
249	AT1G49010	TF	1.638180474708515	(MYBS1)	Duplicated homeodomain-like superfamily protein;(source:Araport11)
250	AT5G52020	TF	1.638098358637511		encodes a member of the DREB subfamily A-4 of ERF/AP2 transcription factor family. The protein contains one AP2 domain. There are 17 members in this subfamily including TINY.
251	AT2G20880	TF	1.6287273114201908	ERF DOMAIN 53 (ERF53)	Encodes ERF53, a drought-induced transcription factor. Belongs to the AP2/ERF superfamily, and has a highly conserved AP2 domain. Regulates drought-responsive gene expressions by binding to the GCC box and/or dehydration-responsive element (DRE) in the promoter of downstream genes. Overexpression of AtERF53 driven by the CaMV35S promoter resulted in an unstable drought-tolerant phenotype in T2 tr…
252	AT1G25550	TF	1.6230172079291492	N/A	N/A
253	AT3G01220	TF	1.6215304529117027	HOMEOBOX PROTEIN 20 (HB20)	Encodes a homeodomain leucine zipper class I (HD-Zip I) protein. Expressed during seed germination in the micropylar endosperm and in the root cap, and increases ABA sensitivity and seed dormancy when mutated. The mRNA is cell-to-cell mobile.
254	AT3G46090	TF	1.6061328627305345	(ZAT7)	C2H2 and C2HC zinc fingers superfamily protein;(source:Araport11)
255	AT3G11450	TF	1.6032509743810024	GONIDIALESS A/ZUOTIN RELATED FACTOR A1 (ATGLSA1)	Encodes a ZRF1 chromatin regulator. Functions in regulating plant growth and development.
256	AT4G00050	TF	1.6032378902164377	N/A	N/A
257	AT4G33470	epigenetic regulator	1.5859646607248692	N/A	N/A
258	AT1G76350	TF	1.5832784609869284	NIN-LIKE PROTEIN 5 (NLP5)	Plant regulator RWP-RK family protein;(source:Araport11)
259	AT1G72360	TF	1.5732707757231348	ETHYLENE RESPONSE FACTOR 73 (ERF73)	Encodes a member of the ERF (ethylene response factor) subfamily B-2 of ERF/AP2 transcription factor family. The protein contains one AP2 domain. There are 5 members in this subfamily including RAP2.2 AND RAP2.12.
260	AT5G48250	TF	1.572925136874333	N/A	N/A
261	AT2G01570	TF	1.5702924443571709	REPRESSOR OF GA1-3 1 (RGA1)	Member of the VHIID/DELLA regulatory family. Contains homopolymeric serine and threonine residues, a putative nuclear localization signal, leucine heptad repeats, and an LXXLL motif. Putative transcriptional regulator repressing the gibberellin response and integration of phytohormone signalling. DELLAs repress cell proliferation and expansion that drives plant growth. The protein undergoes degra…
262	AT2G27840	epigenetic regulator	1.5690866712431812	(HDT4)	Belongs to the plant specific HD2 type proteins; similar to nucleolar Zea mays histone deacetylase; HD2-p39
263	AT3G24520	TF	1.5521793330412454	N/A	N/A
264	AT3G50650	TF	1.5465152584854585		GRAS family transcription factor;(source:Araport11)
265	AT5G05090	TF	1.5455409939197702		Homeodomain-like superfamily protein;(source:Araport11)
266	AT3G11280	TF	1.5423434662699338		Putative transcription factors interacting with the gene product of VHA-B1 (vacuolar ATPase subunit B1; as shown through yeast two-hybrid assay).
267	AT4G00730	TF	1.5417677333046782	N/A	N/A
268	AT3G19580	TF	1.5378457363448006	ZINC-FINGER PROTEIN 2 (ZF2)	Encodes zinc finger protein. mRNA levels are upregulated in response to ABA, high salt, and mild desiccation. The protein is localized to the nucleus and acts as a transcriptional repressor.
269	AT2G46510	TF	1.5358910268238788	ABA-INDUCIBLE BHLH-TYPE TRANSCRIPTION FACTOR (AIB)	Encodes a nuclear localized BLH domain containing transcriptional activator involved in response to ABA. Overexpression confers enhanced ABA responsiveness while loss of function mutants are ABA sensitive.bHLH17 interacts with JAZ proteins, and functions redundantly with bHLH3, bHLH13 and bHLH14 to negatively regulate jasmonate responses.
270	AT2G23760	TF	1.5331424404666374	N/A	N/A
271	AT2G02740	TF	1.5258921411786042	WHIRLY 3 (WHY3)	Encodes a homolog of the potato p24 protein. It shares the conserved KGKAAL domain, a putative DNA-binding domain, with potato p24 and is localized to the plastid and not the nucleus.
272	AT1G53230	TF	1.5210700109192103	TEOSINTE BRANCHED 1, CYCLOIDEA AND PCF TRANSCRIPTION FACTOR 3 (TCP3)	Encodes a member of a recently identified plant transcription factor family that includes Teosinte branched 1, Cycloidea 1, and proliferating cell nuclear antigen (PCNA) factors, PCF1 and 2. Regulated by miR319. Involved in heterochronic regulation of leaf differentiation.
273	AT4G39100	epigenetic regulator	1.519957673373633	N/A	N/A
274	AT1G69120	TF	1.5189220576812967	APETALA1 (AP1)	Floral homeotic gene encoding a MADS domain protein homologous to SRF transcription factors. Specifies floral meristem and sepal identity. Required for the transcriptional activation of AGAMOUS. Interacts with LEAFY.Binds to promoter and regulates the expression of flowering time genes SVP, SOC1 and AGL24.
275	AT4G35270	TF	1.518242730601621	NIN-LIKE PROTEIN 2 (NLP2)	Plant regulator RWP-RK family protein;(source:Araport11)
276	AT4G34060	epigenetic regulator	1.5100910440237154	DEMETER-LIKE PROTEIN 3 (DML3)	Encodes a protein with 5-meC and thymine-DNA glycosylase activity with a preference for CpG and CpHpG sequences. Involved in maintaining methylation marks. Many targets of DML3 are senescence-associated genes (SAGs).
277	AT2G46020	epigenetic regulator	1.5023356659883926	BRAHMA (BRM)	Encodes a SWI/SNF chromatin remodeling ATPase that upregulates transcription of all three CUC genes and is involved in the formation and/or maintenance of boundary cells during embryogenesis. Also mediates repression of expression of seed storage proteins in vegetative tissues. Interacts strongly with AtSWI3C, also with AtSWI3B, but not with AtSWI3A or AtSWI3D.
278	AT5G39660	TF	1.5002039087584391	CYCLING DOF FACTOR 2 (CDF2)	Dof-type zinc finger domain-containing protein, identical to H-protein promoter binding factor-2a GI:3386546 from (Arabidopsis thaliana). Interacts with LKP2 and FKF1, but its overexpression does not change flowering time under short or long day conditions.
279	AT2G23340	TF	1.4939321763785984	DREB AND EAR MOTIF PROTEIN 3 (DEAR3)	encodes a member of the DREB subfamily A-5 of ERF/AP2 transcription factor family. The protein contains one AP2 domain. There are 16 members in this subfamily including RAP2.1, RAP2.9 and RAP2.10.
280	AT1G53170	TF	1.4816042382342531	ETHYLENE RESPONSE FACTOR 8 (ERF8)	encodes a member of the ERF (ethylene response factor) subfamily B-1 of ERF/AP2 transcription factor family (ATERF-8). The protein contains one AP2 domain. There are 15 members in this subfamily including ATERF-3, ATERF-4, ATERF-7, and leafy petiole.
281	AT5G51870	TF	1.4752080716542857	AGAMOUS-LIKE 71 (AGL71)	Encodes a MADS-box transcription factor involved in floral transition.
282	AT5G63320	epigenetic regulator	1.4571673393806972	N/A	N/A
283	AT5G15210	TF	1.452688024063094	N/A	N/A
284	AT4G13640	TF	1.4516162113873146	UNFERTILIZED EMBRYO SAC 16 (UNE16)	Homeodomain-like superfamily protein;(source:Araport11)
285	AT3G47620	TF	1.4422221923343357	TEOSINTE BRANCHED, CYCLOIDEA AND PCF (TCP) 14 (TCP14)	Encodes a transcription factor AtTCP14 that regulates seed germination. AtTCP14 shows elevated expression level just prior to germination. AtTCP14 is predominantly expressed in the vascular tissue of the embryo, and affects gene expression in radicles in a non-cell-autonomous manner. Modulates GA-dependent stamen filament elongation by direct activation of SAUR63 subfamily genes through conserved…
286	AT5G27944	TF	1.4422080623942222		MADS-box transcription factor family protein;(source:Araport11)
287	AT1G18710	TF	1.4376969648753624	N/A	N/A
288	AT1G14920	TF	1.4323917671393505	GIBBERELLIC ACID INSENSITIVE (GAI)	Similar to a putative transcription factor and transcriptional coactivators. Repressor of GA responses and involved in gibberellic acid mediated signaling. Member of the DELLA proteins that restrain the cell proliferation and expansion that drives plant growth. The protein undergoes degradation in response to GA via the 26S proteasome. GAI may be involved in reducing ROS accumulation in response …
289	AT3G29035	TF	1.432071042699815	NAC DOMAIN CONTAINING PROTEIN 3 (NAC3)	Encodes a protein with transcription factor activity. Note: this protein (AT3G29035) on occasion has also been referred to as AtNAC3, not to be confused with the AtNAC3 found at locus AT3G15500. The mRNA is cell-to-cell mobile.
290	AT3G14890	epigenetic regulator	1.4263382793105792	ZINC 4 FINGER DNA 3'-PHOSPHOESTERASE (ZDP)	Encodes a base excision repair protein that, together with APE2, it plays overlapping roles in the maintenance of epigenome and genome stability in plants.
291	AT5G46910	epigenetic regulator	1.4183394217363985	JUMONJI 13 (JMJ13)	H3K27me3 demethylase involved in temperature and photoperiod dependent repressing of flowering.
292	AT4G34530	TF	1.4098324221501586	CRYPTOCHROME-INTERACTING BASIC-HELIX-LOOP-HELIX 1 (CIB1)	Encodes a transcription factor CIB1 (cryptochrome-interacting basic-helix-loop-helix). CIB1 interacts with CRY2 (cryptochrome 2) in a blue light-specific manner in yeast and Arabidopsis cells, and it acts together with additional CIB1-related proteins to promote CRY2-dependent floral initiation. CIB1 positively regulates FT expression.
293	AT1G70000	TF	1.3986286819541325	(MYBD)	Encodes a MYB-like Domain transcription factor that plays a positive role in anthocyanin accumulation in response to light and cytokinin via repression of MYBL2.MYBD expression increased in response to light or cytokinin, and MYBD enhanced anthocyanin biosynthesis via the repression of MYBL2 encoding for a transcription factor that had a negative effect on this process. In addition, MYBD can bind…
294	AT1G22590	TF	1.3957470073617282	AGAMOUS-LIKE 87 (AGL87)	AGAMOUS-like 87;(source:Araport11)
295	AT5G44800	epigenetic regulator	1.388672051589526	CHROMATIN REMODELING 4 (CHR4)	Interacts with transcription factors involved in floral meristem identity and affects the expression of key floral regulators. Affects H3K27me3 and H3K4me3 levels at a subset of loci in the genome.
296	AT5G25190	TF	1.3681281587717986	N/A	N/A
297	AT5G59780	TF	1.3661400347903525	MYB DOMAIN PROTEIN 59 (MYB59)	Encodes a putative transcription factor (MYB59). In roots it is involved in K+/NO3- transport and expression of the NPF7.3 transporter.
298	AT2G02070	TF	1.3506711303005257	INDETERMINATE(ID)-DOMAIN 5 (IDD5)	RAVEN is part of the network regulated by BLJUEJAY, JACKDAW, SACRECROW and SHORT-ROOT to regulate root tissue patterning through cell lineage specification and asymmetric cell division. RAVEN is directly activated by SHORT-ROOT and directly repressed by JACKDAW.
299	AT1G61660	TF	1.3378419994626385	(ATBHLH112)	Encodes a transcriptional activator that regulates the expression of genes by binding to their GCG- or E-boxes to mediate physiological responses, including proline biosynthesis and ROS scavenging pathways, to enhance stress tolerance.
300	AT1G76890	TF	1.3374522099076482	(GT2)	encodes a plant trihelix DNA-binding protein
301	AT4G24540	TF	1.3367641393126828	N/A	N/A
302	AT1G73830	TF	1.3361637003239808	BR ENHANCED EXPRESSION 3 (BEE3)	Encodes the brassinosteroid signaling component BEE3 (BR-ENHANCED EXPRESSION 3). Positively modulates the shade avoidance syndrome in Arabidopsis seedlings.
303	AT4G28140	TF	1.3345157922709427	ETHYLENE RESPONSIVE FACTOR54 (ERF54)	encodes a member of the DREB subfamily A-6 of ERF/AP2 transcription factor family. The protein contains one AP2 domain. There are 8 members in this subfamily including RAP2.4. Regulated by heat shock.
304	AT3G04670	TF	1.3266635192989376	N/A	N/A
305	AT3G48670	epigenetic regulator	1.3233858960702247	INVOLVED IN DE NOVO 2 (IDN2)	Encodes IDN2 (INVOLVED IN DE NOVO 2), a double-stranded RNA-binding protein involved in de novo methylation and small interfering RNA (siRNA)-mediated maintenance methylation. IND2 is a component of the RNA-directed DNA methylation pathway.
306	AT5G17300	TF	1.32301571095028	REVEILLE 1 (RVE1)	Myb-like transcription factor that regulates hypocotyl growth by regulating free auxin levels in a time-of-day specific manner.
307	AT3G19860	TF	1.3180116474864785	BASIC HELIX-LOOP-HELIX 121 (bHLH121)	A basic helix?loop?helix (bHLH) transcription factor which acts as an essential part of the iron deficiency signaling pathway. The phosphorylated form of URI accumulates under Fe deficiency, forms heterodimers with subgroup IVc proteins, and induces transcription of bHLH38/39/100/101. These transcription factors in turn heterodimerize with FIT and drive the transcription of IRT1 and FRO2 to incre…
308	AT1G77920	TF	1.3149125285589358	N/A	N/A
309	AT4G38130	epigenetic regulator	1.3139172387106668	HISTONE DEACETYLASE 1 (HD1)	Encodes a histone deacetylase that enhances AtERF7-mediated transcriptional repression. Binds SIM3 and ERF7. Expressed in the nucleus in most tissues examined and throughout the life of the plant. Involved in jasmonic acid and ethylene dependent pathogen resistance. The sequence in GenBank has 17 AG dinucleotide repeats missing, which is also missing in Ler shotgun sequence from Cereon. Although …
310	AT3G62420	TF	1.3076647707706672	BASIC REGION/LEUCINE ZIPPER MOTIF 53 (BZIP53)	Encodes a group-S bZIP transcription factor. Forms heterodimers with group-C bZIP transcription factors. The heterodimers bind to the ACTCAT cis-element of proline dehydrogenase gene.
311	AT4G14410	TF	1.3059935510463867	BASIC HELIX-LOOP-HELIX 104 (bHLH104)	Basic helix loop helix transcription factor involved in stress mediated signaling during germination.
312	AT2G02450	TF	1.2999421190786682	LONG VEGETATIVE PHASE 1 (LOV1)	NAC domain containing protein 35;(source:Araport11)
313	AT5G42910	TF	1.2944472915781655		Basic-leucine zipper (bZIP) transcription factor family protein;(source:Araport11)
314	AT5G08130	TF	1.2940169490173077	BES1-INTERACTING MYC-LIKE1 (BIM1)	Encodes a basic helix-loop-helix (bHLH) family protein BIM1 (BES1-INTERACTING MYC-LIKE 1), involved in brassinosteroid signaling. It synergistically interacts with BES1 to bind to E box sequences (CANNTG). Positively modulates the shade avoidance syndrome in Arabidopsis seedlings.
315	AT1G22190	TF	1.2927612171500775	RELATED TO AP2 4 (RAP2.4)	The gene encodes a putative transcription factor belongings to the abiotic stress-associated DREB A-6 clade. The mRNA is cell-to-cell mobile.
316	AT3G16857	TF	1.2880897333778991	RESPONSE REGULATOR 1 (RR1)	Encodes an Arabidopsis response regulator (ARR) protein that acts in concert with other type-B ARRs in the cytokinin signaling pathway. Also involved in cytokinin-dependent inhibition of hypocotyl elongation and cytokinin-dependent greening and shooting in tissue culture. ARR1, ARR10, and ARR12 are redundant regulators of drought response, with ARR1 being the most critical. ARR1, ARR10 and ARR12 …
317	AT2G22840	TF	1.2865599890116235	GROWTH-REGULATING FACTOR 1 (GRF1)	Growth regulating factor encoding transcription activator. One of the nine members of a GRF gene family, containing nuclear targeting domain. Mutants result in smaller leaves indicating the role of the gene in leaf development. Expressed in root, shoot and flower
318	AT1G43700	TF	1.2845709918712924	N/A	N/A
319	AT5G60890	TF	1.2820737364077208	MYB DOMAIN PROTEIN 34 (MYB34)	Myb-like transcription factor that modulates expression of ASA1, a key point of control in the tryptophan pathway; mutant has deregulated expression of ASA1 in dominant allele. Loss of function allele suggests ATR1 also functions at a control point for regulating indole glucosinolate homeostasis.
320	AT5G67180	TF	1.2811709342038815	TARGET OF EARLY ACTIVATION TAGGED (EAT) 3 (TOE3)	target of early activation tagged (EAT) 3;(source:Araport11)
321	AT5G60140	TF	1.2799645984850625		AP2/B3-like transcriptional factor family protein;(source:Araport11)
322	AT2G36490	epigenetic regulator	1.2794283878026138	DEMETER-LIKE 1 (DML1)	A repressor of transcriptional gene silencing. Functions by demethylating the target promoter DNA. Interacts physically with RPA2/ROR1. In the ros1 mutants, an increase in methylation is observed in a number of gene promoters. Among the loci affected by ros1, a few (RD29A and At1g76930) are affected in cytosine methylation in all sequence contexts (CpG, CpNpG or CpNpN), although many others are a…
323	AT2G18328	TF	1.2764805916484578	RAD-LIKE 4 (RL4)	RAD-like 4;(source:Araport11)
324	AT4G17460	TF	1.274985651115603	(HAT1)	Encodes a class II HD-ZIP protein that regulates meristematic activity in different tissues, and that it is necessary for the correct formation of the gynoecium.
325	AT3G57800	TF	1.2697996656711823		basic helix-loop-helix (bHLH) DNA-binding superfamily protein;(source:Araport11)
326	AT4G01120	TF	1.2695660576473211	N/A	N/A
327	AT5G47640	TF	1.260973229902429	NUCLEAR FACTOR Y, SUBUNIT B2 (NF-YB2)	Involved in the regulation of response to nutrient levels.
328	AT5G60450	TF	1.2572854211734794	AUXIN RESPONSE FACTOR 4 (ARF4)	Encodes a member of the ARF family of transcription factors which mediate auxin responses. ARF4 appears to have redundant function with ETT(ARF3) in specifying abaxial cell identity.
329	AT1G09770	TF	1.2536598106025107	N/A	N/A
330	AT3G15270	TF	1.2488587877151678	SQUAMOSA PROMOTER BINDING PROTEIN-LIKE 5 (SPL5)	Encodes a member of the SPL (squamosa-promoter binding protein-like)gene family, a novel gene family encoding DNA binding proteins and putative transcription factors. Contains the SBP-box, which encodes the SBP-domain, required and sufficient for interaction with DNA. It is involved in regulation of flowering and vegetative phase change. Its temporal expression is regulated by the microRNA miR156…
331	AT5G62020	TF	1.2486090747543144	HEAT SHOCK TRANSCRIPTION FACTOR B2A (HSFB2A)	member of Heat Stress Transcription Factor (Hsf) family The mRNA is cell-to-cell mobile.
332	AT3G06410	TF	1.24720166348147		Zinc finger C-x8-C-x5-C-x3-H type family protein;(source:Araport11)
333	AT4G17500	TF	1.2423943670286088	ETHYLENE RESPONSIVE ELEMENT BINDING FACTOR 1 (ERF-1)	Encodes a member of the ERF (ethylene response factor) subfamily B-3 of ERF/AP2 transcription factor family (ATERF-1). The protein contains one AP2 domain. There are 18 members in this subfamily including ATERF-1, ATERF-2, AND ATERF-5. The mRNA is cell-to-cell mobile.
334	AT4G25470	TF	1.24038293253398	C-REPEAT/DRE BINDING FACTOR 2 (CBF2)	Encodes a member of the DREB subfamily A-1 of ERF/AP2 transcription factor family (CBF2). The protein contains one AP2 domain. There are six members in this subfamily, including CBF1, CBF2, and CBF3. This gene is involved in response to low temperature, abscisic acid, and circadian rhythm. Overexpressing this gene leads to increased freeze tolerance and induces the expression level of 85 cold-ind…
335	AT5G43270	TF	1.2241651247384997	SQUAMOSA PROMOTER BINDING PROTEIN-LIKE 2 (SPL2)	Member of the SPL (squamosa-promoter binding protein-like) gene family, a novel gene family encoding DNA binding proteins and putative transcription factors. In conjunction with SPL10 and SPL11, SPL2 redundantly controls proper development of lateral organs in association with shoot maturation in the reproductive phase. SPL2, SPL10, and SPL11, suppress root regeneration with age by inhibiting wou…
336	AT5G48150	TF	1.2218310663502083	PHYTOCHROME A SIGNAL TRANSDUCTION 1 (PAT1)	Member of GRAS gene family. Semi-dominant mutant has a reduced response to far-red light and appears to act early in the phytochrome A signaling pathway.
337	AT3G25790	TF	1.2190928559391685	HRS1 HOMOLOGUE 1 (HHO1)	Encodes a nuclear localized member of the GARP family of transcription factors. Along with AtNIGT1/HRS1 it is involved in nitrate and phosphate signaling in the root. Transcriptional repressors that functions with other NIGT genes as an important hub in the nutrient signaling network associated with the acquisition and use of nitrogen and phosphorus.
338	AT5G21120	TF	1.2141376210933137	ETHYLENE-INSENSITIVE3-LIKE 2 (EIL2)	ethylene-insensitive3-like2 (EIL2)
339	AT5G64530	TF	1.212825387450051	XYLEM NAC DOMAIN 1 (XND1)	xylem NAC domain 1;(source:Araport11)
340	AT5G65070	TF	1.2125127144315693	MADS AFFECTING FLOWERING 4 (MAF4)	Encodes MADS-box containing FLC paralog. Five splice variants have been identified but not characterized with respect to expression patterns and/or differing function. Overexpression of the gene in the Landsberg ecotype leads to a delay in flowering, transcript levels of MAF4 are reduced after a 6 week vernalization.
341	AT4G21750	TF	1.210815205122579	MERISTEM LAYER 1 (ATML1)	Encodes a homeobox protein similar to GL2. It is expressed in both the apical and basal daughter cells of the zygote as well as their progeny. Expression is detected starting the two-celled stage of embryo development and is later restricted to the outermost, epidermal cell layer from its inception. Its promoter is highly modular with each region contributing to specific aspects of the gene's spa…
342	AT5G07700	TF	1.2104076512631554	MYB DOMAIN PROTEIN 76 (MYB76)	Encodes a putative transcription factor (MYB76).
343	AT4G01540	TF	1.2041336476099898	NAC WITH TRANSMEMBRANE MOTIF1 (NTM1)	Encodes a membrane-bound NAC (for NAM, ATAF1/2, CUC2) transcription factor, designated NTM1 (for NAC with transmembrane motif1). NTM1 regulates cell division in Arabidopsis.
344	AT3G48920	TF	1.203314208817902	N/A	N/A
345	AT5G47390	TF	1.1861641837513286	N/A	N/A
346	AT1G74250	TF	1.1769896344485065		DNAJ heat shock N-terminal domain-containing protein;(source:Araport11)
347	AT1G03040	TF	1.1750767550243295	N/A	N/A
348	AT5G49620	TF	1.1669456885337464	MYB DOMAIN PROTEIN 78 (MYB78)	Member of the R2R3 factor gene family.
349	AT1G31310	TF	1.1661747522379302		hydroxyproline-rich glycoprotein family protein;(source:Araport11)
350	AT1G01720	TF	1.1645386451901991	N/A	N/A
351	AT2G46810	TF	1.1592254192083702	MYC-TYPE TRANSCRIPTION FACTOR 70 (MYC70)	MYC-type transcription factor which interacts with ICE1 and negatively regulates cold-responsive genes and cold tolerance.
352	AT1G67310	TF	1.158079849514624		Calmodulin-binding transcription activator protein with CG-1 and Ankyrin domain;(source:Araport11)
353	AT1G43160	TF	1.1579241491235654	RELATED TO AP2 6 (RAP2.6)	encodes a member of the ERF (ethylene response factor) subfamily B-4 of ERF/AP2 transcription factor family (RAP2.6). The protein contains one AP2 domain. There are 7 members in this subfamily.
354	AT4G37540	TF	1.1536043384797332	LOB DOMAIN-CONTAINING PROTEIN 39 (LBD39)	LOB domain-containing protein 39;(source:Araport11)
355	AT2G46680	TF	1.1469861378929471	HOMEOBOX 7 (HB-7)	encodes a putative transcription factor that contains a homeodomain closely linked to a leucine zipper motif. Transcript is detected in all tissues examined. Is transcriptionally regulated in an ABA-dependent manner and may act in a signal transduction pathway which mediates a drought response.
356	AT1G18330	TF	1.1463286485502726	EARLY-PHYTOCHROME-RESPONSIVE1 (EPR1)	EARLY-PHYTOCHROME-RESPONSIVE1
357	AT2G43000	TF	1.1450979889534496	NAC DOMAIN CONTAINING PROTEIN 42 (NAC042)	Encodes a NAC transcription factor induced by hydrogen peroxide (H2O2). Involved in senescence. Over expression of the gene strongly delays senescence and enhances tolerance to various abiotic stresses.
358	AT3G01770	epigenetic regulator	1.135365052140885	N/A	N/A
359	AT1G36060	TF	1.1286899779803468	TRANSLUCENT GREEN (TG)	encodes a member of the DREB subfamily A-6 of ERF/AP2 transcription factor family. The protein contains one AP2 domain. There are 8 members in this subfamily including RAP2.4.Overexpression results in increased drought tolerance and vitrified leaves. Binds to DRE/GCC promoter elements and activates expression of aquaporin genes AtTIP1;1, AtTIP2;3, and AtPIP2;2.
360	AT3G20310	TF	1.1270120816868423	ETHYLENE RESPONSE FACTOR 7 (ERF7)	Encodes a member of the ERF (ethylene response factor) subfamily B-1 of ERF/AP2 transcription factor family (ATERF-7). The protein contains one AP2 domain. Phosphorylated by PKS3 in vitro. Involved in ABA-mediated responses. Acts as a repressor of GCC box?mediated transcription together with AtSin3 and HDA19.
361	AT5G65060	TF	1.1265271983365113	N/A	N/A
362	AT1G10170	TF	1.1204823069863754	N/A	N/A
363	AT2G16485	TF	1.118989732634644	NEEDED FOR RDR2-INDEPENDENT DNA METHYLATION (NERD)	Encodes NERD (Needed for RDR2-independent DNA methylation), a plant-specific GW repeat- and PHD finger-containing protein involved in siRNA-dependent DNA methylation.
364	AT3G24140	TF	1.1140726471281828	FAMA (FMA)	Encodes a basic helix-loop-helix transcription factor whose activity is required to promote differentiation of stomatal guard cells and to halt proliferative divisions in their immediate precursors. It fulfills its role through recruitment of the Arabidopsis Retinoblastoma homologue, RETINOBLASTOMA-RELATED (RBR). Both transcript and protein are expressed in and are required for halting divisions …
365	AT3G27260	epigenetic regulator	1.1115571108660507	GLOBAL TRANSCRIPTION FACTOR GROUP E8 (GTE8)	Kinase like protein with similarity to yeast BDF1 and human RING3 protein, which have two bromodomains GTE8 has a single bromodomain
366	AT1G01520	TF	1.1046906511279275	ALTERED SEED GERMINATION 4 (ASG4)	RVE3 is one of eleven homologous MYB-like transcription factors in Arabidopsis and a member of the RVE8 clade. Plays a minor role in clock regulation.
367	AT1G62300	TF	1.103676227820677	(WRKY6)	Encodes a transcription factor WRKY6. Regulates Phosphate1 (Pho1) expression in response to low phosphate (Pi) stress.
368	AT1G68670	TF	1.1005481752707644	(HHO2)	HHO2 is a HRS1 homolog. Nitrate-inducible expression. Also induced in roots by low Pi and is likely involved in maintaining phosphate homeostasis. It is target of PHR1.Both HHO2 and HRS1 are involved in Ni cross regulation of Pi signaling. They function as transcriptional repressors of SPX1, SPX2, and SPX4 as part of a cascade to regulate nitrogen and phosphorus balance. Transcriptional repressor…
369	AT1G28520	TF	1.100264657357757	VASCULAR PLANT ONE ZINC FINGER PROTEIN (VOZ1)	VOZ transcription factor which acts as positive regulator of several salt-responsive genes. Functionally redundant in salt stress with VOZ2.
370	AT1G75390	TF	1.0887210532136802	BASIC LEUCINE-ZIPPER 44 (bZIP44)	basic leucine-zipper 44;(source:Araport11)
371	AT4G31920	TF	1.0880774832094542	RESPONSE REGULATOR 10 (RR10)	Encodes an Arabidopsis response regulator (ARR) protein that acts in concert with other type-B ARRs in the cytokinin signaling pathway. Also involved in cytokinin-dependent inhibition of hypocotyl elongation and cytokinin-dependent greening and shooting in tissue culture. ARR1, ARR10, and ARR12 are redundant regulators of drought response, with ARR1 being the most critical. ARR1, ARR10 and ARR12 …
372	AT3G07340	TF	1.0839286435814703	CRY2-INTERACTING BHLH 3 (CIB3)	basic helix-loop-helix (bHLH) DNA-binding superfamily protein;(source:Araport11)
373	AT5G60142	TF	1.0778598483773685		AP2/B3-like transcriptional factor family protein;(source:Araport11)
374	AT5G56840	TF	1.0691181370980731		myb-like transcription factor family protein;(source:Araport11)
375	AT4G16150	TF	1.0581757977425752	CALMODULIN-BINDING TRANSCRIPTION ACTIVATOR 2 (CAMTA5)	CATMA5 is a transcriptional activator. It acts in the cold response pathway, it can bind to and activate the expression of DREB1 genes.
376	AT4G20380	TF	1.0516304387568824	LESION SIMULATING DISEASE 1 (LSD1)	LSD1 monitors a superoxide-dependent signal and negatively regulates a plant cell death pathway. contains zinc-finger motifs. LSD1 negatively regulates a basal defense pathway that can act upstream or independently of both NIM1/NPR1 function and SA accumulation following avirulent or virulent pathogen challenge
377	AT5G60910	TF	1.0470488939553146	AGAMOUS-LIKE 8 (AGL8)	MADS box gene negatively regulated by APETALA1
378	AT1G56650	TF	1.0453575301851938	PRODUCTION OF ANTHOCYANIN PIGMENT 1 (PAP1)	Encodes a putative MYB domain containing transcription factor involved in anthocyanin metabolism and radical scavenging. Essential for the sucrose-mediated expression of the dihydroflavonol reductase gene. Auxin and ethylene responsiveness of PAP1 transcription is lost in myb12 mutants. Interacts with JAZ proteins to regulate anthocyanin accumulation.
379	AT5G04760	TF	1.0436006118684886	N/A	N/A
380	AT1G02340	TF	1.0402387399131707	LONG HYPOCOTYL IN FAR-RED (HFR1)	Encodes a light-inducible, nuclear bHLH protein involved in phytochrome signaling. Mutants exhibit a long-hypocotyl phenotype only under far-red light but not under red light and are defective in other phytochrome A-related responses. Mutants also show blue light response defects. HFR1 interacts with COP1, co-localizes to the nuclear specks and is ubiquinated by COP1.
381	AT5G56110	TF	1.0354707587694385	(MYB80)	Encodes a member of the R2R3 MYB transcription factor gene family that is required for anther development by regulation tapetum development, callose dissolution and exine formation. It acts upstream of MS2.
382	AT2G31230	TF	1.0331285260396357	ETHYLENE-RESPONSIVE ELEMENT BINDING FACTOR 15 (ERF15)	encodes a member of the ERF (ethylene response factor) subfamily B-3 of ERF/AP2 transcription factor family. The protein contains one AP2 domain. There are 18 members in this subfamily including ATERF-1, ATERF-2, AND ATERF-5.
383	AT1G79000	epigenetic regulator	1.0303155818737153	HISTONE ACETYLTRANSFERASE OF THE CBP FAMILY 1 (HAC1)	Homologous to CREB-binding protein, a co-activator of transcription with histone acetyl-transferase activity. No single prior lysine acetylation is sufficient to block HAC1 acetylation of the H3 or H4 peptides, suggesting that HAC1, HAC5, and HAC12 can acetylate any of several lysines present in the peptides. HAM2 acetylates histone H4 lysine 5. A plant line expressing an RNAi construct targeted …
384	AT4G36920	TF	1.0263807751305365	APETALA 2 (AP2)	Encodes a floral homeotic gene, a member of the AP2/EREBP (ethylene responsive element binding protein) class of transcription factors and is involved in the specification of floral organ identity, establishment of floral meristem identity, suppression of floral meristem indeterminancy, and development of the ovule and seed coat. AP2 also has a role in controlling seed mass. Dominant negative all…
385	AT3G54220	TF	1.0244899244785617	SCARECROW (SCR)	Encodes a member of a novel family having similarity to DNA binding proteins containing basic-leucine zipper regions; scr is expressed in cortex/endodermal initial cells and in the endodermal cell lineage. Regulates the radial organization of the root. Is required cell-autonomously for distal specification of the quiescent center, which in turn regulates stem cell fate of immediately surrounding …
386	AT4G19020	epigenetic regulator	1.0236522905099603	N/A	N/A
387	AT5G04290	epigenetic regulator	1.0223003314680568	KOW DOMAIN-CONTAINING TRANSCRIPTION FACTOR 1 (KTF1)	Encodes SPT5-Like, a member of the nuclear SPT5 (Suppressor of Ty insertion 5) RNA polymerase (RNAP) elongation factor family that is characterized by the presence of a carboxy-terminal extension with more than 40 WG/GW motifs. Interacts with AGO4. Required for RNA-directed DNA methylation. The mRNA is cell-to-cell mobile.
388	AT3G22780	TF	1.0219828541242904	N/A	N/A
389	AT5G09330	TF	1.0165478007180035	N/A	N/A
390	AT1G13960	TF	1.0119805078962956	WRKY DNA-BINDING PROTEIN 4 (WRKY4)	Encodes WRKY DNA-binding protein 4 (WRKY4).
391	AT4G25490	TF	1.0099761232715982	C-REPEAT/DRE BINDING FACTOR 1 (CBF1)	Transcriptional activator that binds to the DRE/CRT regulatory element and induces COR (cold-regulated) gene expression increasing plant freezing tolerance. It encodes a member of the DREB subfamily A-1 of ERF/AP2 transcription factor family (CBF1). The protein contains one AP2 domain. There are six members in this subfamily, including CBF1, CBF2, and CBF3. This gene is involved in response to lo…
392	AT4G36870	TF	1.0053381454097607	N/A	N/A
393	AT3G11090	TF	0.996905830107046	LOB DOMAIN-CONTAINING PROTEIN 21 (LBD21)	LOB domain-containing protein 21;(source:Araport11)
394	AT1G15910	epigenetic regulator	0.9965824516123288	FACTOR OF DNA METHYLATION 1 (FDM1)	Belongs to a subgroup of SGS3-like proteins that act redundantly in RNA-directed DNA methylation: AT1G15910 (FDM1), AT4G00380 (FDM2), AT3G12550 (FDM3), AT1G13790 (FDM4), AT1G80790 (FDM5).
395	AT5G20240	TF	0.9928346797230032	PISTILLATA (PI)	Floral homeotic gene encoding a MADS domain transcription factor. Required for the specification of petal and stamen identities.
396	AT1G30490	TF	0.9926515256408566	PHAVOLUTA (PHV)	Dominant PHV mutations cause transformation of abaxial leaf fates into adaxial leaf fates. Has overlapping functions with PHABULOSA, REVOLUTA and CORONA/ATHB15 in patterning the apical portion of the embryo. Encodes a member of HD-Zip family which contains homeodomain-leucine zipper domains and domain similar to a mammalian sterol binding domain.
397	AT5G26749	TF	0.9911807559416912		C2H2 and C2HC zinc fingers superfamily protein;(source:Araport11)
398	AT2G28200	TF	0.9861110019330592		C2H2-type zinc finger family protein;(source:Araport11)
399	AT1G19700	TF	0.9847524447946824	BEL1-LIKE HOMEODOMAIN 10 (BEL10)	Encodes a member of the BEL family of homeodomain proteins. Its interaction with PLP (PAS/LOV PROTEIN) is diminished by blue light.
400	AT1G08620	epigenetic regulator	0.9829480411133036	(PKDM7D)	Member of family of Jumonji C (JmjC)-containing demethylases, its catalytic domain exhibits both H3K4 and H3K9 demethylation activities. Together with MMD1 promotes in male meiocytes gene expression in an H3K9me3-dependent manner and thereby contributes to meiotic chromosome condensation.
401	AT4G15180	epigenetic regulator	0.9786718567449212	SET DOMAIN PROTEIN 2 (SDG2)	Encodes SET domain containing protein that acts redundantly with ATX4/5 to regulate histone H3-K4 methylation.
402	AT5G03740	epigenetic regulator	0.9785688778906856	HISTONE DEACETYLASE 2C (HD2C)	HD2-type histone deacetylase HDAC. Involved in the ABA and stress responses. Mediates transcriptional repression via histone modification.
403	AT1G61730	TF	0.9773650485610522		DNA-binding storekeeper protein-related transcriptional regulator;(source:Araport11)
404	AT4G18390	TF	0.9772517349784448	TEOSINTE BRANCHED 1, CYCLOIDEA AND PCF TRANSCRIPTION FACTOR 2 (TCP2)	TEOSINTE BRANCHED 1, cycloidea and PCF transcription factor 2;(source:Araport11)
405	AT5G37800	TF	0.9764722473868797	RHD SIX-LIKE 1 (RSL1)	RHD SIX-LIKE 1;(source:Araport11)
406	AT5G06770	TF	0.9746776389590528	(KHZ2)	KHZ2 is a CCCH zinc-finger and KH domain protein belonging to the VII subfamily. It is expressed throughout the plant. Highly similar to KHZ1.Double mutants with khz1 are late flowering. Overexpression leads to increased rates of leaf senescence.
407	AT1G30210	TF	0.9701419479410052	N/A	N/A
408	AT1G18450	epigenetic regulator	0.9685246257220234	ACTIN-RELATED PROTEIN 4 (ARP4)	Encodes a gene similar to actin-related proteins in other organisms. Member of nuclear ARP family of genes. Component of chromatin remodeling complexes, involved in chromatin-mediated gene regulation. Phenotype of the arp4-1 mutant allele revealed partial sterility due to defects in anther development. Targeting the distinct, 3' UTR of AtARP4 transcripts with RNA interference caused a drastic red…
409	AT2G03340	TF	0.9635377442867272	WRKY DNA-BINDING PROTEIN 3 (WRKY3)	Encodes WRKY DNA-binding protein 3 (WRKY3).
410	AT1G76580	TF	0.9630981886014279		Squamosa promoter-binding protein-like (SBP domain) transcription factor family protein;(source:Araport11)
411	AT3G13810	TF	0.9628551148093906	INDETERMINATE(ID)-DOMAIN 11 (IDD11)	indeterminate(ID)-domain 11;(source:Araport11)
412	AT3G15500	TF	0.9611645470463376	NAC DOMAIN CONTAINING PROTEIN 3 (NAC3)	Encodes an ATAF-like NAC-domain transcription factor that doesn't contain C-terminal sequences shared by CUC1, CUC2 and NAM. Note: this protein (AtNAC3) is not to be confused with the protein encoded by locus AT3G29035, which, on occasion, has also been referred to as AtNAC3. The mRNA is cell-to-cell mobile.
413	AT5G66320	TF	0.9592535523074688	N/A	N/A
414	AT3G54390	TF	0.9591080240789828		sequence-specific DNA binding transcription factor;(source:Araport11)
415	AT4G36780	TF	0.9580171370573676	BES1/BZR1 HOMOLOG 2 (BEH2)	BES1/BZR1 homolog 2;(source:Araport11)
416	AT1G06160	TF	0.9577532888975596	N/A	N/A
417	AT2G22770	TF	0.9562527466956942	(NAI1)	Regulates the development of ER bodies. also involves in response to the endophytic fungus Piriformospora indica.
418	AT2G45190	TF	0.9551601292618068	N/A	N/A
419	AT1G72830	TF	0.954751957878477	NUCLEAR FACTOR Y, SUBUNIT A3 (NF-YA3)	Encodes a subunit of CCAAT-binding complex, binds to CCAAT box motif present in some plant promoter sequences. One of three members of this class (HAP2A, HAP2B, HAP2C), it is expressed in vegetative and reproductive tissues. Expression is upregulated in the shoot of cax1/cax3 mutant.
420	AT4G24020	TF	0.9514493673034242	NIN LIKE PROTEIN 7 (NLP7)	Encodes NIN Like Protein 7 (NLP7). Modulates nitrate sensing and metabolism. Mutants of NLP7 show features of nitrogen-starved plants and are tolerant to drought stress. Localized in the nucleus and functions as a putative transcription factor. The mRNA is cell-to-cell mobile.
421	AT5G46760	TF	0.9504915818568036	(MYC3)	MYC3 is a JAZ-interacting transcription factor that act together with MYC2 and MYC4 to activate JA-responses. The mRNA is cell-to-cell mobile.
422	AT3G61630	TF	0.9482351321123512	CYTOKININ RESPONSE FACTOR 6 (CRF6)	CRF6 encodes one of the six cytokinin response factors. CRF5 belongs to the AP2/ERF superfamily of the transcriptional factors. CRF proteins rapidly relocalize to the nucleus in response to cytokinin. Analysis of loos-of-function mutants revealed that the CRFs function redundantly to regulate the development of embryos, cotyledons and leaves.
423	AT5G65210	TF	0.9460555237801932	TGACG SEQUENCE-SPECIFIC BINDING PROTEIN 1 (TGA1)	Encodes TGA1, a redox-controlled regulator of systemic acquired resistance. TGA1 targets the activation sequence-1 (as-1) element of the promoter region of defense proteins. TGA1 are S-nitrosylated.
424	AT3G50260	TF	0.9451587283430904	COOPERATIVELY REGULATED BY ETHYLENE AND JASMONATE 1 (CEJ1)	Encodes a member of the DREB subfamily A-5 of ERF/AP2 transcription factor family. The protein contains one AP2 domain. Involved in defense and freezing stress responses. There are 16 members in this subfamily including RAP2.1, RAP2.9 and RAP2.10. The mRNA is cell-to-cell mobile.
425	AT1G55110	TF	0.944841010029814	INDETERMINATE(ID)-DOMAIN 7 (IDD7)	indeterminate(ID)-domain 7;(source:Araport11)
426	AT3G21330	TF	0.9446622347746992		basic helix-loop-helix (bHLH) DNA-binding superfamily protein;(source:Araport11)
427	AT5G66770	TF	0.943428157523896		GRAS family transcription factor;(source:Araport11)
428	AT3G61890	TF	0.9433530663721154	HOMEOBOX 12 (HB-12)	Encodes a homeodomain leucine zipper class I (HD-Zip I) protein. Loss of function mutant has abnormally shaped leaves and stems.
429	AT2G13370	epigenetic regulator	0.9401102629532992	CHROMATIN REMODELING 5 (CHR5)	chromatin remodeling 5;(source:Araport11)
430	AT3G23780	epigenetic regulator	0.9359357396427941	NUCLEAR RNA POLYMERASE D2A (NRPD2A)	This gene encodes the second largest, catalytic subunit of the nuclear DNA-dependent RNA polymerase IV (aka RNA polymerase D). The NRPD2 protein is found at nuclear foci that overlap or are adjacent to chromocentromeres but are not fully coincident with chromocentromeres. The loss of NRPD2 leads to the loss of cytosine methylation at pericentromeric 5S genes and AtSN1 retroelements but has no dis…
431	AT5G15310	TF	0.9336373257817628	MYB DOMAIN PROTEIN 16 (MYB16)	Member of the R2R3 factor gene family.
432	AT1G22640	TF	0.933422232184566	MYB DOMAIN PROTEIN 3 (MYB3)	MYB-type transcription factor (MYB3) that represses phenylpropanoid biosynthesis gene expression
433	AT4G17880	TF	0.9325353426963128	(MYC4)	MYC4 is bHLH transcriptional regulator. It functions as a JAZ-interacting transcription factor that acts together with MYC2 and MYC3 to activate JA-responses. It also functions in blue light mediated secondary cell wall biogenesis via regulation of NST1 expression. MYC4 directly binds to NST1 promoter and activates its expression.
434	AT4G00270	TF	0.9320381505795412	GL1 ENHANCER BINDING PROTEIN (GeBP)	GeBP is a non canonical, nuclear localized leucine zipper transcription factor that binds G-elements.It is strongly expressed in the vegetative meristem and leaf primordium. It regulates genes down stream of a number of signaling pathways including hormone and defense responses.
435	AT1G14510	epigenetic regulator	0.9319173708543224	ALFIN-LIKE 7 (AL7)	Encodes a member of the Alfin1-like family of nuclear-localized PHD (plant homeodomain) domain containing proteins. All AL proteins except AL3 bind to di- or trimethylated histone H3 (H3K4me3/2). Members of this family include: AT5G05610 (AL1), AT3G11200 (AL2), AT3G42790 (AL3), AT5G26210 (AL4), AT5G20510 (AL5), AT2G02470 (AL6), AT1G14510 (AL7).
436	AT3G28920	TF	0.9276296351758228	HOMEOBOX PROTEIN 34 (HB34)	homeobox protein 34;(source:Araport11)
437	AT3G10010	epigenetic regulator	0.9271321924393612	DEMETER-LIKE 2 (DML2)	Encodes a protein with DNA glycosylase activity that is involved in maintaining methylation marks.
438	AT5G41410	TF	0.9218842111792226	N/A	N/A
439	AT2G32250	TF	0.9190879281295344	FAR1-RELATED SEQUENCE 2 (FRS2)	FAR1-related sequence 2;(source:Araport11)
440	AT1G68880	TF	0.9163441224247298	BASIC LEUCINE-ZIPPER 8 (bZIP)	basic leucine-zipper 8;(source:Araport11)
441	AT1G13450	TF	0.9158044817392604	GT-1 (GT-1)	Encodes GT-1, a plant transcription factor that binds to one of the cis-acting elements, BoxII, which resides within the upstream promoter region of light-responsive genes. GT-1 was assumed to act as a molecular switch modulated through Ca(2+)-dependent phosphorylation/dephosphorylation in response to light signals.
442	AT5G12850	TF	0.9109084746413896	TANDEM ZINC FINGER 8 (TZF8)	CCCH-type zinc finger protein with ARM repeat domain-containing protein;(source:Araport11)
443	AT1G10120	TF	0.9106440880031159	CRY2-INTERACTING BHLH 4 (CIB4)	basic helix-loop-helix (bHLH) DNA-binding superfamily protein;(source:Araport11)
444	AT5G63790	TF	0.909910580623828	NAC DOMAIN CONTAINING PROTEIN 102 (NAC102)	Encodes a member of the NAC family of transcription factors. ANAC102 appears to have a role in mediating response to low oxygen stress (hypoxia) in germinating seedlings. Its expression can be induced by beta-cyclocitral, an oxidized by-product of beta-carotene generated in the chloroplasts, mediates a protective retrograde response that lowers the levels of toxic peroxides and carbonyls, limitin…
445	AT5G58620	TF	0.9024433911862364	TANDEM ZINC FINGER PROTEIN 9 (TZF9)	Involved in control of defence gene expression post-transcriptionally through release from translation arrest within TZF9-PAB2-containing RNA granules. TZF9 shows phospho-mobility shift after flg22 treatment, inferred to be caused by phosphorylation through MPK3 and/or MPK6. The major MPK3/6-targeted phospho-sites are S181, S323, S343, S352, S356, S362 and S377.
446	AT3G10760	TF	0.9012138706577522		Homeodomain-like superfamily protein;(source:Araport11)
447	AT5G59570	TF	0.8964486874431826	BROTHER OF LUX ARRHYTHMO (BOA)	Encodes BOA (BROTHER OF LUX ARRHYTHMO), a component of the circadian clock. The mRNA is cell-to-cell mobile.
448	AT3G06590	TF	0.8959876585373291	ATBS1 INTERACTING FACTOR 2 (AIF2)	Encodes RITF1, a bHLH transcription factor that regulates the transcription of several genes involved in the detoxification of reactive oxygen species generated by salt stress.
449	AT4G29100	TF	0.8932321744119617	(BHLH68)	basic helix-loop-helix (bHLH) DNA-binding superfamily protein;(source:Araport11)
450	AT4G26150	TF	0.8931364839810109	CYTOKININ-RESPONSIVE GATA FACTOR 1 (CGA1)	Encodes a member of the GATA factor family of zinc finger transcription factors. Modulate chlorophyll biosynthesis and glutamate synthase (GLU1/Fd-GOGAT) expression.
451	AT3G23250	TF	0.8917631183494953	MYB DOMAIN PROTEIN 15 (MYB15)	Member of the R2R3 factor gene family. Key regulator of lignin biosynthesis in effector-triggered immunity
452	AT5G63470	TF	0.8914377596011781	NUCLEAR FACTOR Y, SUBUNIT C4 (NF-YC4)	Encodes a member of class of transcription regulators that his highly conserved across many plant species.In Arabidopsis and rice, NF-YC4 interacts with other members of this class and CO to regulate flowering. In Arabidopsis, it interacts with QQS to regulate C/N partitioning.
453	AT2G47890	TF	0.890042746594222	N/A	N/A
454	AT4G02640	TF	0.8897234657023905	(BZO2H1)	Encodes a basic leucine zipper (bZIP) transcription factor AtbZIP10. AtbZIP10 shuttles between the nucleus and the cytoplasm. It binds consensus G- and C-box DNA sequences. AtbZIP10 acts antagonistically with LSD1 in both pathogen-induced hypersensitive response and basal defense responses.
455	AT2G47210	TF	0.8890424761496121	SWR1 COMPLEX 4 (SWC4)	myb-like transcription factor family protein;(source:Araport11)
456	AT3G04810	epigenetic regulator	0.8825053346486094	NIMA-RELATED KINASE 2 (NEK2)	Encodes AtNek2, a member of the NIMA-related serine/threonine kinases (Neks) that have been linked to cell-cycle regulation in fungi and mammals. Plant Neks might be involved in plant development processes.
457	AT4G38960	TF	0.8824491151774959	B-BOX DOMAIN PROTEIN 19 (BBX19)	BBX19 is a B-box containing transcriptional regulator involved in photomporphogenesis and flowering.
458	AT2G47070	TF	0.8808800476899781	N/A	N/A
459	AT3G52910	TF	0.8792791569117518	GROWTH-REGULATING FACTOR 4 (GRF4)	Growth regulating factor encoding transcription activator. One of the nine members of a GRF gene family, containing nuclear targeting domain. Involved in leaf development and expressed in root, shoot and flower.
460	AT5G39760	TF	0.8788321215335619	HOMEOBOX PROTEIN 23 (HB23)	Functions together with TZP in co-regulation of the expression of blue-light dependent transcriptional regulators. Coassociates with and regulates the expression of light-regulated loci as well as transcriptional regulators to shape plant development in response to environmental stimuli with targets in RNA processing factors as well as proteins involved in salt stress and ABA signaling, in additi…
461	AT5G11510	TF	0.8778515344977209	N/A	N/A
462	AT4G30080	TF	0.8778343561313675	AUXIN RESPONSE FACTOR 16 (ARF16)	Involved in root cap cell differentiation. Gene expression is regulated by mir160.Located in the nucleus.
463	AT4G39070	TF	0.8765281031720675	BZS1 (BZS1)	Encodes BZS1, a brassinosteroids-regulated BZR1 target (BRBT) gene. BZS1 is a putative zinc finger transcription factor. Expression of BZS1 was increased under BR-deficient condition and repressed by BR. Transgenic Arabidopsis plants overexpressing BZS1 showed a hypersensitivity to the BR biosynthetic inhibitor brassinazole (BRZ). In contrast, transgenic plants expressing reduced level of BZS1 ha…
464	AT3G49940	TF	0.8748575344889017	LOB DOMAIN-CONTAINING PROTEIN 38 (LBD38)	LOB domain-containing protein 38;(source:Araport11)
465	AT5G11190	TF	0.8730397612035846	SHINE2 (SHN2)	Encodes a member of the ERF (ethylene response factor) subfamily B-6 of ERF/AP2 transcription factor family. The protein contains one AP2 domain. There are 12 members in this subfamily including RAP2.11.
466	AT5G03510	TF	0.872952024450011	N/A	N/A
467	AT1G64530	TF	0.8713582048948229	NIN-LIKE PROTEIN 6 (NLP6)	Plant regulator RWP-RK family protein;(source:Araport11)
468	AT3G19510	TF	0.8709909117069893	(HAT3.1)	Encodes a member of the PHD-finger homeodomain protein family. The HAT3.1 homeodomain is highly divergent in sequence even at positions that are almost invariable among homeodomains. HAT3.1 shows a preference for the sequence T(A/G)(A/C)ACCA, different from those bound by other homeodomains.
469	AT2G42200	TF	0.8696373742829498	SQUAMOSA PROMOTER BINDING PROTEIN-LIKE 9 (SPL9)	Encodes a putative transcriptional regulator that is involved in the vegetative to reproductive phase transition. Expression is regulated by MIR156b. SPL activity nonautonomously inhibits initiation of new leaves at the shoot apical meristem.
470	AT5G57380	epigenetic regulator	0.8683133509410206	VERNALIZATION INSENSITIVE 3 (VIN3)	Encodes a plant homeodomain protein VERNALIZATION INSENSITIVE 3 (VIN3). In planta VIN3 and VRN2, VERNALIZATION 2, are part of a large protein complex that can include the polycomb group (PcG) proteins FERTILIZATION INDEPENDENT ENDOSPERM (FIE), CURLY LEAF (CLF), and SWINGER (SWN or EZA1). The complex has a role in establishing FLC (FLOWERING LOCUS C) repression during vernalization.
471	AT5G57620	TF	0.8668184590359785	MYB DOMAIN PROTEIN 36 (MYB36)	MYB36 is a transcriptional regulator that acts to promote differentiation of the endodermis during root development. It promotes the development the Casparian band in part by regulating the expression of genes involved in localizing lignin biosynthetic machinery to the Casparian band. MYB36 binds to and regulates the expression of factors involved in producing the Casparian band including CASP1, …
472	AT5G67450	TF	0.8661226451206562	ZINC-FINGER PROTEIN 1 (ZF1)	Encodes zinc-finger protein. mRNA levels are elevated in response to low temperature, cold temperatures and high salt. The protein is localized to the nucleus and acts as a transcriptional repressor.
473	AT5G32460	TF	0.8651935176846497		Transcriptional factor B3 family protein;(source:Araport11)
474	AT3G44350	TF	0.8629435456293247	NAC DOMAIN CONTAINING PROTEIN 61 (NAC061)	NAC domain containing protein 61;(source:Araport11)
475	AT5G50820	TF	0.8606398377698986	NAC DOMAIN CONTAINING PROTEIN 97 (NAC097)	NAC domain containing protein 97;(source:Araport11)
476	AT5G64610	epigenetic regulator	0.8587866655928115	HISTONE ACETYLTRANSFERASE OF THE MYST FAMILY 1 (HAM1)	Encodes an enzyme with histone acetyltransferase activity. HAM1 primarily acetylate histone H4, but also display some ability to acetylate H3. Prior acetylation of lysine 5 on histone H4 reduces radioactive acetylation by either HAM1. HAM1 acetylates histone H4 lysine 5.
477	AT5G67420	TF	0.858419694903745	LOB DOMAIN-CONTAINING PROTEIN 37 (LBD37)	Encodes a LOB-domain protein involved in nitrogen metabolism and affecting leaf morphogenesis.
478	AT5G04150	TF	0.8559878553738587	(BHLH101)	Encodes a member of the basic helix-loop-helix transcription factor family protein. Functions as a key regulator of iron-deficiency responses independent of the master regulator FIT. Likely regulates genes involved in the distribution of iron within the plant.
479	AT1G34190	TF	0.8557490128199322	NAC DOMAIN CONTAINING PROTEIN 17 (NAC017)	Encodes a NAC domain transcription factor that regulates the mitochondrial retrograde response and coordinates organellar functions and stress responses.
480	AT5G11260	TF	0.8555088490661067	ELONGATED HYPOCOTYL 5 (HY5)	Basic leucine zipper (bZIP) transcription factor. Nuclear localization. Involved in light-regulated transcriptional activation of G-box-containing promoters. Negatively regulated by Cop1. Although cytokinins do not appear to affect the gene's promoter activity, they appear to stabilize the protein. HY5 plays a role in anthocyanin accumulation in far-red light and blue light, but not in red light …
481	AT5G24110	TF	0.8535337327110355	WRKY DNA-BINDING PROTEIN 30 (WRKY30)	member of WRKY Transcription Factor; Group III
482	AT5G03680	TF	0.8506496828430591	PETAL LOSS (PTL)	Recessive mutations are defective in organ initiation and orientation in the second whorl. This gene encodes a trihelix transcription factor whose expression is limited to margins of floral and vegetative organs. Overexpression and double mutant analyses suggest that this gene is involved in limiting lateral growth of organs.
483	AT1G30970	TF	0.8503493733198124	SUPPRESSOR OF FRIGIDA4 (SUF4)	Encodes SUF4 (SUPPRESSOR of FRI 4), a putative zinc-finger-containing transcription factor that is required for delayed flowering in winter-annual Arabidopsis. suf4 mutations strongly suppress the late-flowering phenotype of FRI (FRIGIDA) mutants. suf4 mutants also show reduced H3K4 trimethylation at FLC (FLOWERING LOCUS C), a floral inhibitor. SUF4 may act to specifically recruit a putative hist…
484	AT5G04560	epigenetic regulator	0.84956620358066	DEMETER (DME)	Encodes a DNA glycosylase DEMETER (DME). Responsible for endosperm maternal-allele-specific hypomethylation at the MEDEA (MEA) gene. DME can excise 5-methylcytosine in vitro and when expressed in E. coli. DME establishes MEA imprinting by removing 5-methylcytosine to activate the maternal allele.
485	AT2G43500	TF	0.8443620556838008	NIN-LIKE PROTEIN 8 (NLP8)	Plant regulator RWP-RK family protein;(source:Araport11)
486	AT4G22140	epigenetic regulator	0.8397162640569245	EARLY BOLTING IN SHORT DAYS (EBS)	Encoding a chromatin remodeling factor that regulates flowering time.
487	AT5G28290	epigenetic regulator	0.8375223815531746	NIMA-RELATED KINASE 3 (NEK3)	Encodes AtNek3, a member of the NIMA-related serine/threonine kinases (Neks) that have been linked to cell-cycle regulation in fungi and mammals. Plant Neks might be involved in plant development processes.
488	AT1G04990	TF	0.8347961938909986	N/A	N/A
489	AT4G16110	TF	0.8347392219749601	RESPONSE REGULATOR 2 (RR2)	Encodes a pollen-specific transcription factor involved in the expression of nuclear genes for components of mitochondrial complex I in Arabidopsis. Acts in concert with other type-B ARRs in the cytokinin signaling pathway. AHK3 mediates cytokinin-induced phosphorylation of ARR2 on the Asp-80 residue. This phosphorylation plays a positive role of ARR2 in cytokinin-mediated control of leaf longevi…
490	AT2G41940	TF	0.8332110792693341	N/A	N/A
491	AT5G41570	TF	0.8296090397306146	N/A	N/A
492	AT5G66750	epigenetic regulator	0.8268077265493563	CHROMATIN REMODELING 1 (CHR1)	Protein is similar to SWI2/SNF2 chromatin remodeling proteins. DDM1 is appears to act as a chromatin-remodeling ATPase involved in cytosine methylation in CG and non-CG contexts. Involved in gene silencing and maintenance of DNA methylation and histone methylation. Hypomethylation of many genomic regions occurs in ddm1 mutants, and can cause several phenotypic abnormalities, but some loci, such a…
493	AT5G60830	TF	0.8228913259447806	BASIC LEUCINE-ZIPPER 70 (bZIP70)	basic leucine-zipper 70;(source:Araport11)
494	AT1G68150	TF	0.8221053958612174	N/A	N/A
495	AT3G57300	epigenetic regulator	0.8217433588744336	INO80 ORTHOLOG (INO80)	Encodes the Arabidopsis INO80 ortholog of the SWI/SNF ATPase family that has been shown to interact with H2A.Z and facilitates the enrichment of H2A.Z at the ends of the flowering repressor genes FLC and MAF4/5. Functions as a positive regulator of DNA homologous recombination (HR) and plays a crucial role in genome stability maintenance. In INO80 mutants, the HR frequency is reduced to 15% of th…
496	AT2G31070	TF	0.8176715215529937	TCP DOMAIN PROTEIN 10 (tcp10)	TCP family protein involved in heterchronic regulation of leaf differentiation.
497	AT4G02020	epigenetic regulator	0.8175121809999829	SWINGER (SWN)	Encodes a polycomb group protein. Forms part of a large protein complex that can include VRN2 (VERNALIZATION 2), VIN3 (VERNALIZATION INSENSITIVE 3) and polycomb group proteins FERTILIZATION INDEPENDENT ENDOSPERM (FIE) and CURLY LEAF (CLF). The complex has a role in establishing FLC (FLOWERING LOCUS C) repression during vernalization. Performs a partially redundant role to MEA in controlling seed …
498	AT1G69690	TF	0.8160216289413087	N/A	N/A
499	AT5G52510	TF	0.8119809752056408	SCARECROW-LIKE 8 (SCL8)	SCARECROW-like 8;(source:Araport11)
500	AT1G03790	TF	0.8116693330090516	SOMNUS (SOM)	Encodes SOMNUS (SOM), a nucleus-localized CCCH-type zinc finger protein. SOM negatively regulates light-dependent seed germination downstream of PIL5 (AT2G20180).
501	AT1G33060	TF	0.8108118827648659	NAC 014 (NAC014)	NAC 014;(source:Araport11)
502	AT1G07530	TF	0.8100706809850223	SCARECROW-LIKE 14 (SCL14)	Encodes a member of the GRAS family of transcription factors. The protein interacts with the TGA2 transcription factor and affects the transcription of stress-responsive genes. The protein is found in the nucleus and is also exported to the cytoplasm.
503	AT4G37790	TF	0.8089228247359666	(HAT22)	Encodes homeobox protein HAT22, member of the HD-Zip II family. The mRNA is cell-to-cell mobile.
504	AT4G18020	TF	0.8086951893656763	N/A	N/A
505	AT1G75250	TF	0.8059400934558341	RAD-LIKE 6 (RL6)	RAD-like 6;(source:Araport11)
506	AT3G60630	TF	0.8056535584567384	N/A	N/A
507	AT1G01040	epigenetic regulator	0.8049368636803061	DICER-LIKE 1 (DCL1)	Encodes a Dicer homolog. Dicer is a RNA helicase involved in microRNA processing. Mutations in this locus can result in embryo lethality. Embryo shape at seed maturity is globular-elongate. Other mutants convert the floral meristems to an indeterminate state, others yet show defects in ovule development. mRNA is expressed in all shoot tissues. DCL1 is able to produce miRNAs and siRNAs. The mRNA i…
508	AT1G72650	TF	0.8021610873624369	TRF-LIKE 6 (TRFL6)	Arabidopsis thaliana myb family transcription factor (At1g72650)
509	AT5G20730	TF	0.8015659046714851	NON-PHOTOTROPHIC HYPOCOTYL (NPH4)	Encodes an auxin-regulated transcriptional activator. Activates expression of IAA1 and IAA9 in the presence of auxin. Mutants affect blue light and gravitropic and auxin mediated growth responses. Together with AUX19, it is involved in the response to ethylene. In the arf7 arf19 double mutant, several auxin-responsive genes (e.g. IAA5, LBD16, LBD29 and LBD33) are no longer upregulated by auxin.
510	AT5G09790	epigenetic regulator	0.7973376250964797	ARABIDOPSIS TRITHORAX-RELATED PROTEIN 5 (ATXR5)	Encodes a SET-domain protein, a H3K27 monomethyltransferases required for chromatin structure and gene silencing. Regulates heterochromatic DNA replication. Contains a PCNA-binding domain. ATXR5 accumulates preferentially during the late G1 or S phase, suggesting that it plays a role in cell-cycle regulation or progression. A plant line expressing an RNAi construct directed against this gene has …
511	AT2G20180	TF	0.7961997349018826	PHYTOCHROME INTERACTING FACTOR 3-LIKE 5 (PIL5)	Encodes a novel Myc-related bHLH transcription factor that has transcriptional activation activity in the dark. It is a key negative regulator of phytochrome-mediated seed germination and acts by inhibiting chlorophyll biosynthesis, light-mediated suppression of hypocotyl elongation and far-red light-mediated suppression of seed germination, and promoting negative gravitropism in hypocotyls. Ligh…
512	AT5G23260	TF	0.7957419010008251	TRANSPARENT TESTA16 (TT16)	Encodes a MADS box protein. Regulates proanthocyanidin biosynthesis in the inner-most cell layer of the seed coat. Also controls cell shape of the inner-most cell layer of the seed coat. Also shown to be necessary for determining the identity of the endothelial layer within the ovule. Paralogous to GOA. Plays a maternal role in fertilization and seed development.
513	AT4G17810	TF	0.7951311138871462	ZINC FINGER PROTEIN 1 (ZP1)	C2H2 domain regulatory protein. Functions downstream of GL2 during root hair development and regulates expression of targets RDH6, RSL2 and RSL4.
514	AT3G24050	TF	0.7949656394989362	N/A	N/A
515	AT1G75080	TF	0.7927389960389173	N/A	N/A
516	AT5G65050	TF	0.7904465361242377	AGAMOUS-LIKE 31 (AGL31)	Originally published as Agamous like MADS-box protein AGL31. One of a group of MADS box genes involved in control of flowering time. Four variant sequences have been identified for this locus but have not been characterized for differences in expression pattern and/or function.
517	AT2G44910	TF	0.7899936426882536	HOMEOBOX-LEUCINE ZIPPER PROTEIN 4 (HB4)	Encodes a homeodomain protein whose expression displays a dependence on phyB for both red and far-red light response. Also involved in the shade avoidance syndrome.
518	AT1G07640	TF	0.7858862285039728	(OBP2)	A member of the DOF transcription factors. Prominently expressed in the phloem of leaves and other organs. Expression is induced by wounding, MeJA and insect feeding. Upregulates glucosinolate biosynthesis. PEAR protein involved in the formation of a short-range concentration gradient that peaks at protophloem sieve elements, and activates gene expression that promotes radial growth. Locally prom…
519	AT1G07520	TF	0.785644509322609		GRAS family transcription factor;(source:Araport11)
520	AT1G66140	TF	0.7849047969791202	ZINC FINGER PROTEIN 4 (ZFP4)	Encodes a zinc finger protein containing only a single zinc finger.
521	AT3G06010	epigenetic regulator	0.7835679471134205	N/A	N/A
522	AT1G14410	TF	0.7816198546213656	WHIRLY 1 (WHY1)	Encodes a homolog of the potato p24 protein. Binds single strand telomeric repeats. Negatively regulates telomerase activity and telomere length.
523	AT5G10280	TF	0.7795401319144366	MYB DOMAIN PROTEIN 92 (MYB92)	Encodes a putative transcription factor (MYB92).
524	AT1G68920	TF	0.7787108182257602	CIB1 LIKE PROTEIN 1 (CIL1)	basic helix-loop-helix (bHLH) DNA-binding superfamily protein;(source:Araport11)
525	AT1G02220	TF	0.7783604115907505	NAC DOMAIN CONTAINING PROTEIN 3 (NAC003)	NAC domain transcription factor which functions as a negative regulator of the TDIF-PXY module and fine-tunes TDIF signaling in vascular development. Controls the balance of xylem formation and cambial cell divisions.
526	AT5G64060	TF	0.7749567089636319	NAC DOMAIN CONTAINING PROTEIN 103 (NAC103)	NAC domain containing protein 103;(source:Araport11)
527	AT1G58110	TF	0.7741617558266031		Basic-leucine zipper (bZIP) transcription factor family protein;(source:Araport11)
528	AT3G15510	TF	0.7738848330720147	NAC DOMAIN CONTAINING PROTEIN 2 (NAC2)	Note of caution: not to be confused with another protein (AtNAC6 locus AT5G39610) which on occasion has also been referred to as AtNAC2.
529	AT1G50640	TF	0.7726025903594009	ETHYLENE RESPONSIVE ELEMENT BINDING FACTOR 3 (ERF3)	encodes a member of the ERF (ethylene response factor) subfamily B-1 of ERF/AP2 transcription factor family (ATERF-3). The protein contains one AP2 domain. There are 15 members in this subfamily including ATERF-3, ATERF-4, ATERF-7, and leafy petiole.
530	AT2G27470	TF	0.7722824525447619	NUCLEAR FACTOR Y, SUBUNIT B11 (NF-YB11)	nuclear factor Y, subunit B11;(source:Araport11)
531	AT3G48430	epigenetic regulator	0.7706774908884906	RELATIVE OF EARLY FLOWERING 6 (REF6)	Relative of Early Flowering 6 (REF6) encodes a Jumonji N/C and zinc finger domain-containing protein that acts as a positive regulator of flowering in an FLC-dependent pathway. REF6 mutants have hyperacetylation of histone H4 at the FLC locus. REF6 interacts with BES1 in a Y2H assay and in vitro. REF6 may play a role in brassinoteroid signaling by affecting histone methylation in the promoters of…
532	AT1G67970	TF	0.7663230130528652	HEAT SHOCK TRANSCRIPTION FACTOR A8 (HSFA8)	member of Heat Stress Transcription Factor (Hsf) family
533	AT5G14000	TF	0.7660446191747023	NAC DOMAIN CONTAINING PROTEIN 84 (NAC084)	NAC domain containing protein 84;(source:Araport11)
534	AT4G01250	TF	0.7646259827129898	(WRKY22)	AtWRKY22 is a member of WRKY Transcription Factor; Group II-e. It is involved in regulation of dark induced leaf senescence.
535	AT3G21810	TF	0.7641598789966072		Zinc finger C-x8-C-x5-C-x3-H type family protein;(source:Araport11)
536	AT2G46270	TF	0.7634591173755206	N/A	N/A
537	AT1G05830	epigenetic regulator	0.7606039899336773	TRITHORAX-LIKE PROTEIN 2 (ATX2)	Encodes a homolog of trithorax, a histone-lysine N-methyltransferase. Paralog of ATX1. Unlike ATX1 which is involved in trimethylating of histone H3-mysine 4, ATX2 is involved in dimethylating of histone H3-lysine 4. ATX1 and ATX2 influence the expression of largely nonoverlapping gene sets. The expression pattern of ATX2 is also different from that of ATX1.
538	AT3G26744	TF	0.7603725571744884	INDUCER OF CBF EXPRESSION 1 (ICE1)	Encodes a MYC-like bHLH transcriptional activator that binds specifically to the MYC recognition sequences in the CBF3 promoter. It also binds to and inhibits the expression of ABI3. Mutants are defective in cold-regulated gene expression and ABA signaling druing seed germination.. Cold stress triggers protein degradation of nuclear GFPICE1 protein, and the RING finger protein HOS1 is required. S…
539	AT4G25210	TF	0.7555336886734049		DNA-binding storekeeper protein-related transcriptional regulator;(source:Araport11)
540	AT3G17590	epigenetic regulator	0.7551725235070547	N/A	N/A
541	AT5G22990	TF	0.7543601773017161	GAZ-LIKE 3 (GAL3)	Member of a small family of zinc finger containing putative transcription factors.Similar to GAZ.
542	AT3G12200	epigenetic regulator	0.7512423377439059	NIMA-RELATED KINASE 7 (Nek7)	Encodes AtNek7, a member of the NIMA-related serine/threonine kinases (Neks) that have been linked to cell-cycle regulation in fungi and mammals. Plant Neks might be involved in plant development processes.
543	AT2G33860	TF	0.7476783565530045	ETTIN (ETT)	ettin (ett) mutations have pleiotropic effects on Arabidopsis flower development, causing increases in perianth organ number, decreases in stamen number and anther formation, and apical-basal patterning defects in the gynoecium. The ETTIN gene encodes a protein with homology to DNA binding proteins which bind to auxin response elements. ETT transcript is expressed throughout stage 1 floral merist…
544	AT1G68810	TF	0.7467863129203761	ABNORMAL SHOOT 5 (ABS5)	basic helix-loop-helix (bHLH) DNA-binding superfamily protein;(source:Araport11)
545	AT1G07980	TF	0.7467125239141004	NUCLEAR FACTOR Y, SUBUNIT C10 (NF-YC10)	nuclear factor Y, subunit C10;(source:Araport11)
546	AT4G37180	TF	0.7442646122607337	ULT1 INTERACTING FACTOR 1 (UIF1)	UIF1 is a nuclear and cytoplasmically localized myb-domain containing member of the GARP G2-like subfamily of transcription factors. Interacts with ULT1 and binds to the WUS promoter. UIF1 binding domains are also found in CUC and AG promoters suggesting they are also direct targets. This locus was also identified as a putative cytoskeletal protein in a yeast screen.
547	AT5G45050	TF	0.7440816462370813	(WRKY16)	Encodes a member of the WRKY Transcription Factor (Group II-e) family.
548	AT5G65320	TF	0.7414434316507617	N/A	N/A
549	AT3G48590	TF	0.7411324350494006	N/A	N/A
550	AT1G28420	TF	0.7401540939203483	HOMEOBOX-1 (HB-1)	homeobox-1;(source:Araport11)
551	AT1G71260	TF	0.7399257540914456	WHIRLY 2 (ATWHY2)	Encodes WHY2, a homolog of the potato p24 protein. It shares the conserved KGKAAL domain, a putative DNA-binding domain, with potato p24 and is localized to mitochondria and not the nucleus. WHY2 is a member of the Whirly family proteins present mainly in the plant kingdom performing various activities related to DNA metabolism. Crystal structure of Solanum tuberosum WHY2, a close homolog of Arab…
552	AT4G24470	TF	0.7395581859693392	ZINC-FINGER PROTEIN EXPRESSED IN INFLORESCENCE MERISTEM (ZIM)	ZIM is a putative transcription factor containing an atypical GATA-type zinc-finger motif.
553	AT4G00180	TF	0.7378628189696032	YABBY3 (YAB3)	YABBY gene family member, likely has transcription factor activity, involved in specifying abaxial cell fate. Along with FIL, involved in patterning of the fruit. GUS reporter gene expression in seedlings is observed in the young leaves and as the leaf matures, expression is restricted to the abaxial tissues of leaves, expression is also observed on either side of the leaf margin in the younger t…
554	AT4G31120	epigenetic regulator	0.7370092307660476	SHK1 BINDING PROTEIN 1 (SKB1)	Involved in vernalization. Required for epigenetic silencing of FLC, and for vernalization-mediated histone modification.
555	AT5G04410	TF	0.7367088036972339	N/A	N/A
556	AT4G09180	TF	0.7324198401735239	FLOWERING BHLH 2 (FBH2)	basic helix-loop-helix (bHLH) DNA-binding superfamily protein;(source:Araport11)
557	AT1G69570	TF	0.7319192594135846	CYCLING DOF FACTOR 5 (CDF5)	CDF5 is a circadian regulated transcript that is antiphasic with respect to its natural antisense transcript (NAT) FLORE (AT1G69572).CDF5 transcript accumulation delays flowering. CDF5 links circadian oscillation and photoperiodism.
558	AT1G50420	TF	0.7308442912058182	N/A	N/A
559	AT3G50890	TF	0.7307449340831218	N/A	N/A
560	AT2G25880	epigenetic regulator	0.7298194224836314	ATAURORA2 (AUR2)	Encodes a member of a family of Ser/Thr kinases whose activities peak during cell division. Transcripts are abundant in tissues rich in dividing cells like roots and flowers but are low or absent in fully expanded leaves and stems. In interphase cells, the protein is predominantly nuclear. During mitosis, the protein associates with plant-specific cytoskeletal structures (preprophase band, phragm…
561	AT3G10800	TF	0.7284541302206298	(BZIP28)	Encodes bZIP28, a putative membrane-tethered transcriptional factor. Up-regulated in response to heat; a bZIP28 null mutant has a heat-sensitive phenotype. bZIP28 has a similar domain structure to the mammalian ATF6 protein involved in the unfolded protein response (UPR), and shares a bZIP domain, transmembrane domain, and a canonical S1P cleavage site. The bZIP28 seems to be glycosylated in vivo…
562	AT5G37020	TF	0.7283452486948314	AUXIN RESPONSE FACTOR 8 (ARF8)	Encodes a member of the auxin response factor family. Mediates auxin response via expression of auxin regulated genes. Acts redundantly with ARF6 to control stamen elongation and flower maturation. Expression of ARF8 is controlled by miR167.
563	AT5G18037	TF	0.7258157060862165		NAC (No Apical Meristem) domain transcriptional regulator superfamily protein;(source:Araport11)
564	AT5G65330	TF	0.7244206661131131	N/A	N/A
565	AT4G24240	TF	0.7208193211955837	WRKY DNA-BINDING PROTEIN 7 (WRKY7)	Encodes a Ca-dependent calmodulin binding protein. Sequence similarity to the WRKY transcription factor gene family.
566	AT1G72050	TF	0.7195707994719679	TRANSCRIPTION FACTOR IIIA (TFIIIA)	Encodes a transcriptional factor TFIIIA required for transcription of 5S rRNA gene. 5S rRNA is the smallest constituent of the ribosome. Work on one of the gene models AT1G72050.2 showed that it encodes a protein with nine Cys(2)-His(2)-type zinc fingers, a characteristic feature of TFIIIA proteins. AT1G72050.2 also contains a 23 amino acid spacer between fingers 1 and 2, a 66 amino acid spacer b…
567	AT1G78700	TF	0.7191660004067031	N/A	N/A
568	AT2G28450	TF	0.7187254464206129	TRNA METHYLTRANSFERASE 2B (TRM2B)	zinc finger (CCCH-type) family protein;(source:Araport11)
569	AT5G06250	TF	0.717808947981843	DEVELOPMENT-RELATED PCG TARGET IN THE APEX 4 (DPA4)	Transcription repressor involved in regulation of inflorescence architecture.
570	AT4G20400	epigenetic regulator	0.7176513087769392	JUMONJI 14 (JMJ14)	Encodes a histone H3K4 demethylase repressing floral transition.Coordinates and structure features have been deposited in the RCSB Protein Data Bank with the accession codes 5YKN (JMJ14CD) and 5YKO(JMJ14CD-NOG-H3K4em3 complex). Glu285 and Glu516 contribute to the recognition of H3R2. Asp312 contributes to the recognition of H3Q5. Phe171 and Val363 contribute to the recognition of H3A7. Ser290, Tr…
571	AT4G29510	epigenetic regulator	0.7173614579871244	ARGININE METHYLTRANSFERASE 11 (PRMT11)	Has arginine N-methyltransferase activity. Modifies AtMBD7.
572	AT3G14020	TF	0.7148625133767397	NUCLEAR FACTOR Y, SUBUNIT A6 (NF-YA6)	nuclear factor Y, subunit A6;(source:Araport11)
573	AT4G32730	TF	0.7146524994339272	(PC-MYB1)	Encodes a putative c-myb-like transcription factor with three MYB repeats.
574	AT3G24120	TF	0.7142488888994774	PHR1-LIKE 2 (PHL2)	MYB-CC protein involved in regulation of response to phosphate starvation.
575	AT4G01720	TF	0.7140361432576102	(WRKY47)	member of WRKY Transcription Factor; Group II-b
576	AT5G06510	TF	0.7138287664446469	NUCLEAR FACTOR Y, SUBUNIT A10 (NF-YA10)	nuclear factor Y, subunit A10;(source:Araport11)
577	AT1G34180	TF	0.7106344815445369	NAC DOMAIN CONTAINING PROTEIN 16 (NAC016)	NAC domain containing protein 16;(source:Araport11)
578	AT5G25475	TF	0.7100929113985921		AP2/B3-like transcriptional factor family protein;(source:Araport11)
579	AT4G23750	TF	0.7097890613398316	CYTOKININ RESPONSE FACTOR 2 (CRF2)	encodes a member of the ERF (ethylene response factor) subfamily B-5 of ERF/AP2 transcription factor family. The protein contains one AP2 domain. There are 7 members in this subfamily. Monopteros target gene. CRF proteins relocalize to the nucleus in response to cytokinin.
580	AT3G21820	epigenetic regulator	0.7076724586184311	HISTONE-LYSINE N-METHYLTRANSFERASE ATXR2 (ATXR2)	histone-lysine N-methyltransferase ATXR2;(source:Araport11)
581	AT3G24650	TF	0.7064718356827044	ABA INSENSITIVE 3 (ABI3)	Homologous to the maize transcription factor Viviparous-1. Full length ABI3 protein binds to the highly conserved RY motif [DNA motif CATGCA(TG)], present in many seed-specific promoters, and the B3 domains of this transcription factor is necessary for the specific interaction with the RY element. Transcriptional activity of ABI3 requires the B3 DNA-binding domain and an activation domain. In add…
582	AT1G56170	TF	0.7050100376829037	N/A	N/A
583	AT5G23280	TF	0.7037979151895207	TCP DOMAIN PROTEIN 7 (TCP7)	Transcription factor which plays an important role during leaf and hypocotyl development, redundantly, with at least six class I TCPs, and regulates the expression of CYCD1;1 to affect endoreplication.
584	AT3G49850	TF	0.7032388013867971	TELOMERE REPEAT BINDING FACTOR 3 (TRB3)	Encodes a telomeric DNA binding protein. In vitro, the protein preferentially binds double-stranded telomeric repeats, but it can also bind to the single G-rich telomeric strand.Single Myb Histone (SMH) gene family member. Contains terminal acidic SANT domain.
585	AT5G06600	epigenetic regulator	0.701749155942934	N/A	N/A
586	AT2G24645	TF	0.6996737103419335		Transcriptional factor B3 family protein;(source:Araport11)
587	AT5G38140	TF	0.6996703305333211	NUCLEAR FACTOR Y, SUBUNIT C12 (NF-YC12)	nuclear factor Y, subunit C12;(source:Araport11)
588	AT1G77640	TF	0.698408865714994		encodes a member of the DREB subfamily A-5 of ERF/AP2 transcription factor family. The protein contains one AP2 domain. There are 15 members in this subfamily including RAP2.1, RAP2.9 and RAP2.10.
589	AT4G25480	TF	0.6979394041244505	N/A	N/A
590	AT5G13080	TF	0.6975571997664617	WRKY DNA-BINDING PROTEIN 75 (WRKY75)	WRKY75 is one of several transcription factors induced during Pi deprivation. It is nuclear localized and regulated differentially during Pi starvation. RNAi mediated suppression of WRKY75 made the plants more susceptible to Pi stress as indicated by the higher accumulation of anthocyanin during Pi starvation.
591	AT5G59450	TF	0.6954740696675209		GRAS family transcription factor;(source:Araport11)
592	AT4G13460	epigenetic regulator	0.6932677562914361	SU(VAR)3-9 HOMOLOG 9 (SUVH9)	Encodes a SU(VAR)3-9 homolog, a SET domain protein. Known SET domain proteins are involved in epigenetic control of gene expression and act as histone methyltransferases. There are 10 SUVH genes in Arabidopsis and members of this subfamily of the SET proteins have an additional conserved SRA domain. A plant line expressing an RNAi construct directed against this gene has reduced agrobacterium-med…
593	AT4G32010	TF	0.6912613765581823	HSI2-LIKE 1 (HSL1)	Transcriptional repressor involved in the recruitment of PRC2 for genome-wide polycomb silencing.
594	AT3G23690	TF	0.6908272127071923	CIB1 LIKE PROTEIN 2 (CIL2)	basic helix-loop-helix (bHLH) DNA-binding superfamily protein;(source:Araport11)
595	AT5G65510	TF	0.690430822145078	AINTEGUMENTA-LIKE 7 (AIL7)	Encodes one of three PLETHORA transcription factors required to maintain high levels of PIN1 expression at the periphery of the meristem and modulate local auxin production in the central region of the SAM which underlies phyllotactic transitions.
596	AT3G63270	epigenetic regulator	0.6894130956602237	ANTAGONIST OF LHP1-1 (ALP1)	A mutation in ANTAGONIST OF LHP1 1 (ALP1) suppresses the phenotype of lhp1 mutant plants. ALP1 interacts genetically with several PcG and trxG components and antagonizes PcG silencing. The interaction has a negative effect on polycomb-mediated gene repression since double mutant combinations of clf alp1 or lhp1 alp1 show supression of the clf and lhp1 single mutant phenotypes. ALP1 domestication …
597	AT5G60200	TF	0.6886602914586025	TARGET OF MONOPTEROS 6 (TMO6)	Encodes a Dof-type transcription factor. PEAR protein involved in the formation of a short-range concentration gradient that peaks at protophloem sieve elements, and activates gene expression that promotes radial growth. Locally promotes transcription of inhibitory HD-ZIP III genes, and thereby establishes a negative-feedback loop that forms a robust boundary that demarks the zone of cell divisio…
598	AT5G11270	TF	0.6880609311116684	OVEREXPRESSOR OF CATIONIC PEROXIDASE 3 (OCP3)	Encodes a homeodomain transcription factor involved in mediating resistance to infection by necrotrophic pathogens dependent on perception of jasmonic acid through COI1. Expressed in the nucleus. Downregulated upon fungal infection. Also involved in drought tolerance.
599	AT5G58230	epigenetic regulator	0.6837023957470896	MULTICOPY SUPRESSOR OF IRA1 (MSI1)	Encodes a WD-40 repeat containing protein that functions in chromatin assembly as part of the CAF1 and FIE complex. Mutants exhibit parthenogenetic development that includes proliferation of unfertilized endosperm and embryos. In heterozygous plants 50% of embryos abort. Of the aborted embryos the early aborted class are homozygous and the later aborting lass are heterozygotes in which the defect…
600	AT2G27110	TF	0.6807423578794376	FAR1-RELATED SEQUENCE 3 (FRS3)	FAR1-related sequence 3;(source:Araport11)
601	AT1G59750	TF	0.6802379232322375	N/A	N/A
602	AT1G09530	TF	0.6797862399461438	PHYTOCHROME INTERACTING FACTOR 3 (PIF3)	Transcription factor interacting with photoreceptors phyA and phyB. Forms a ternary complex in vitro with G-box element of the promoters of LHY, CCA1. Acts as a negative regulator of phyB signalling. It degrades rapidly after irradiation of dark grown seedlings in a process controlled by phytochromes. Does not play a significant role in controlling light input and function of the circadian clockw…
603	AT1G08060	epigenetic regulator	0.6784887608016262	MORPHEUS MOLECULE 1 (MOM1)	Encodes a transcriptional silencer that is required for proper expression of PRR/NLR immune receptor genes.
604	AT5G42520	TF	0.6755582368686549	N/A	N/A
605	AT4G38620	TF	0.6747700473993645	MYB DOMAIN PROTEIN 4 (MYB4)	Encodes a R2R3 MYB protein which is involved in the response to UV-B. It functions as a repressor of target gene expression. One of its target genes encodes cinnamate 4-hydroxylase; mutants accumulate sinapate esters in their leaves. MYB4 binds to its own promoter and represses its own expression. Nuclear localization of MYB4 depends on the action of the beta importin SAD2. The mRNA is cell-to-ce…
606	AT3G18520	epigenetic regulator	0.6726711003043366	HISTONE DEACETYLASE 15 (HDA15)	Encodes a protein with similarity to histone deacetylases. The histone deacetylase domain of HDA15 (HDA15HD) assembles as tetrameric forms with each monomer composed of 12 alpha-helices and 9 beta-sheets (DOI: 10.1104/pp.20.00604).Plants expressing RNAi directed against this gene show a moderate resistance to agrobacterium-mediated root transformation. Class II RPD3-like family HDAC member which …
607	AT2G43410	epigenetic regulator	0.6718257340045768	(FPA)	FPA is a gene that regulates flowering time in Arabidopsis via a pathway that is independent of daylength (the autonomous pathway). Mutations in FPA result in extremely delayed flowering. Double mutants with FCA have reduced fertility and single/double mutants have defects in siRNA mediated chromatin silencing.
608	AT5G62380	TF	0.6714528547879182	NAC-DOMAIN PROTEIN 101 (NAC101)	Encodes a NAC-domain transcription factor involved in xylem formation. Induces transdifferentiation of various cells into metaxylem vessel elements. Located in the nucleus. Expression induced in the presence of auxin, cytokinin and brassinosteroids.
609	AT3G24880	epigenetic regulator	0.669294642683736	(ATEAF1A)	Encodes a nuclear localized protein of unknown function that interacts with components of the NuA4 histone acetyltransferase complex. I
610	AT1G31050	TF	0.6681884259918691		basic helix-loop-helix (bHLH) DNA-binding superfamily protein;(source:Araport11)
611	AT2G24830	TF	0.6680702566259143		zinc finger (CCCH-type) family protein / D111/G-patch domain-containing protein;(source:Araport11)
612	AT3G19290	TF	0.6644336072716592	ABRE BINDING FACTOR 4 (ABF4)	bZIP transcription factor with specificity for abscisic acid-responsive elements (ABRE). Mediates ABA-dependent stress responses.ABF4 acts through SnRK2 pathway and binds to ABA response elements of the promoters of NYE1 and regulates their expression to promote chlorophyll degradation.
613	AT3G16940	TF	0.6626986317128316	N/A	N/A
614	AT1G66230	TF	0.657958442759646	N/A	N/A
615	AT5G03150	TF	0.6573586154550313	JACKDAW (JKD)	JKD is a nuclear-localized putative transcription factor of the BIRDS/IDD C2H2 zinc finger family. JKD and its homologue BIB, restrict SHR movement to a single layer, the endodermis, and delimit tissue boundaries in the root meristem through a process that involves nuclear retention through protein complex formation. JKD mutation leads to periclinal divisions in the cortex, increased cell numbers…
616	AT4G12750	TF	0.6562588928833266		Homeodomain-like transcriptional regulator;(source:Araport11)
617	AT3G61150	TF	0.6560840204159797	HOMEODOMAIN GLABROUS 1 (HDG1)	Encodes a homeobox-leucine zipper family protein belonging to the HD-ZIP IV family.
618	AT2G40620	TF	0.6554884934249011	BASIC LEUCINE-ZIPPER 18 (BZIP18)	Basic-leucine zipper (bZIP) transcription factor family protein;(source:Araport11)
619	AT5G43810	epigenetic regulator	0.6538556678558927	ARGONAUTE 10 (AGO10)	Encodes Argonaute10, a member of the EIF2C (elongation initiation factor 2c)/ Argonaute class of proteins. Required to establish the central-peripheral organization of the embryo apex. Along with WUS and CLV genes, controls the relative organization of central zone and peripheral zone cells in meristems. Acts in embryonic provascular tissue potentiating WUSCHEL function during meristem developmen…
620	AT5G46880	TF	0.6518531293783028	HOMEOBOX-7 (HB-7)	homeobox-7;(source:Araport11)
621	AT5G14750	TF	0.651078290912416	MYB DOMAIN PROTEIN 66 (MYB66)	Encodes a MyB-related protein containing R2 and R3 repeats, involved in root and hypocotyl epidermal cell fate determination. Loss of function mutations make extra root hairs. Nuclear localized protein is a positive regulator for expression of CAPRICE (CPC).
622	AT3G20010	epigenetic regulator	0.6490558796282765	SNF2-RING-HELICASE LIKE 1 (FRG1)	Encodes a member of the SNF2 family of helicase-like proteins and is involved in RNA-directed DNA methylation. It is functionally redundant with FRG2 and interacts physically with SUVR2, another component of the RdDM pathway.
623	AT5G18830	TF	0.6475386985140086	SQUAMOSA PROMOTER BINDING PROTEIN-LIKE 7 (SPL7)	Encodes a member of the Squamosa Binding Protein family of transcriptional regulators. SPL7 is expressed highly in roots and appears to play a role in copper homeostasis. Mutants are hypersensitive to copper deficient conditions and display a retarded growth phenotype. SPL7 binds to the promoter of the copper responsive miRNAs miR398b and miR389c.
624	AT3G11100	TF	0.6474358821271857	VFP3 (VFP3)	SANT and trihelix-domain protein. Interacts with agrobacterium virulence protein VirF. It also plays a role in regulation of histone acetylation during ethylene signaling. It binds EIN2 and EIN3 and histone H3.
625	AT2G38950	epigenetic regulator	0.6455036337970802		Transcription factor jumonji (jmj) family protein / zinc finger (C5HC2 type) family protein;(source:Araport11)
626	AT2G31280	TF	0.6431755627604314	CONSERVED PEPTIDE UPSTREAM OPEN READING FRAME 7 (CPuORF7)	Encodes a LHW-like protein with 80% amino acid identity to LHW.
627	AT1G49480	TF	0.6424541331432082	RELATED TO VERNALIZATION1 1 (RTV1)	Encodes a nuclear-localized DNA-binding protein that interacts with ITN1 at the PM and nuclei in vivo and may regulate ITN's subcellular localization.
628	AT5G15020	epigenetic regulator	0.6418911385470522	SIN3-LIKE 2 (SNL2)	Encodes a homolog of the transcriptional repressor SIN3 (AT1G24190).
629	AT2G28350	TF	0.6403410084181599	AUXIN RESPONSE FACTOR 10 (ARF10)	Involved in root cap cell differentiation.
630	AT3G52280	epigenetic regulator	0.6389368444276332	GENERAL TRANSCRIPTION FACTOR GROUP E6 (GTE6)	Bromodomain containing nuclear-localized protein involved in leaf development. GTE6 binds to the promoter and intron of AS1 and regulates its expression via histone acetylation.
631	AT5G23570	epigenetic regulator	0.6373637869083432	SUPPRESSOR OF GENE SILENCING 3 (SGS3)	Required for posttranscriptional gene silencing and natural virus resistance.SGS3 is a member of an 'unknown' protein family. Members of this family have predicted coiled coiled domains suggesting oligomerization and a potential zinc finger domain. Involved in the production of trans-acting siRNAs, through direct or indirect stabilization of cleavage fragments of the primary ta-siRNA transcript. …
632	AT4G28610	TF	0.6358363442348959	N/A	N/A
633	AT4G02560	TF	0.6357459709655365	LUMINIDEPENDENS (LD)	Encodes a nuclear localized protein with similarity to transcriptional regulators. Recessive mutants are late flowering. Expression of LFY is reduced in LD mutants. LD has been reported to exhibit prion like behavior in yeast but it remains to be determined if such activity exists during normal plant development.
634	AT1G69440	epigenetic regulator	0.6342590493181279	ARGONAUTE7 (AGO7)	Encodes ARGONAUTE7, a member of the ARGONAUTE family, characterised by the presence of PAZ and PIWI domains. Involved in the regulation of developmental timing. Required for the accumulation of TAS3 ta-siRNAs but not for accumulation of miR171, miR173, miR390 or mi391. Localized in mature rosette leaves and floral buds.
635	AT4G23980	TF	0.6341857104769256	AUXIN RESPONSE FACTOR 9 (ARF9)	Encodes auxin response factor 9 (ARF9). The mRNA is cell-to-cell mobile.
636	AT3G60390	TF	0.6341488902105137	HOMEOBOX-LEUCINE ZIPPER PROTEIN 3 (HAT3)	Encodes homeobox protein HAT3.
637	AT3G33520	epigenetic regulator	0.6332257802949866	ACTIN-RELATED PROTEIN 6 (ARP6)	Encodes ACTIN-RELATED PROTEIN6 (ARP6), a putative component of a chromatin-remodeling complex. Required for both histone acetylation and methylation of the FLC chromatin in Arabidopsis. Along with PIE1 forms a complex to deposit modified histone H2A.Z at several loci within the genome. This modification alters the expression of the target genes (i.e. FLC, MAF4, MAF6). Incorporation of this varian…
638	AT5G06800	TF	0.6328739621615568		myb-like HTH transcriptional regulator family protein;(source:Araport11)
639	AT2G36890	TF	0.6312864108497253	REGULATOR OF AXILLARY MERISTEMS 2 (RAX2)	Putative homolog of the Blind gene in tomato. Together with RAX1 and RAX3 belong to the class R2R3 MYB genes; encoded by the Myb-like transcription factor MYB38, regulates axillary meristem formation. The mRNA is cell-to-cell mobile.
640	AT5G42630	TF	0.6309630365790316	ABERRANT TESTA SHAPE (ATS)	Encodes a member of the KANADI family of putative transcription factors. Involved in integument formation during ovule development and expressed at the boundary between the inner and outer integuments. It is essential for directing laminar growth of the inner integument.Along with KAN1 and KAN2, KAN4 is involved in proper localization of PIN1 in early embryogenesis.
641	AT1G04870	epigenetic regulator	0.6301369612456592	PROTEIN ARGININE METHYLTRANSFERASE 10 (PRMT10)	Encodes a type I protein arginine methyltransferase based on the At1g04870.2 gene model. PRMT10 can catalyze the asymmetric dimethylation of arginine 3 on histone 4 and can also methylate myelin basic protein in vitro. Mutants lacking PRMT10 flower late due to defects in the autonomous pathway and they have elevated levels of FLC transcripts.
642	AT1G31280	epigenetic regulator	0.6266714909240578	ARGONAUTE 2 (AGO2)	Encodes Argonaute gene that binds viral siRNAs and is involved in antiviral defense response. Regulates innate immunity.Mutants have increased susceptibility to Potato virus X and tobacco rattle virus.
643	AT1G56010	TF	0.6245828582728474	NAC DOMAIN CONTAINING PROTEIN 1 (NAC1)	Encodes a transcription factor involved auxin-mediated lateral root formation. Acts downstream of TIR1 and is regulated post-transcriptionally by miRNA164 and by SINAT5-dependent ubiquitination.
644	AT5G46690	TF	0.6214378781915907	BETA HLH PROTEIN 71 (bHLH071)	beta HLH protein 71;(source:Araport11)
645	AT1G32360	TF	0.6207820734947199	N/A	N/A
646	AT3G53340	TF	0.6201871577651811	NUCLEAR FACTOR Y, SUBUNIT B10 (NF-YB10)	nuclear factor Y, subunit B10;(source:Araport11)
647	AT5G18450	TF	0.6177405037474555		encodes a member of the DREB subfamily A-2 of ERF/AP2 transcription factor family. The protein contains one AP2 domain. There are eight members in this subfamily including DREB2A AND DREB2B that are involved in response to drought.
648	AT1G08000	TF	0.6175817670301382	GATA TRANSCRIPTION FACTOR 10 (GATA10)	Encodes a member of the GATA factor family of zinc finger transcription factors.
649	AT3G60030	TF	0.6159661572934224	N/A	N/A
650	AT2G25170	epigenetic regulator	0.6158209502021776	N/A	N/A
651	AT1G14685	TF	0.6142221704801057	BASIC PENTACYSTEINE 2 (BPC2)	Encodes a member of the BASIC PENTACYSTEINE (BPC) proteins. BPC proteins are plant-specific transcription factors present throughout land plants. BPC transcription factor family is integral for a wide range of processes that support normal growth and development.Along with BPC1, BPC2 binds to the promoter of and represses GALS1 thereby reducing beta 1,4- galactan accumulation.
652	AT1G52150	TF	0.6138908417958981	(ATHB-15)	Member of the class III HD-ZIP protein family. Contains homeodomain and leucine zipper domain. Critical for vascular development and negatively regulates vascular cell differentiation.
653	AT1G19220	TF	0.6136348766129283	N/A	N/A
654	AT2G29660	TF	0.6125165977398127		zinc finger (C2H2 type) family protein;(source:Araport11)
655	AT5G42780	TF	0.6119571367263958	N/A	N/A
656	AT5G18240	TF	0.6118981490903949	MYB-RELATED PROTEIN 1 (MYR1)	Encodes MYR1 (MYR1).
657	AT1G58100	TF	0.6110280307802747	TCP DOMAIN PROTEIN 8 (TCP8)	Encodes TCP8, belongs to the TCP transcription factor family known to bind site II elements in promoter regions. Modulates GA-dependent stamen filament elongation by direct activation of SAUR63 subfamily genes through conserved target sites in their promoters.
658	AT3G09735	TF	0.6109983777823053		S1FA-like DNA-binding protein;(source:Araport11)
659	AT4G16845	epigenetic regulator	0.6100791515148979	REDUCED VERNALIZATION RESPONSE 2 (VRN2)	The VERNALIZATION2 (VRN2) gene mediates vernalization and encodes a nuclear-localized zinc finger protein with similarity to Polycomb group (PcG) proteins of plants and animals. In wild-type Arabidopsis, vernalization results in the stable reduction of the levels of the floral repressor FLC. In vrn2 mutants, FLC expression is downregulated normally in response to vernalization, but instead of rem…
660	AT5G26930	TF	0.6088905317575047	GATA TRANSCRIPTION FACTOR 23 (GATA23)	Encodes a member of the GATA factor family of zinc finger transcription factors. Controls lateral root founder cell specification.
661	AT5G26880	TF	0.6080309708131423	AGAMOUS-LIKE 26 (AGL26)	Root Specific
662	AT4G03250	TF	0.6072289964445405		Homeodomain-like superfamily protein;(source:Araport11)
663	AT5G56860	TF	0.607196335170334	GATA, NITRATE-INDUCIBLE, CARBON METABOLISM-INVOLVED (GNC)	Encodes a member of the GATA factor family of zinc finger transcription factors. Modulate chlorophyll biosynthesis and glutamate synthase (GLU1/Fd-GOGAT) expression.
664	AT1G52880	TF	0.605109212000451	NO APICAL MERISTEM (NAM)	Transcription factor with a NAC domain. Homologous to the petunia gene NAM which is required for the development of the shoot. Expressed in the embryo.
665	AT4G00150	TF	0.6045834274739966	HAIRY MERISTEM 3 (HAM3)	Belongs to one of the LOM (LOST MERISTEMS) genes: AT2G45160 (LOM1), AT3G60630 (LOM2) and AT4G00150 (LOM3). LOM1 and LOM2 promote cell differentiation at the periphery of shoot meristems and help to maintain their polar organization.
666	AT5G15480	TF	0.6037387655043942	MALE FERTILITY-ASSOCIATED ZINC FINGER PROTEIN 1 (MAZ1)	Cys2/His2 zinc finger protein involved in pollen wall development.
667	AT5G43250	TF	0.6009947266204851	NUCLEAR FACTOR Y, SUBUNIT C13 (NF-YC13)	nuclear factor Y, subunit C13;(source:Araport11)
668	AT2G47850	TF	0.6006008382294201	N/A	N/A
669	AT1G20640	TF	0.6002774041710371	NIN-LIKE PROTEIN 4 (NLP4)	Plant regulator RWP-RK family protein;(source:Araport11)
670	AT1G75710	TF	0.600155251698959		C2H2-like zinc finger protein;(source:Araport11)
671	AT5G51780	TF	0.5999288212573554	(BHLH)	basic helix-loop-helix (bHLH) DNA-binding superfamily protein;(source:Araport11)
672	AT2G24260	TF	0.5995097142515121	LJRHL1-LIKE 1 (LRL1)	Encodes a basic helix-loop-helix (bHLH) protein that regulates root hair and sperm cell development. One of the three Arabidopsis homologs of the Lotus japonicus ROOTHAIRLESS1 (LjRHL1) gene: At2g24260 (AtLRL1), At4g30980 (AtLRL2), and At5g58010 (AtLRL3).
673	AT1G76710	epigenetic regulator	0.5982511820534571	ASH1-RELATED PROTEIN 1 (ASHH1)	SET domain group 26;(source:Araport11)
674	AT2G26580	TF	0.5970450106005072	N/A	N/A
675	AT2G01760	TF	0.5963514594399623	RESPONSE REGULATOR 14 (RR14)	member of Response Regulator: B- Type
676	AT2G46310	TF	0.5940205966305611	N/A	N/A
677	AT1G53160	TF	0.5935539321450586	SQUAMOSA PROMOTER BINDING PROTEIN-LIKE 4 (SPL4)	Encodes a member of the SPL (squamosa-promoter binding protein-like)gene family, a novel gene family encoding DNA binding proteins and putative transcription factors. Contains the SBP-box, which encodes the SBP-domain, required and sufficient for interaction with DNA. It is involved in regulation of flowering and vegetative phase change. Its temporal expression is regulated by the microRNA miR156…
678	AT1G80790	epigenetic regulator	0.5927083126283087	FACTOR OF DNA METHYLATION 5 (FDM5)	Belongs to a subgroup of SGS3-like proteins that act redundantly in RNA-directed DNA methylation: AT1G15910 (FDM1), AT4G00380 (FDM2), AT3G12550 (FDM3), AT1G13790 (FDM4), AT1G80790 (FDM5). The mRNA is cell-to-cell mobile.
679	AT5G14490	TF	0.5925304022169577	NAC DOMAIN CONTAINING PROTEIN 85 (NAC085)	NAC domain containing protein 85;(source:Araport11)
680	AT4G32800	TF	0.5922515096410381	N/A	N/A
681	AT4G00380	epigenetic regulator	0.5916223139820553	FACTOR OF DNA METHYLATION 2 (FDM2)	Belongs to a subgroup of SGS3-like proteins that act redundantly in RNA-directed DNA methylation: AT1G15910 (FDM1), AT4G00380 (FDM2), AT3G12550 (FDM3), AT1G13790 (FDM4), AT1G80790 (FDM5).
682	AT1G55970	epigenetic regulator	0.5913784056365727	HISTONE ACETYLTRANSFERASE OF THE CBP FAMILY 4 (HAC4)	HAC4 is most likely to be an expressed pseudogene that lacks HAT function. there is a single nucleotide deletion in both the HAC4 genomic and cDNA sequences relative to its homologs. The resulting frameshift within the open reading frame causes a stop codon to occur within the predicted acetyltransferase catalytic domain.
683	AT2G24570	TF	0.5909641650413779	WRKY DNA-BINDING PROTEIN 17 (WRKY17)	member of WRKY Transcription Factor; Group II-d; negative regulator of basal resistance to Pseudomonas syringae.
684	AT1G45249	TF	0.5903154700273852	ABSCISIC ACID RESPONSIVE ELEMENTS-BINDING FACTOR 2 (ABF2)	Leucine zipper transcription factor that binds to the abscisic acid (ABA)?responsive element (ABRE) motif in the promoter region of ABA-inducible genes. Enhances drought tolerance in vegetative tissues. Required for normal glucose response. Localized in the nucleus. Expressed constitutively in roots, leaf vascular tissues, and hydathodes or in all tissues under stress conditions. It's phosphoryla…
685	AT5G17260	TF	0.589644615199985	NAC DOMAIN CONTAINING PROTEIN 86 (NAC086)	NAC domain containing protein 86;(source:Araport11)
686	AT1G58025	epigenetic regulator	0.5896148988822774		DNA-binding bromodomain-containing protein;(source:Araport11)
687	AT5G58850	TF	0.5884258588123632	MYB DOMAIN PROTEIN 119 (MYB119)	Encodes a putative transcription factor, member of the R2R3 factor gene family (MYB119).
688	AT5G07160	TF	0.5864714399739809		Basic-leucine zipper (bZIP) transcription factor family protein;(source:Araport11)
689	AT1G30810	epigenetic regulator	0.5853348825115874	JUMONJI DOMAIN-CONTAINING PROTEIN 18 (JMJ18)	JMJ18 encodes a novel JmjC domain- containing histone H3K4 demethylase.
690	AT5G62610	TF	0.5846489944788086		basic helix-loop-helix (bHLH) DNA-binding superfamily protein;(source:Araport11)
691	AT4G16430	TF	0.5837289657100313	JASMONATE ASSOCIATED MYC2 LIKE 3 (JAM3)	bHLH3 interacts with JAZ proteins, and functions redundantly with bHLH13, bHLH14 and bHLH17 to negatively regulate jasmonate responses.
692	AT5G51990	TF	0.5834676252165731	C-REPEAT-BINDING FACTOR 4 (CBF4)	encodes a member of the DREB subfamily A-1 of ERF/AP2 transcription factor family (CBF4). The protein contains one AP2 domain. There are six members in this subfamily, including CBF1, CBF2, and CBF3. This gene is involved in response to drought stress and abscisic acid treatment, but not to low temperature.
693	AT3G49500	epigenetic regulator	0.5798815951217752	RNA-DEPENDENT RNA POLYMERASE 6 (RDR6)	Encodes RNA-dependent RNA polymerase. Involved in trans-acting siRNA and other siRNA biogenesis. Required for post-transcriptional gene silencing and natural virus resistance.Loss of function mutants produce ectopic megaspore mother cell and supernumary female gametophytes.
694	AT5G42640	TF	0.5787725675943866	GAZ-LIKE 2 (GAL2)	Member of a small family of zinc finger containing putative transcription factors.Similar to GAZ.
695	AT5G05660	TF	0.5787684602314891	NFX1-LIKE 2 (NFXL2)	Encodes a homolog of the mammalian zinc finger transcription factor NF-X1.
696	AT2G33610	epigenetic regulator	0.5777098611960674	N/A	N/A
697	AT5G37415	TF	0.577631720232967	N/A	N/A
698	AT2G44940	TF	0.575700396967722	ETHYLENE-RESPONSIVE TRANSCRIPTION FACTOR 34 (ERF34)	encodes a member of the DREB subfamily A-4 of ERF/AP2 transcription factor family. The protein contains one AP2 domain. There are 17 members in this subfamily including TINY.
699	AT3G47640	TF	0.5737880532700148	POPEYE (PYE)	Encodes POPEYE (PYE), a bHLH transcription factor regulating response to iron deficiency in Arabidopsis roots.
700	AT4G14540	TF	0.5713578700128233	NUCLEAR FACTOR Y, SUBUNIT B3 (NF-YB3)	nuclear factor Y, subunit B3;(source:Araport11)
701	AT4G14385	epigenetic regulator	0.5713011879495342		histone acetyltransferase subunit NuA4-domain protein;(source:Araport11)
702	AT5G22570	TF	0.5701057326105771	WRKY DNA-BINDING PROTEIN 38 (WRKY38)	member of WRKY Transcription Factor; Group III
703	AT1G16710	epigenetic regulator	0.5698117741729398	HISTONE ACETYLTRANSFERASE OF THE CBP FAMILY 12 (HAC12)	Encodes an enzyme with histone acetyltransferase activity that can use both H3 and H4 histones as substrates. No single prior lysine acetylation is sufficient to block HAC12 acetylation of the H3 or H4 peptides, suggesting that HAC12 can acetylate any of several lysines present in the peptides.
704	AT2G19520	epigenetic regulator	0.5696922686930723	(FVE)	Controls flowering.
705	AT5G51230	epigenetic regulator	0.5686208998872591	EMBRYONIC FLOWER 2 (EMF2)	Polycomb group protein with zinc finger domain involved in negative regulation of reproductive development. Forms a complex with FIE, CLF, and MSI1. This complex modulates the expression of target genes including AG, PI and AP3.
706	AT5G66870	TF	0.5669109454700648	ASYMMETRIC LEAVES 2-LIKE 1 (ASL1)	Encodes LOB domain protein whose overexpression results in KNOX gene repression. Overexpression also results in plants with hyponastic leaves, downward pointing flowers and reduced apical dominance. May be involved in the transcriptional regulation of the homeobox gene BP (brevipedicellus) during lateral organ differentiation. Acts together with AS2 in proximal-distal symmetry determination.
707	AT1G72270	epigenetic regulator	0.5658660057338307	IDM1-ASSOCIATED PROTEIN 1 (IDAP1)	Encodes IDAP1. Acts together with IDAP2 and IDM1 to regulate active DNA demethylation.
708	AT1G69010	TF	0.565699297031425	BES1-INTERACTING MYC-LIKE PROTEIN 2 (BIM2)	Encodes BES1-INTERACTING MYC-LIKE 2 (BIM2), a PAR1 (PHYTOCHROME RAPIDLY REGULATED 1)-interacting protein that positively modulates the shade avoidance syndrome in Arabidopsis seedlings.
709	AT4G35900	TF	0.5651925924370241	(FD)	bZIP protein required for positive regulation of flowering. Mutants are late flowering. FD interacts with FT to promote flowering.Expressed in the shoot apex in floral anlagen, then declines in floral primordia.
710	AT2G22740	epigenetic regulator	0.5648153423646707	N/A	N/A
711	AT1G05230	TF	0.5644103481222672	HOMEODOMAIN GLABROUS 2 (HDG2)	Encodes a homeobox-leucine zipper family protein belonging to the HD-ZIP IV family. Mutants have trichomes that appear glass-like under a dissecting microscope as compared to the wild-type trichomes. The mutations do not affect trichome growth or branch number.
712	AT1G09060	epigenetic regulator	0.5634823473267434	N/A	N/A
713	AT5G43170	TF	0.562997021135511	N/A	N/A
714	AT4G36290	epigenetic regulator	0.561844028922276	COMPROMISED RECOGNITION OF TCV 1 (CRT1)	R-protein-interacting protein that localizes to endosomes and functions in resistance gene?mediated immunity. Belongs to the conserved Microrchidia (MORC) adenosine triphosphatase (ATPase) family, predicted to catalyze alterations in chromosome superstructure. Required for heterochromatin condensation and gene silencing.
715	AT1G21450	TF	0.5615829331003458	SCARECROW-LIKE 1 (SCL1)	Encodes a scarecrow-like protein (SCL1). Member of GRAS gene family. The mRNA is cell-to-cell mobile.
716	AT5G58340	TF	0.5609425593728151		myb-like HTH transcriptional regulator family protein;(source:Araport11)
717	AT1G14580	TF	0.5603312286319716	N/A	N/A
718	AT1G10585	TF	0.5601703514047303		basic helix-loop-helix (bHLH) DNA-binding superfamily protein;(source:Araport11)
719	AT5G50320	epigenetic regulator	0.5598065878925106	ELONGATA 3 (ELO3)	A subunit of Elongator, a histone acetyl transferase complex, consisting of six subunits (ELP1?ELP6), that copurifies with the elongating RNAPII in yeast and humans. Three Arabidopsis thaliana genes, encoding homologs of the yeast Elongator subunits ELP1, ELP3 (histone acetyl transferase), and ELP4 are responsible for the narrow leaf phenotype in elongata mutants and for reduced root growth that …
720	AT3G10490	TF	0.5588333333289852	N/A	N/A
721	AT5G48120	epigenetic regulator	0.5576584180475671	HOMOLOG OF YEAST MET18 (MET18)	ARM repeat superfamily protein;(source:Araport11)
722	AT2G46590	TF	0.5567668676740756	DOF AFFECTING GERMINATION 2 (DAG2)	Encodes a protein containing Dof zinc finger motifs that is a positive regulator of light-mediated seed germination. Its expression is limited to vascular system of the mother plant. A recessive mutation is inherited as maternal-effect and expression is not detected in the embryo. Mutants are defective in seed germination and are more dependent on light and cold treatment and less sensitive to gi…
723	AT1G08460	epigenetic regulator	0.556639985558558	HISTONE DEACETYLASE 8 (HDA08)	histone deacetylase 8;(source:Araport11)
724	AT5G21150	epigenetic regulator	0.5566087003455498	ARGONAUTE 9 (AGO9)	AGO9-dependent sRNA silencing is crucial to specify cell fate in the Arabidopsis ovule. AGO9 is expressed in reproductive companion cells but not in the associated male or female gametes or their precursors. Therefore, AGO9 acts non-cell autonomously to silencing the activity of TEs activity in the female gametophyte.Loss of function mutants produce ectopic megaspore mother cell and supernumary f…
725	AT5G44180	TF	0.5548088520781261	RINGLET 2 (RLT2)	Homeodomain-like transcriptional regulator;(source:Araport11)
726	AT2G19670	epigenetic regulator	0.5543661088068499	PROTEIN ARGININE METHYLTRANSFERASE 1A (PRMT1A)	protein arginine methyltransferase 1A;(source:Araport11)
727	AT1G77450	TF	0.5538541718833089	NAC DOMAIN CONTAINING PROTEIN 32 (NAC032)	NAC domain transcriptional regulator that is induced by ROS in roots where it regulates the expression of downstream genes such as MYB30.
728	AT1G01260	TF	0.5533005301021818	JASMONATE ASSOCIATED MYC2 LIKE 2 (JAM2)	bHLH13 interacts with JAZ proteins, and functions redundantly with bHLH3, bHLH14 and bHLH17 to negatively regulate jasmonate responses.
729	AT1G62310	epigenetic regulator	0.5515671754921017	(JMJ29)	Encodes a probable H3K9me2 demethylase. Functions in trichome morphogenesis via regulation of GL3.
730	AT5G55690	TF	0.5501355046590874	AGAMOUS-LIKE 47 (AGL47)	AGL47 MADS box gene.
731	AT5G55390	epigenetic regulator	0.5487508579169561	N/A	N/A
732	AT5G65080	TF	0.5481434642570172	N/A	N/A
733	AT4G31650	TF	0.547959734180917		Transcriptional factor B3 family protein;(source:Araport11)
734	AT4G35040	TF	0.5479584238501919	(bZIP19)	Basic-region leucine zipper (bZIP19) transcription factor involved in the adaptation to zinc deficiency. Binds ZDRE motifs.
735	AT3G21430	TF	0.5473601606585202	ALWAYS EARLY 3 (ALY3)	DNA binding protein;(source:Araport11)
736	AT5G64810	TF	0.5465536942628987	WRKY DNA-BINDING PROTEIN 51 (WRKY51)	member of WRKY Transcription Factor; Group II-c. Involved in jasmonic acid inducible defense responses.
737	AT2G33550	TF	0.5461021394794213	ARABIDOPSIS SH4-RELATED3 (ASR3)	Homeodomain-like superfamily protein;(source:Araport11)
738	AT3G12270	epigenetic regulator	0.546069092575584	PROTEIN ARGININE METHYLTRANSFERASE 3 (PRMT3)	protein arginine methyltransferase 3;(source:Araport11)
739	AT3G02310	TF	0.5457542025290226	SEPALLATA 2 (SEP2)	MADS-box protein, binds K domain of AG in vivo
740	AT5G24800	TF	0.5455085518351646	BASIC LEUCINE ZIPPER 9 (BZIP9)	Encodes bZIP protein BZO2H2.
741	AT5G48560	TF	0.5450352582519852	CRY2-INTERACTING BHLH 2 (CIB2)	basic helix-loop-helix (bHLH) DNA-binding superfamily protein;(source:Araport11)
742	AT5G55760	epigenetic regulator	0.5450006882256232	N/A	N/A
743	AT4G30980	TF	0.5441215022693784	LJRHL1-LIKE 2 (LRL2)	Encodes a basic helix-loop-helix (bHLH) protein that regulates root hair and sperm cell development. One of the three Arabidopsis homologs of the Lotus japonicus ROOTHAIRLESS1 (LjRHL1) gene: At2g24260 (AtLRL1), At4g30980 (AtLRL2), and At5g58010 (AtLRL3).
744	AT1G50600	TF	0.5437453731346545	SCARECROW-LIKE 5 (SCL5)	Encodes a scarecrow-like protein (SCL5). Member of GRAS gene family.
745	AT2G24650	TF	0.5436433758074997		B3 domain-containing protein REM13;(source:Araport11)
746	AT3G01970	TF	0.5435997442120171	WRKY DNA-BINDING PROTEIN 45 (WRKY45)	member of WRKY Transcription Factor; Group I
747	AT2G04880	TF	0.5403706016864681	ZINC-DEPENDENT ACTIVATOR PROTEIN-1 (ZAP1)	Encodes WRKY1, a member of the WRKY transcription factors in plants involved in disease resistance, abiotic stress, senescence as well as in some developmental processes. WRKY1 is involved in the salicylic acid signaling pathway. The crystal structure of the WRKY1 C-terminal domain revealed a zinc-binding site and identified the DNA-binding residues of WRKY1. The mRNA is cell-to-cell mobile.
748	AT2G46530	TF	0.5399223788535074	N/A	N/A
749	AT1G66350	TF	0.5395263265253566	RGA-LIKE 1 (RGL1)	Negative regulator of GA responses, member of GRAS family of transcription factors. Also belongs to the DELLA proteins that restrain the cell proliferation and expansion that drives plant growth. RGL1 may be involved in reducing ROS accumulation in response to stress by up-regulating the transcription of superoxide dismutases. Rapidly degraded in response to GA. Involved in flower and fruit devel…
750	AT1G76320	TF	0.5392048342681925	FAR1-RELATED SEQUENCE 4 (FRS4)	FAR1-related sequence 4;(source:Araport11)
751	AT5G05610	epigenetic regulator	0.5377560914941941	ALFIN-LIKE 1 (AL1)	Encodes a member of the Alfin1-like family of nuclear-localized PHD (plant homeodomain) domain containing proteins. All AL proteins except AL3 bind to di- or trimethylated histone H3 (H3K4me3/2). Members of this family include: AT5G05610 (AL1), AT3G11200 (AL2), AT3G42790 (AL3), AT5G26210 (AL4), AT5G20510 (AL5), AT2G02470 (AL6), AT1G14510 (AL7).
752	AT2G30590	TF	0.5373684780540114	WRKY DNA-BINDING PROTEIN 21 (WRKY21)	Encodes WRKY DNA-binding protein 21 (WRKY21).
753	AT3G17310	epigenetic regulator	0.5373315210048876	N/A	N/A
754	AT5G09410	TF	0.5371313471481581	ETHYLENE INDUCED CALMODULIN BINDING PROTEIN (EICBP.B)	calmodulin-binding protein, similar to another ethylene-upregulated calmodulin-binding protein ER1 GI:11612392 from (Nicotiana tabacum)
755	AT2G02470	epigenetic regulator	0.5368682009500717	ALFIN-LIKE 6 (AL6)	Encodes a member of the Alfin1-like family of nuclear-localized PHD (plant homeodomain) domain containing proteins that acts as a novel upstream regulator of root hair formation during Pi starvation. All AL proteins except AL3 bind to di- or trimethylated histone H3 (H3K4me3/2). Members of this family include: AT5G05610 (AL1), AT3G11200 (AL2), AT3G42790 (AL3), AT5G26210 (AL4), AT5G20510 (AL5), AT…
756	AT1G33760	TF	0.5366972198176868	ETHYLENE RESPONSE FACTOR022 (ERF022)	encodes a member of the DREB subfamily A-4 of ERF/AP2 transcription factor family. The protein contains one AP2 domain. There are 17 members in this subfamily including TINY.
757	AT5G18090	TF	0.535178121368485		AP2/B3-like transcriptional factor family protein;(source:Araport11)
758	AT2G42300	TF	0.5350827543883035		basic helix-loop-helix (bHLH) DNA-binding superfamily protein;(source:Araport11)
759	AT1G35460	TF	0.5331477795366206	FLOWERING BHLH 1 (FBH1)	Encodes a bHLH transcription factor involved in CFL1-mediated regulation of cuticle development. Overexpression leads to abnormal cuticle development.
760	AT2G31370	TF	0.5328269303558112	POSF21 (POSF21)	Basic-leucine zipper (bZIP) transcription factor family protein;(source:Araport11)
761	AT1G50410	epigenetic regulator	0.53263463251527	SNF2-RING-HELICASE?LIKE 2 (FRG2)	Encodes a member of the SNF2 family of helicase-like proteins and is involved in RNA-directed DNA methylation. It is functionally redundant with FRG1.
762	AT5G66730	TF	0.5316869487567121	INDETERMINATE DOMAIN 1 (IDD1)	C2H2-like zinc finger protein;(source:Araport11)
763	AT5G65230	TF	0.5312101196379615	MYB DOMAIN PROTEIN 53 (MYB53)	Member of the R2R3 factor gene family.
764	AT5G23000	TF	0.5307881120177579	MYB DOMAIN PROTEIN 37 (MYB37)	Putative homolog of the Blind gene in tomato. Together with RAX2 and RAX3 belong to the class R2R3 MYB genes; encoded by the Myb-like transcription factor MYB37, regulates axillary meristem formation. RAX1 is expressed in a small central domain within the boundary zone separating SAM and leaf primordia during early leaf primordium development and is currently the earliest spatial marker for futur…
765	AT3G03750	epigenetic regulator	0.5306573240094115	N/A	N/A
766	AT1G06850	TF	0.5304773277847514	BASIC LEUCINE-ZIPPER 52 (bZIP52)	basic leucine-zipper 52;(source:Araport11)
767	AT2G44730	TF	0.5299831287520126	N/A	N/A
768	AT1G08465	TF	0.5298180812957872	YABBY2 (YAB2)	Member of the YABBY family of Arabidopsis proteins involved in the abaxial cell fate specification in lateral organs
769	AT3G54610	epigenetic regulator	0.5293482552971187	HISTONE ACETYLTRANSFERASE OF THE GNAT FAMILY 1 (HAG1)	Encodes a histone acetyltransferase that plays a role in the determination of the embryonic root-shoot axis. It is also required to regulate the floral meristem activity by modulating the extent of expression of WUS and AG. In addition, it is involved in stem cuticular wax accumulation by modulating CER3 expression via H3K9/14 acetylation. In other eukaryotes, this protein is recruited to specifi…
770	AT3G25890	TF	0.5277476941197897	CYTOKININ RESPONSE FACTOR 11 (CRF11)	encodes a member of the ERF (ethylene response factor) subfamily B-6 of ERF/AP2 transcription factor family. The protein contains one AP2 domain. There are 12 members in this subfamily including RAP2.11. The mRNA is cell-to-cell mobile.
771	AT4G16570	epigenetic regulator	0.5269019646302958	PROTEIN ARGININE METHYLTRANSFERASE 7 (PRMT7)	protein arginine methyltransferase 7;(source:Araport11)
772	AT3G07610	epigenetic regulator	0.5264313417451868	INCREASE IN BONSAI METHYLATION 1 (IBM1)	IBM1 likely encodes a protein with histone H3mK9 demethylation activity. It may preferentially demethylate H3mK9 at low-copy loci to protect them from silencing by nearby heterochromatin by preventing the spread of cytosine methylation. BONSAI (At1g73177) is hypermethylated in ibm1 mutants. ibm1 mutants have morphological defects that become apparent at the F3 generation, including small narrow l…
773	AT5G14340	TF	0.5231460309442707	MYB DOMAIN PROTEIN 40 (MYB40)	Member of the R2R3 factor gene family.
774	AT4G16310	epigenetic regulator	0.5219251593285086	LSD1-LIKE 3 (LDL3)	FAD-dependent lysine-specific histone demethylase involved in the control of flowering time.
775	AT4G22745	epigenetic regulator	0.5203847832469602	METHYL-CPG-BINDING DOMAIN 1 (MBD1)	Protein containing methyl-CpG-binding domain.
776	AT3G10040	TF	0.5189046826328487	HYPOXIA RESPONSE ATTENUATOR1 (HRA1)	Encodes HRA1 (HYPOXIA RESPONSE ATTENUATOR1), a low oxygen-inducible transcription factor.
777	AT3G01320	epigenetic regulator	0.5168564154806092	N/A	N/A
778	AT5G59340	TF	0.5159605830288287	WUSCHEL RELATED HOMEOBOX 2 (WOX2)	Encodes a WUSCHEL-related homeobox gene family member with 65 amino acids in its homeodomain. Proteins in this family contain a sequence of eight residues (TLPLFPMH) downstream of the homeodomain called the WUS box. WOX2 has a putative Zinc finger domain downstream of the homeodomain. Transcripts are expressed in the egg cell, the zygote and the apical cell lineage and are reduced in met3-1 early…
779	AT3G12380	epigenetic regulator	0.5155037746996602	ACTIN-RELATED PROTEIN 5 (ARP5)	Encodes a gene similar to actin-related proteins in other organisms. Member of nuclear ARP gene family.
780	AT5G38800	TF	0.5150200692758496	BASIC LEUCINE-ZIPPER 43 (bZIP43)	basic leucine-zipper 43;(source:Araport11)
781	AT3G12480	TF	0.51461909866142	NUCLEAR FACTOR Y, SUBUNIT C11 (NF-YC11)	nuclear factor Y, subunit C11;(source:Araport11)
782	AT4G35580	TF	0.5135376757565462	NAC TRANSCRIPTION FACTOR-LIKE 9 (NTL9)	Encodes a calmodulin-binding NAC protein (CBNAC). Contains calmodulin-binding domain in the C-terminus of the protein. Functions as a calmodulin-regulated transcriptional repressor.
783	AT5G58130	epigenetic regulator	0.5126264880097955	N/A	N/A
784	AT3G20740	epigenetic regulator	0.5123633029349954	FERTILIZATION-INDEPENDENT ENDOSPERM (FIE)	Encodes a protein similar to the transcriptional regular of the animal Polycomb group and is involved in regulation of establishment of anterior-posterior polar axis in the endosperm and repression of flowering during vegetative phase. Mutation leads endosperm to develop in the absence of fertilization and flowers to form in seedlings and non-reproductive organs. Also exhibits maternal effect gam…
785	AT3G51910	TF	0.5119808627625085	HEAT SHOCK TRANSCRIPTION FACTOR A7A (HSFA7A)	member of Heat Stress Transcription Factor (Hsf) family The mRNA is cell-to-cell mobile.
786	AT3G04930	TF	0.5119033987215618		DNA-binding storekeeper protein-related transcriptional regulator;(source:Araport11)
787	AT2G22800	TF	0.5113590537599423	(HAT9)	Encodes homeobox protein HAT9.
788	AT5G54680	TF	0.5110749795292124	IAA-LEUCINE RESISTANT3 (ILR3)	basic helix-loop-helix (bHLH) DNA-binding superfamily protein;(source:Araport11)
789	AT5G60130	TF	0.5098671237364274		AP2/B3-like transcriptional factor family protein;(source:Araport11)
790	AT5G60470	TF	0.5087216465708627	EGRET (EGRET)	C2H2 and C2HC zinc fingers superfamily protein;(source:Araport11)
791	AT2G34900	epigenetic regulator	0.507863333517147	IMBIBITION-INDUCIBLE 1 (IMB1)	Encodes a member of the BET subgroup of bromodomain proteins, a novel class of putative transcription factors. Its expression is induced during seed imbibition and downregulated during germination. Seeds of a loss-of-function mutant allele, imb1, show impaired cotyledon greening during germination in abscisic acid (ABA) and express higher levels of ABI5 protein than the wild type. Moreover, imb1 …
792	AT4G09460	TF	0.5075672931572413	MYB DOMAIN PROTEIN 6 (MYB6)	Encodes myb6 DNA-binding protein. The mRNA is cell-to-cell mobile.
793	AT1G10610	TF	0.507522513577921		basic helix-loop-helix (bHLH) DNA-binding superfamily protein;(source:Araport11)
794	AT5G58890	TF	0.5075027917332849	AGAMOUS-LIKE 82 (AGL82)	AGAMOUS-like 82;(source:Araport11)
795	AT1G79840	TF	0.5069707877382734	GLABRA 2 (GL2)	Glabra 2, a homeodomain protein affects epidermal cell identity including trichomes, root hairs, and seed coat. It also down-regulates seed oil content. Expressed in atrichoblasts and required to suppress root hair development. Also expressed abundantly during early seed development. Directly regulated by WER.
796	AT1G77080	TF	0.5058468050609345	MADS AFFECTING FLOWERING 1 (MAF1)	MADS domain protein - flowering regulator that is closely related to FLC. Deletion of this locus in Nd ecotype is correlated with earlier flowering in short days suggesting function as a negative regulator of flowering.
797	AT3G49600	epigenetic regulator	0.5032026226001467	UBIQUITIN-SPECIFIC PROTEASE 26 (UBP26)	Encodes a ubiquitin-specific protease which catalyzes deubiquitination of histone H2B and is required for heterochromatin silencing.Loss of function mutations display autonomous endosperm development and embryo arrest. Loss of function also results in an increase in expression of the PcG complex target gene PHE1.
798	AT2G28810	TF	0.5028757060580976		Dof-type zinc finger DNA-binding family protein;(source:Araport11)
799	AT5G67060	TF	0.5004828925265705	HECATE 1 (HEC1)	Encodes a bHLH transcription factor that is involved in transmitting tract and stigma development and acts as a local modulator of auxin and cytokinin responses to control gynoecium development. HEC1 affects auxin transport by acting as a transcriptional regulator of PIN1 and PIN3.
800	AT1G68550	TF	0.5004636157998991	N/A	N/A
801	AT5G22290	TF	0.5004133457854647	NAC DOMAIN CONTAINING PROTEIN 89 (NAC089)	Encodes ANAC089, a membrane-tethered transcription factor that negatively regulates floral initiation. Also controls ER-stress-induced programmed cell death.
802	AT4G00990	epigenetic regulator	0.5002935364330323	JMJC DOMAIN-CONTAINING PROTEIN 27 (JMJ27)	jJumonji-domain-containing H3K9 histone demethylase. Loss of function mutants are susceptible to bacterial infection and early flowering.
803	AT5G10030	TF	0.4992584066172053	TGACG MOTIF-BINDING FACTOR 4 (TGA4)	Encodes a member of basic leucine zipper transcription gene family. Nomenclature according to Xiang, et al. (1997).
804	AT5G41765	TF	0.4990553148909594		DNA-binding storekeeper protein-related transcriptional regulator;(source:Araport11)
805	AT2G25650	TF	0.499038614305497	GEBP-LIKE PROTEIN 1 (GPL1)	DNA-binding storekeeper protein-related transcriptional regulator;(source:Araport11)
806	AT5G53200	TF	0.4979423082336909	TRIPTYCHON (TRY)	Homeodomain-like superfamily protein;(source:Araport11)
807	AT4G37280	epigenetic regulator	0.4978126762371546	N/A	N/A
808	AT3G12810	epigenetic regulator	0.4964508660325369	PHOTOPERIOD-INDEPENDENT EARLY FLOWERING 1 (PIE1)	Encodes a protein similar to ATP-dependent, chromatin-remodeling proteins of the ISWI and SWI2/SNF2 family. Genetic analyses suggest that this gene is involved in multiple flowering pathways. Mutations in PIE1 results in suppression of FLC-mediated delay of flowering and causes early flowering in noninductive photoperiods independently of FLC. PIE1 is required for expression of FLC in the shoot a…
809	AT5G18270	TF	0.4956772640567243	ARABIDOPSIS NAC DOMAIN CONTAINING PROTEIN 87 (ANAC087)	NAC domain containing protein 87;(source:Araport11)
810	AT5G63080	epigenetic regulator	0.4948538818264681	JUMONJI DOMAIN-CONTAINING PROTEIN 20 (JMJ20)	Encodes a HR demethylase that acts as a positive regulator of seed germination in the PHYB-PIL5-SOM pathway.
811	AT1G24625	TF	0.4944394531402786	ZINC FINGER PROTEIN 7 (ZFP7)	Encodes a zinc finger protein containing only a single zinc finger.
812	AT1G63020	epigenetic regulator	0.4937931386987162	NUCLEAR RNA POLYMERASE D1A (NRPD1A)	Encodes one of two alternative largest subunits of a putative plant-specific RNA polymerase IV (aka RNA polymerase D). Required for posttranscriptional gene silencing.
813	AT5G22220	TF	0.4937578550140986	N/A	N/A
814	AT1G29560	TF	0.4933663287622726		Zinc finger C-x8-C-x5-C-x3-H type family protein;(source:Araport11)
815	AT1G77850	TF	0.4925414009591309	N/A	N/A
816	AT5G53660	TF	0.4903087550916389	GROWTH-REGULATING FACTOR 7 (GRF7)	Growth regulating factor encoding transcription activator. One of the nine members of a GRF gene family, containing nuclear targeting domain. Involved in leaf development and expressed in shoot and flower.
817	AT1G17790	epigenetic regulator	0.4899755811615805		DNA-binding bromodomain-containing protein;(source:Araport11)
818	AT4G21430	epigenetic regulator	0.4897968989626406	N/A	N/A
819	AT1G71692	TF	0.4886090793003822	AGAMOUS-LIKE 12 (AGL12)	Encodes a member of the MADS box family of transcription factors. Involved in root cell differentiation and flowering time. Loss of function mutations have abnormal cellular differentiation in the roots and are late flowering. AGL12 along with AGL14, and AGL17 is preferentially expressed in root tissues and represent the only characterized MADS box genes expressed in roots.
820	AT3G14180	TF	0.4883350448502018	N/A	N/A
821	AT4G01460	TF	0.4880193191816196		basic helix-loop-helix (bHLH) DNA-binding superfamily protein;(source:Araport11)
822	AT2G27350	epigenetic regulator	0.48679126018026003	OTUBAIN-LIKE DEUBIQUITINASE 1 (OTLD1)	Encodes an otubain-like histone deubiquitinase involved in chromatin modification and regulation of plant gene expression.
823	AT4G29940	TF	0.4865141287838158	N/A	N/A
824	AT1G19510	TF	0.4857253304686103	RAD-LIKE 5 (RL5)	RAD-like 5;(source:Araport11)
825	AT1G01350	TF	0.4838155827367902		Zinc finger (CCCH-type/C3HC4-type RING finger) family protein;(source:Araport11)
826	AT1G54060	TF	0.4824623396812136	6B-INTERACTING PROTEIN 1-LIKE 1 (ASIL1)	Member of the trihelix DNA binding protein family. Nuclear localized. Involved in repressing seed maturation genes during seed germination and seedling development.
827	AT1G06230	epigenetic regulator	0.4822221046700168	GLOBAL TRANSCRIPTION FACTOR GROUP E4 (GTE4)	This gene is predicted to encode a bromodomain-containing protein. Plant lines expressing RNAi constructs targeted against GTE4 show some resistance to agrobacterium-mediated root transformation.
828	AT1G54830	TF	0.4820642384557914	NUCLEAR FACTOR Y, SUBUNIT C3 (NF-YC3)	Encodes a NUCLEAR FACTOR-Y C (NF-YC) homologue NF-YC3. NF-YC3., NF-YC4 and NF-YC9 redundantly modulate GA- and ABA-mediated seed germination.
829	AT1G25580	TF	0.4801801321753058	SUPPRESSOR OF GAMMA RADIATION 1 (SOG1)	Encodes suppressor of gamma response 1 (SOG1), a putative transcription factor governing multiple responses to DNA damage.
830	AT3G44200	epigenetic regulator	0.4801576858231472	NIMA (NEVER IN MITOSIS, GENE A)-RELATED 6 (NEK6)	Encodes AtNek5, a member of the NIMA-related serine/threonine kinases (Neks) that have been linked to cell-cycle regulation in fungi and mammals. Plant Neks might be involved in plant development processes.Interacts physically with plant kinesins ARK1 and ARK2. Mutants show defects in root epidermal cell morphology, trichome branching and other epidermal cell abnormalities suggesting a rol e in e…
831	AT4G17570	TF	0.4800458133330161	GATA TRANSCRIPTION FACTOR 26 (GATA26)	Encodes a member of the GATA factor family of zinc finger transcription factors.
832	AT5G39550	epigenetic regulator	0.4797238933032879	VARIANT IN METHYLATION 3 (VIM3)	Encodes the VIM3/ORTH1 protein that is similar to VIM1. This protein has an N-terminal PHD domain and two RING domains surrounding an SRA domain. The protein has been shown to bind to methylated cytosines of CG, CNG and CNN motifs via its SRA domain but has a preference for the former. This protein functions as an E3 ubiquitin ligase in vitro with members of the UBC8 family E2s. Either of the two…
833	AT5G66350	TF	0.479186361795885	SHORT INTERNODES (SHI)	A member of SHI gene family. Arabidopsis thaliana has ten members that encode proteins with a RING finger-like zinc finger motif. Despite being highly divergent in sequence, many of the SHI-related genes are partially redundant in function and synergistically promote gynoecium, stamen and leaf development in Arabidopsis. Shi mutant is dominant, has dwarf phenotype. Loss of function mutations have…
834	AT1G02230	TF	0.4780028076933293	NAC DOMAIN CONTAINING PROTEIN 4 (NAC004)	NAC domain containing protein 4;(source:Araport11)
835	AT5G64630	epigenetic regulator	0.477670190300762	FASCIATA 2 (FAS2)	Chromatin Assembly Factor-1 (CAF-1) p60 subunit. Involved in organization of the shoot and root apical meristems. In Arabidopsis, the three CAF-1 subunits are encoded by FAS1, FAS2 and, most likely, MSI1, respectively. Mutations in FAS1 or FAS2 lead to increased frequency of homologous recombination and T-DNA integration in Arabidopsis.
836	AT2G25000	TF	0.4766876927821172	WRKY DNA-BINDING PROTEIN 60 (WRKY60)	Pathogen-induced transcription factor. Forms protein complexes with itself and with WRKY40. Coexpression with WRKY18 or WRKY40 made plants more susceptible to both P. syringae and B. cinerea. WRKY18, WRKY40, and WRKY60 have partially redundant roles in response to the hemibiotrophic bacterial pathogen Pseudomonas syringae and the necrotrophic fungal pathogen Botrytis cinerea, with WRKY18 playing …
837	AT1G34370	TF	0.4754050653139816	N/A	N/A
838	AT3G57230	TF	0.4753463033854054	AGAMOUS-LIKE 16 (AGL16)	MADS-box transcription factor. Expressed in leaf, root and stem, with higher RNA accumulation in guard cells and trichomes. AGL16 can directly interact with SVP and indirectly interact with FLC. Furthermore, the accumulation of AGL16 transcripts is modulated by miR824 (AT4G24415). The flowering time effect for the miR824/AGL16 module is more obvious in the Col-FRI background than in the Col-0 bac…
839	AT3G60830	epigenetic regulator	0.4752417183369424	ACTIN-RELATED PROTEIN 7 (ARP7)	Encodes an actin-related protein required for normal embryogenesis, plant architecture and floral organ abscission.
840	AT5G61060	epigenetic regulator	0.4742620679836813	HISTONE DEACETYLASE 5 (HDA05)	Encodes a member of the histone deacetylase family. Class II RPD3-like family HDAC member which controls negative responses to salinity stress.
841	AT5G13330	TF	0.4739490579018942	RELATED TO AP2 6L (Rap2.6L)	encodes a member of the ERF (ethylene response factor) subfamily B-4 of ERF/AP2 transcription factor family. The protein contains one AP2 domain. There are 7 members in this subfamily.
842	AT2G23380	epigenetic regulator	0.4722766827333282	N/A	N/A
843	AT4G13040	TF	0.4715227485126277	N/A	N/A
844	AT2G01930	TF	0.4713128748101168	BASIC PENTACYSTEINE1 (BPC1)	BASIC PENTACYSTEINE1 (BPC1) is a regulator of the homeotic Arabidopsis thaliana gene SEEDSTICK (STK), which controls ovule identity. BPC1 induces conformational changes by cooperative binding to purine-rich elements present in the STK regulatory sequence. STK is upregulated in bpc1 mutant.Along with BPC2, BPC1 binds to the promoter of and represses GALS1 thereby reducing beta 1,4- galactan accumu…
845	AT2G23740	epigenetic regulator	0.4709768219000363	SU(VAR)3-9-RELATED PROTEIN 5 (SUVR5)	Encodes a SET-domain protein SUVR5 that mediates H3K9me2 deposition and silencing at stimulus response genes in a DNA methylation-independent manner.
846	AT4G15090	TF	0.4700011225381137	FAR-RED IMPAIRED RESPONSE 1 (FAR1)	Encodes a nuclear localized protein involved in far red light response signaling. Loss of function mutants are defective in far red light responses. For example:prevents leaf senescence under high ratio of red/far-red light conditions.Interacts with homologous gene FHY3.
847	AT2G40950	TF	0.4699728674406158	(BZIP17)	bZIP17 appears to regulate transcription as part of a salt and osmotic stress response. zip17 mutants show enhanced inhibition of primary root elongation in response to NaCl. Several salt-responsive genes, such as ATHB-7 show a reduced transcriptional response to a salt treatment in zip17 mutant seedlings. myc:bZIP17 undergoes proteolytic processing in salt-treated wild type seedlings, but not in…
848	AT5G04390	TF	0.4699605748753059		C2H2-type zinc finger family protein;(source:Araport11)
849	AT3G18990	TF	0.4696568891936094	REDUCED VERNALIZATION RESPONSE 1 (VRN1)	Required for vernalization. Essential for the complete repression of FLC in vernalized plants. Required for the methylation of histone H3
850	AT4G39160	TF	0.46951420423844503		Homeodomain-like superfamily protein;(source:Araport11)
851	AT3G01140	TF	0.4693505141323609	MYB DOMAIN PROTEIN 106 (MYB106)	Encodes a MIXTA-like MYB gene NOECK (NOK). Loss of function mutations show an increased number of branchpoints in leaf trichomes suggesting a role in negative regulation of trichome branching.
852	AT5G15130	TF	0.4688416223602842	WRKY DNA-BINDING PROTEIN 72 (WRKY72)	member of WRKY Transcription Factor; Group II-b; contribute to basal immunity. The mRNA is cell-to-cell mobile.
853	AT5G15830	TF	0.4681912877834799	N/A	N/A
854	AT3G04060	TF	0.4668795633561667	NAC DOMAIN CONTAINING PROTEIN 46 (NAC046)	NAC046 is a member of the NAC domain containing family of transcription factors. It was identified in a screen for regulators of chlorophyll protein gene expression. Mutants in NAC046 have delayed senescence and increased CHL content suggesting a role in regulation of senescence and chlorophyll degradation.
855	AT5G61470	TF	0.4660656727516378		C2H2-like zinc finger protein;(source:Araport11)
856	AT3G04420	TF	0.4654149622721939	NAC DOMAIN CONTAINING PROTEIN 48 (NAC048)	NAC domain containing protein 48;(source:Araport11)
857	AT1G69780	TF	0.4643820236486485	(ATHB13)	Encodes a homeodomain leucine zipper class I (HD-Zip I) protein which is expressed during the seed-to-seedling transition, regulates some of the network nodes, and affects late seedling establishment. Knock-out mutants for athb13 showed increased primary root length as compared with wild type (Col-0) seedlings, suggesting that this transcription factor is a negative regulator of early root growth…
858	AT5G61070	epigenetic regulator	0.4631746921987601	HISTONE DEACETYLASE OF THE RPD3/HDA1 SUPERFAMILY 18 (HDA18)	Encodes a protein with similarity to histone deacetylases, a class of chromatin remodeling factors which act on H3/H4 histones. Class II RPD3-like family HDAC member which controls negative responses to salinity stress. Expressed in roots where it appears to regulate the expression of epidermal cell fate genes controlling hair cell differentiation.
859	AT2G18350	TF	0.459835358024493	HOMEOBOX PROTEIN 24 (HB24)	homeobox protein 24;(source:Araport11)
860	AT2G35530	TF	0.4594735196082043	BASIC REGION/LEUCINE ZIPPER TRANSCRIPTION FACTOR 16 (bZIP16)	Encodes a G group bZIP transcription factor family member that can bind cis elements with an ACGT core, such as G-box, Hex, C-box and As-1. The protein is localized in the nucleus and can homodimerize and can heterodimerize with other G group members.
861	AT5G16560	TF	0.4588391217343437	KANADI (KAN)	Encodes a KANADI protein (KAN) that regulates organ polarity in Arabidopsis. KAN is required for abaxial identity in both leaves and carpels, and encodes a nuclear-localized protein in the GARP family of putative transcription factors. Together with KAN2, this gene appears to be involved in the development of the carpel and the outer integument of the ovule.Along with KAN2 and KAN4, KAN1 appears …
862	AT1G32810	epigenetic regulator	0.4579608082715687		RING/FYVE/PHD zinc finger superfamily protein;(source:Araport11)
863	AT3G06250	TF	0.457740998623374	FAR1-RELATED SEQUENCE 7 (FRS7)	Transcriptional repressor that accumulates in short-day conditions. Regulates together with FRS12 and NINJA glucosinolate biosynthesis.
864	AT5G60440	TF	0.4568582821805344	AGAMOUS-LIKE 62 (AGL62)	AGL62 encodes a Type I MADS domain protein that likely functions as a transcription factor. It is expressed AGL62 is expressed exclusively in the endosperm. AGL62 supresses suppresses cellularization during the syncytial phase of endosperm development.
865	AT3G46080	TF	0.4542915249702052		C2H2-type zinc finger family protein;(source:Araport11)
866	AT3G03300	epigenetic regulator	0.4537048401016425	DICER-LIKE 2 (DCL2)	Encodes a Dicer-like protein that functions in the antiviral silencing response in turnip-crinkle virus-infected plants but not in TMV or CMV-strain-Y-infected plants. Involved in the production of ta-siRNAs. Partially antagonizes the production of miRNAs by DCL1. Substitutes for DCL4 to produce viral siRNA when DCL4 is missing or inhibited. Able to produce siRNAs but not miRNAs.
867	AT4G11250	TF	0.4532446538996645	AGAMOUS-LIKE 52 (AGL52)	AGAMOUS-like 52;(source:Araport11)
868	AT5G20320	epigenetic regulator	0.4532361028943146	DICER-LIKE 4 (DCL4)	Encodes an RNase III-like enzyme that catalyzes processing of trans-acting small interfering RNA precursors in a distinct small RNA biogenesis pathway. The protein is also involved in the production of 21-nt primary siRNAs from both inverted-repeat constructs and endogenous sequences, as well as the RDR6-dependent 21-nt secondary siRNAs involved in long-range cell-to-cell signaling. It binds DRB4…
869	AT3G44680	epigenetic regulator	0.453037350049244	HISTONE DEACETYLASE 9 (HDA9)	Encodes HDA9 (a RPD3-like histone deacetylase). Functions in promoting the onset of leaf senescence.The hda9 mutant shows enhanced H3K9 acetylation levels,based on immunodetection using H3K9ac antibodies. Negatively controls gene expression in concert with interacting proteins POWERDRESS (PWR), HIGH EXPRESSION OF OSMOTICALLY RESPONSIVE GENES 15 (HOS15), WRKY53, ELONGATED HYPOCOTYL 5 (HY5), ABA IN…
870	AT5G18620	epigenetic regulator	0.4525146981245371	CHROMATIN REMODELING FACTOR17 (CHR17)	Encodes a member of the A. thaliana imitation switch (AtISWI) subfamily of chromatin remodeling factors. Double mutation in CHR17 and CHR11 results in the loss of the evenly spaced nucleosome pattern in gene bodies, but does not affect nucleosome density.
871	AT2G46970	TF	0.4504521956937713	PHYTOCHROME INTERACTING FACTOR 3-LIKE 1 (PIL1)	encodes a novel Myc-related bHLH transcription factor, which physically associated with APRR1/TOC1 and is a member of PIF3 transcription factor family.
872	AT3G24490	TF	0.4500047117003766		Alcohol dehydrogenase transcription factor Myb/SANT-like family protein;(source:Araport11)
873	AT2G36340	TF	0.4497431150132381	N/A	N/A
874	AT1G17920	TF	0.44734818033233203	HOMEODOMAIN GLABROUS 12 (HDG12)	Encodes a homeobox-leucine zipper family protein belonging to the HD-ZIP IV family. Together with HDG11, it is involved in trichome branching.
875	AT4G37650	TF	0.44698928321255627	SHORT ROOT (SHR)	Involved in radial organization of the root and shoot axial organs. Essential for normal shoot gravitropism. The protein moves in a highly specific manner from the cells of the stele in which it is synthesized outward. Movement requires sequences within the GRAS and VHIID domains. SHORT-ROOT forms a network in combination with JACKDAW, BLUEJAY AND SCARECROW to regulate tissue patterning through a…
876	AT4G32040	TF	0.4458424103614762	KNOTTED1-LIKE HOMEOBOX GENE 5 (KNAT5)	A member of Class II KN1-like homeodomain transcription factors factors (together with KNAT3 and KNAT4), with greatest homology to the maize knox1 homeobox protein. Regulates photomorphogenic responses and represses late steps in gibberellin biosynthesis. KNAT5 promoter activity showed cell-type specific pattern along longitudinal root axis, primarily in the epidermis of the distal end of primary…
877	AT5G49430	epigenetic regulator	0.4456881828522476		WD40/YVTN repeat and Bromo-WDR9-I-like domain-containing protein;(source:Araport11)
878	AT5G04240	epigenetic regulator	0.4453185059832854	EARLY FLOWERING 6 (ELF6)	Early Flowering 6 (ELF6) encodes a Jumonji N/C and zinc finger domain-containing protein that acts as a repressor in the photoperiod pathway. ELF6 interacts with BES1 in a Y2H assay, in vitro, and in Arabidosis protoplasts (based on BiFC). ELF6 may play a role in brassinosteroid signaling by affecting histone methylation in the promoters of BR-responsive genes.
879	AT1G32150	TF	0.4452385119154556	BASIC REGION/LEUCINE ZIPPER TRANSCRIPTION FACTOR 68 (bZIP68)	Encodes a G group bZIP transcription factor family member that can bind cis elements with an ACGT core, such as G-box, Hex, C-box and As-1. The protein is localized in the nucleus and can homodimerize and can heterodimerize with other G group members.
880	AT4G24060	TF	0.4450446255600539	(VDOF1)	Plant-specific Dof transcription factor which regulates vascular cell di#erentiation and lignin biosynthesis.
881	AT5G15150	TF	0.4448651737689388	HOMEOBOX 3 (HB-3)	homeobox-containing gene with an unusual feature: a leucine zipper motif adjacent to the carboxyl-terminal of the homeodomain structure. This gene is expressed primarily in the cortex of the root and the stem.
882	AT5G43540	TF	0.4448113453404199		C2H2 and C2HC zinc fingers superfamily protein;(source:Araport11)
883	AT1G32750	epigenetic regulator	0.4445215381378045	(HAF01)	This gene is predicted to encode a histone acetyltransferase. Five lines with RNAi constructs directed against HAF1 grow normally and can produce root calli, but have defects in agrobacterium-mediated transformation.
884	AT1G80010	TF	0.44445175932647424	N/A	N/A
885	AT4G39780	TF	0.44296534951928257		encodes a member of the DREB subfamily A-6 of ERF/AP2 transcription factor family. The protein contains one AP2 domain. There are 8 members in this subfamily including RAP2.4.
886	AT2G25180	TF	0.4421189126161837	RESPONSE REGULATOR 12 (RR12)	Encodes an Arabidopsis response regulator (ARR) protein that acts in concert with other type-B ARRs in the cytokinin signaling pathway. Also involved in cytokinin-dependent inhibition of hypocotyl elongation and cytokinin-dependent greening and shooting in tissue culture. ARR1, ARR10, and ARR12 are redundant regulators of drought response, with ARR1 being the most critical.The retention of leaf w…
887	AT5G14140	TF	0.4420366259460715		nucleic acid binding / zinc ion binding protein;(source:Araport11)
888	AT4G35550	TF	0.4418778816326929	N/A	N/A
889	AT4G37730	TF	0.4395581072192341	BASIC LEUCINE-ZIPPER 7 (bZIP7)	basic leucine-zipper 7;(source:Araport11)
890	AT1G62360	TF	0.4388582739731711	SHOOT MERISTEMLESS (STM)	Class I knotted-like homeodomain protein that is required for shoot apical meristem (SAM) formation during embryogenesis and for SAM function throughout the lifetime of the plant. Functions by preventing incorporation of cells in the meristem center into differentiating organ primordia. It has also been shown to have a role in the specification of flower meristem identity.
891	AT2G30424	TF	0.4382731125592077	TRICHOMELESS 2 (TCL2)	In a tandem repeat with AT2g30432 (TCL1) and AT2g30420 (ETC2), it encodes a single-repeat R3 MYB transcription factor that is involved in the negative regulation of trichome formation.
892	AT5G39810	TF	0.43749218618430064	AGAMOUS-LIKE 98 (AGL98)	AGAMOUS-like 98;(source:Araport11)
893	AT5G41020	TF	0.4355735772299382		myb family transcription factor;(source:Araport11)
894	AT2G02060	TF	0.43544093974059467		Homeodomain-like superfamily protein;(source:Araport11)
895	AT3G18210	epigenetic regulator	0.4346861512445819	CUPULIFORMIS2 (CP2)	Belongs to the 2-oxoglutarate (2OG) and Fe(II)-dependent oxygenase superfamily proteins and contains an oxoglutarate/iron-dependent oxygenase domain (InterPro:IPR005123) of the prolyl 4-hydroxylase, alpha subunit subtype (P4Hc; InterPro:IPR006620), participates in epigenetic repression of flowering genes, works redundantly with ICU11 to repress several members of the MADS-box transcription factor…
896	AT5G40430	TF	0.4340790343929584	MYB DOMAIN PROTEIN 22 (MYB22)	Encodes a putative transcription factor (MYB22).
897	AT5G08190	TF	0.4339384967471546	N/A	N/A
898	AT3G18100	TF	0.4334692287241355	MYB DOMAIN PROTEIN 4R1 (MYB4R1)	Member of the R2R3 transcription factor gene family.
899	AT4G31060	TF	0.4325819627030459		encodes a member of the DREB subfamily A-5 of ERF/AP2 transcription factor family. The protein contains one AP2 domain. There are 15 members in this subfamily including RAP2.1, RAP2.9 and RAP2.10. A maternally expressed imprinted gene.
900	AT4G27240	TF	0.4323398709312543		zinc finger (C2H2 type) family protein;(source:Araport11)
901	AT1G73730	TF	0.43149171719406143	ETHYLENE-INSENSITIVE3-LIKE 3 (EIL3)	Encodes a putative transcription factor involved in ethylene signalling. Isolated DNA binding domain has been shown to bind DNA in vitro.
902	AT5G10970	TF	0.4311326293720131		C2H2 and C2HC zinc fingers superfamily protein;(source:Araport11)
903	AT1G05910	epigenetic regulator	0.42997265816599534	BROMODOMAIN AND ATPASE DOMAIN-CONTAINING PROTEIN 1 (BRAT1)	Encodes an acetylated histone-binding protein BRAT1. BRAT1 forms a complex with BRP1 to prevent transcriptional silencing.
904	AT5G19840	epigenetic regulator	0.4294440469642902		2-oxoglutarate (2OG) and Fe(II)-dependent oxygenase superfamily protein;(source:Araport11)
905	AT3G58710	TF	0.4293014759445433	WRKY DNA-BINDING PROTEIN 69 (WRKY69)	member of WRKY Transcription Factor; Group II-e
906	AT5G10120	TF	0.4291788524668098		Ethylene insensitive 3 family protein;(source:Araport11)
907	AT2G40030	epigenetic regulator	0.4290238824068626	NUCLEAR RNA POLYMERASE D1B (NRPD1B)	Encodes the unique largest subunit of nuclear DNA-dependent RNA polymerase V; homologous to budding yeast RPB1 and the E. coli RNA polymerase beta prime subunit. Required for normal RNA-directed DNA methylation at non-CG methylation sites and transgene silencing. The nrpe1 mutant is more resistant to biotrophic pathogens and is primed to activate salicylic acid-dependent defence genes.
908	AT4G05170	TF	0.4271320248195449		basic helix-loop-helix (bHLH) DNA-binding superfamily protein;(source:Araport11)
909	AT2G30470	TF	0.4266750262289145	HIGH-LEVEL EXPRESSION OF SUGAR-INDUCIBLE GENE 2 (HSI2)	HSI2 is a member of the ABI3 family of B3 domain proteins and functions as an active repressor of the Spo minimal promoter through the EAR motif. It contains a plant-specific B3 DNA-binding domain. It is expressed at similar levels in all organs. Treatment with 6% sucrose showed a slight increase in transcript levels after 24 h. No changes were observed after treatment with 50?M ABA. It is locali…
910	AT4G11660	TF	0.4265646284555447	(AT-HSFB2B)	member of Heat Stress Transcription Factor (Hsf) family
911	AT3G20020	epigenetic regulator	0.426100766607406	N/A	N/A
912	AT5G48670	TF	0.4257005108098214	AGAMOUS-LIKE 80 (AGL80)	AGL80 is a member of the MADS box family of genes. AGL80 functions as a transcription factor within the central cell gene regulatory network and controls the expression of downstream genes required for central cell development and function.
913	AT4G00238	TF	0.4256087444836042	(ATSTKL1)	STKL1 is a DUF domain containing DNA binding protein that may be involved in mediating certain glucose responses. Binds to promoter of PGR, a putative plasma membrane glucose response regulator.
914	AT1G62830	epigenetic regulator	0.4255588308447462	LSD1-LIKE 1 (LDL1)	Encodes a homolog of human Lysine-Specific Demethylase1. Involved in H3K4 methylation of target genes including the flowering time loci FLC and FWA. Located in nucleus. Negatively regulates root elongation. Involved in repression of LRP1 via histone deacetylation.
915	AT2G38880	TF	0.4255364115429296	NUCLEAR FACTOR Y, SUBUNIT B1 (NF-YB1)	Encodes a transcription factor from the nuclear factor Y (NF-Y) family, AtNF-YB1. Confers drought tolerance.
916	AT5G29000	TF	0.4225199053181293	PHR1-LIKE 1 (PHL1)	MYB-CC family member. PHL1 acts redundantly with PHR1 to regulate responses to Pi starvation.
917	AT5G40880	TF	0.4215628818390833		WD-40 repeat family protein / zfwd3 protein (ZFWD3);(source:Araport11)
918	AT2G21230	TF	0.4212647897991142	BASIC LEUCINE-ZIPPER 30 (BZIP30)	bZIP30 is a transcriptional activator that is involved in regulation of growth and development of reproductive organs. It interacts with a number of developmental regulators including WUS, HEC1, KNAT1/BP, KNAT2, JAB, BEL1, and NGA1.
919	AT3G43920	epigenetic regulator	0.4200854894636449	DICER-LIKE 3 (DCL3)	Encodes a ribonuclease III family protein that is required for endogenous RDR2-dependent siRNA (but not miRNA) formation.
920	AT5G20510	epigenetic regulator	0.4196204153750929	ALFIN-LIKE 5 (AL5)	Encodes a member of the Alfin1-like family of nuclear-localized PHD (plant homeodomain) domain containing proteins. All AL proteins except AL3 bind to di- or trimethylated histone H3 (H3K4me3/2). Members of this family include: AT5G05610 (AL1), AT3G11200 (AL2), AT3G42790 (AL3), AT5G26210 (AL4), AT5G20510 (AL5), AT2G02470 (AL6), AT1G14510 (AL7).
921	AT5G35338	epigenetic regulator	0.4185053614651797	METHYL-CPG-BINDING DOMAIN 12 (MBD12)	Protein containing a putative methyl-CpG-binding domain.Has sequence similarity to human MBD proteins.
922	AT1G13790	epigenetic regulator	0.4170561457127306	FACTOR OF DNA METHYLATION 4 (FDM4)	Belongs to a subgroup of SGS3-like proteins that act redundantly in RNA-directed DNA methylation: AT1G15910 (FDM1), AT4G00380 (FDM2), AT3G12550 (FDM3), AT1G13790 (FDM4), AT1G80790 (FDM5).
923	AT3G12130	TF	0.416554032139646	(KHZ1)	KHZ1 is a CCCH zinc-finger and KH domain protein belonging to the VII subfamily. It is expressed throughout the plant. Highly similar to KHZ2. khz1 mutants are late flowering and double mutants with khz2 are even more late flowering. Overexpression leads to increased rates of leaf senescence.
924	AT2G33835	TF	0.4137442494269175	FRIGIDA-ESSENTIAL 1 (FES1)	Encodes a zinc finger domain containing protein that is expressed in the shoot/root apex and vasculature, and acts with FRI to repress flowering.FES1 mutants in a Col(FRI+) background will flower early under inductive conditions.
925	AT5G01310	TF	0.41257256003293297	APRATAXIN-LIKE (APTX)	Encodes a protein that has adenylylsulfate sulfohydrolase activity (E.C. 3.6.2.1) in vitro.
926	AT2G40970	TF	0.411920650250681	(MYBC1)	Homeodomain-like superfamily protein;(source:Araport11)
927	AT1G21710	epigenetic regulator	0.4118986806965946	8-OXOGUANINE-DNA GLYCOSYLASE 1 (OGG1)	Encodes 8-oxoguanine-DNA glycosylase. DNA repair enzyme.
928	AT5G67190	TF	0.4108145889647699	DREB AND EAR MOTIF PROTEIN 2 (DEAR2)	encodes a member of the DREB subfamily A-5 of ERF/AP2 transcription factor family. The protein contains one AP2 domain. There are 16 members in this subfamily including RAP2.1, RAP2.9 and RAP2.10.
929	AT5G06550	epigenetic regulator	0.4106306589551826	JUMONJI DOMAIN-CONTAINING PROTEIN 22 (JMJ22)	Encodes a HR demethylase that acts as a positive regulator of seed germination in the PHYB-PIL5-SOM pathway.
930	AT5G15800	TF	0.4103506016969286	SEPALLATA1 (SEP1)	Encodes a MADS box transcription factor involved flower and ovule development. Functionally redundant with SEP2 and SEP3.
931	AT3G10480	TF	0.4101180444327315	NAC DOMAIN CONTAINING PROTEIN 50 (NAC050)	Encodes a NAC transcription factor that physically associates with the histone H3K4 demethylase JMJ14 and through that association is involved in transcriptional repression and flowering time control. It binds the NAC-binding site, the Mitochondrial Dysfunction Motif.
932	AT5G06950	TF	0.4094316575444754	(AHBP-1B)	Transcription factor of the B-ZIP family that has high affinity for C-box motifs. Interacts with NPR1 and may regulate PR gene expression. Phosphorylated by a CK2-like protein in vitro. Phosphorylation is enhanced by salicylic acid treatment.
933	AT4G02590	TF	0.4085708936554342	UNFERTILIZED EMBRYO SAC 12 (UNE12)	basic helix-loop-helix (bHLH) DNA-binding superfamily protein;(source:Araport11)
934	AT2G31730	TF	0.40805075954237		basic helix-loop-helix (bHLH) DNA-binding superfamily protein;(source:Araport11)
935	AT4G34430	epigenetic regulator	0.4076765373685648	(CHB3)	Member of a small family of SWI3-like genes in Arabidopsis. Referred to as CHB4 in Zhou et al. (2002).
936	AT3G18380	TF	0.4072896043353594	SAWADEE HOMEODOMAIN HOMOLOG 2 (SHH2)	DNA-BINDING TRANSCRIPTION FACTOR 2;(source:Araport11)
937	AT4G13980	TF	0.4071987623208657	(AT-HSFA5)	member of Heat Stress Transcription Factor (Hsf) family
938	AT5G45420	TF	0.4058382038031591	MEMBRANE ANCHORED MYB (maMYB)	The gene encodes a MYB transcription factor belons to R2R3-MYB family of transcription factors. Knock-down mutant analysis indicates its role in root hair elongation.
939	AT5G60970	TF	0.4058374991604604	TEOSINTE BRANCHED 1, CYCLOIDEA AND PCF TRANSCRIPTION FACTOR 5 (TCP5)	TCP gene involved in heterochronic control of leaf differentiation. Transcription factor which controls thermomorphogenesis by positively regulating PIF4 activity.
940	AT1G06770	epigenetic regulator	0.4038654289659308	DREB2A-INTERACTING PROTEIN 1 (DRIP1)	Encodes a C3HC4 RING-domain-containing ubiquitin E3 ligase capable of interacting with DREB2A. The DRIP1-GFP fusion protein is nuclear-localized. DRIP1 seems to be involved in regulating stress-related transcriptional changes and drought tolerance.
941	AT5G07680	TF	0.4037153327074897	N/A	N/A
942	AT5G09740	epigenetic regulator	0.4033998584882458	HISTONE ACETYLTRANSFERASE OF THE MYST FAMILY 2 (HAM2)	Encodes an enzyme with histone acetyltransferase activity. HAM2 primarily acetylate histone H4, but also display some ability to acetylate H3. Prior acetylation of lysine 5 on histone H4 reduces radioactive acetylation by either HAM2.
943	AT3G51120	TF	0.4015412036605089	N/A	N/A
944	AT3G15390	epigenetic regulator	0.4014759113668374	SILENCING DEFECTIVE 5 (SDE5)	Encodes a novel protein that is similar to PRL1 interacting factor and is involved in virus induced silencing.
945	AT3G28910	TF	0.4009118660417444	MYB DOMAIN PROTEIN 30 (MYB30)	Encodes a MYB family transcriptional regulator.It is a a positive regulator of the pathogen-induced hypersensitive response and of brassinosteroid and abscisic acid signaling and a negative regulator of photomorphogenesis. Accumulation of MYB30 is light regulated and activity is modulated by SUMOlaytion. MYB30 can for complexes with different bHLH components to regulate expression of different pa…
946	AT5G66700	TF	0.3990986996016077	HOMEOBOX 53 (HB53)	Encodes a homeodomain protein. Member of HD-ZIP 1 family, most closely related to HB5. AtHB53 is auxin-inducible and its induction is inhibited by cytokinin, especially in roots therefore may be involved in root development.
947	AT5G15160	TF	0.3984355148749589	BANQUO 2 (BNQ2)	BNQ2 belongs to a family of atypical non-DNA binding basic helix-loop-helix (bHLH) proteins that heterodimerize with and negatively regulate bHLH transcription factors. Directly and negatively regulated by AP3 and PI in petals.Required for appropriate regulation of flowering time.
948	AT2G37120	TF	0.3971428669747849	N/A	N/A
949	AT3G04070	TF	0.3956438110284458	NAC DOMAIN CONTAINING PROTEIN 47 (NAC047)	NAC domain containing protein 47;(source:Araport11)
950	AT3G22760	TF	0.3945019303991476	(SOL1)	CXC domain containing TSO1-like protein 1. The gene is expressed in stamens, pollen mother cells, and immature ovules. Regulates fate transition and cell Divisions in the stomatal lineage.
951	AT3G24870	epigenetic regulator	0.39438097862923616	N/A	N/A
952	AT5G16820	TF	0.3942345245116115	HEAT SHOCK FACTOR 3 (HSF3)	Encodes a putative transcription factor whose expression is not induced by heat but whose stable overexpression leads to expression of HSP. Required early in the stress response for transient expression of heat shock genes.
953	AT4G19630	TF	0.3942060175088705		winged-helix DNA-binding transcription factor family protein;(source:Araport11)
954	AT1G21700	epigenetic regulator	0.3941073950267897	SWITCH/SUCROSE NONFERMENTING 3C (SWI3C)	a member of the Arabidopsis SWI3 gene family. Protein physically interacts with ATSWI3B and ATSWI3A, the other two members of the SWI3 family. Homologous to yeast SWI3 & RSC8, components of the SWI/SNF and RSC chromatin remodeling complexes. Referred to as CHB3 in Zhou et al (2003).
955	AT3G57390	TF	0.39361929345481256	AGAMOUS-LIKE 18 (AGL18)	encodes a MADS-box containing protein likely to be a transcription factor that is expressed in endosperm and developing gametophytes. The protein sequence is most similar to that of AGL15, which is expressed in developing embryos.
956	AT1G28310	TF	0.3930473377232214	N/A	N/A
957	AT5G65130	TF	0.3929523499857712	(WIND4)	encodes a member of the DREB subfamily A-6 of ERF/AP2 transcription factor family. The protein contains one AP2 domain. There are 8 members in this subfamily including RAP2.4.
958	AT3G62090	TF	0.3905549702927015	PHYTOCHROME INTERACTING FACTOR 3-LIKE 2 (PIL2)	encodes a novel Myc-related bHLH transcription factor, which physically associated with APRR1/TOC1 and is a member of PIF3 transcription factor family.
959	AT4G06634	TF	0.3901563255312957	N/A	N/A
960	AT3G10030	TF	0.38956150620425306		aspartate/glutamate/uridylate kinase family protein;(source:Araport11)
961	AT1G69310	TF	0.3889344250356168	N/A	N/A
962	AT2G36010	TF	0.3878646276686564	E2F TRANSCRIPTION FACTOR 3 (E2F3)	Member of the E2F transcription factors, (cell cycle genes), key components of the cyclin D/retinoblastoma/E2F pathway.
963	AT4G01060	TF	0.3873618112940982	CAPRICE-LIKE MYB3 (CPL3)	Encodes a Myb-related protein similar to CPC. Involved in epidermal cell differentiation. Mutants have reduced numbers of root hairs and increased trichome branching. Involved in endoreduplication. Loss of function mutants are hypertrophic and early flowering.
964	AT1G08970	TF	0.3873390453518754	NUCLEAR FACTOR Y, SUBUNIT C9 (NF-YC9)	Encodes a NUCLEAR FACTOR-Y C (NF-YC) homologue NF-YC9. NF-YC3., NF-YC4 and NF-YC9 redundantly modulate GA- and ABA-mediated seed germination.
965	AT3G22170	TF	0.3869705290383551	FAR-RED ELONGATED HYPOCOTYLS 3 (fhy3)	A component of the PHYA signaling network, mediates the FR-HIR response to far-red light in concert with FAR1. Expression is induced by age; involved in negative regulation of leaf senescence.
966	AT2G16400	TF	0.3865541679392223	BEL1-LIKE HOMEODOMAIN 7 (BLH7)	BEL1-like homeodomain 7;(source:Araport11)
967	AT1G22310	epigenetic regulator	0.38632086827645296	METHYL-CPG-BINDING DOMAIN 8 (MBD8)	Protein containing methyl-CpG-binding domain.Has sequence similarity to human MBD proteins.
968	AT2G01060	TF	0.3854534189017553		myb-like HTH transcriptional regulator family protein;(source:Araport11)
969	AT5G41920	TF	0.3853681539689851	SCARECROW-LIKE 23 (SCL23)	Encodes a GRAS family transcription factor that is involved in bundle sheath cell fate specification.
970	AT5G15380	epigenetic regulator	0.38508412597267705	N/A	N/A
971	AT1G06070	TF	0.38381159899799816	BASIC LEUCINE-ZIPPER 69 (BZIP69)	Basic-leucine zipper (bZIP) transcription factor family protein;(source:Araport11)
972	AT3G61830	TF	0.3829638335271445	AUXIN RESPONSE FACTOR 18 (ARF18)	auxin response factor 18;(source:Araport11)
973	AT3G12680	TF	0.38195552129076704	N/A	N/A
974	AT5G07310	TF	0.381121736754551	ETHYLENE RESPONSE FACTOR 115 (ERF115)	encodes a member of the ERF (ethylene response factor) subfamily B-4 of ERF/AP2 transcription factor family. The protein contains one AP2 domain. There are 7 members in this subfamily. Cytokinin production induced by jasmonate represses adventitious rooting.
975	AT4G38900	TF	0.3808480869318444	BASIC LEUCINE-ZIPPER 29 (BZIP29)	Basic-leucine zipper (bZIP) transcription factor family protein;(source:Araport11)
976	AT2G33290	epigenetic regulator	0.3796422228091421	SU(VAR)3-9 HOMOLOG 2 (SUVH2)	Encodes a SU(VAR)3-9 homolog, a SET domain protein. Known SET domain proteins are involved in epigenetic control of gene expression and act as histone methyltransferases. There are 10 SUVH genes in Arabidopsis and members of this subfamily of the SET proteins have an additional conserved SRA domain. Gene is expressed in rosettes, stems, floral buds, and flowers by RT-PCR.
977	AT5G18960	TF	0.37961147466807177	N/A	N/A
978	AT5G63260	TF	0.3793676706232838		Zinc finger C-x8-C-x5-C-x3-H type family protein;(source:Araport11)
979	AT5G40330	TF	0.3792546630414316	MYB DOMAIN PROTEIN 23 (MYB23)	Encodes a MYB gene that, when overexpressed ectopically, can induce ectopic trichome formation. It is a member of subgroup 15, together with WER and GL1. Members of this subgroup share a conserved motif of 19 amino acids in the putative transcription activation domain at the C-terminal end. The gene is expressed in leaves, stems, flowers, seeds and roots and quite strongly in trichomes. There is …
980	AT1G44810	TF	0.3776230237460648	GEBP-LIKE 4 (GPL4)	GeBP transcription factor required for Cd&#8208;induced growth inhibition.
981	AT1G35560	TF	0.3772133332120406	TCP DOMAIN PROTEIN 23 (TCP23)	Encodes a member of the TCP-P subfamily that is involved in flowering time control and plant development. Mutants present an early flowering phenotype.
982	AT1G47870	TF	0.3770111853949432	(ATE2F2)	Member of the E2F transcription factors, (cell cycle genes), key components of the cyclin D/retinoblastoma/E2F pathway. AtE2Fc is regulated by a balance between gene expression and ubiquitin-proteasome proteolysis. AtE2Fc might play a role in cell division and during the transition from skotomorphogenesis to photomorphogenesis. E2Fc has been shown to interact with DPB in its nonphosphorylated for…
983	AT3G51080	TF	0.3768799843031067	GATA TRANSCRIPTION FACTOR 6 (GATA6)	Encodes a member of the GATA factor family of zinc finger transcription factors.
984	AT2G33500	TF	0.37641949267063707	N/A	N/A
985	AT2G44950	epigenetic regulator	0.376379701144194	HISTONE MONO-UBIQUITINATION 1 (HUB1)	The gene encodes one of two orthologous E3 ubiquitin ligases in Arabidopsis that are involved in monoubiquitination of histone H2B. Regulates expression of disease resistance genes.
986	AT5G42400	epigenetic regulator	0.376258354709079	N/A	N/A
987	AT5G18300	TF	0.3757221122457937	NAC DOMAIN CONTAINING PROTEIN 88 (NAC088)	NAC domain containing protein 88;(source:Araport11)
988	AT4G06598	TF	0.3756101508850701		basic-leucine zipper (bZIP) transcription factor family protein;(source:Araport11)
989	AT4G11880	TF	0.3753009132120324	N/A	N/A
990	AT1G73100	epigenetic regulator	0.3752792089075308	SU(VAR)3-9 HOMOLOG 3 (SUVH3)	Encodes a SU(VAR)3-9 homolog, a SET domain protein. Known SET domain proteins are involved in epigenetic control of gene expression and act as histone methyltransferases. There are 10 SUVH genes in Arabidopsis and members of this subfamily of the SET proteins have an additional conserved SRA domain.
991	AT4G25440	TF	0.3751648890231345	ZINC FINGER WD40 REPEAT PROTEIN 1 (ZFWD1)	zinc finger WD40 repeat protein 1;(source:Araport11)
992	AT4G11130	epigenetic regulator	0.3743821650956401	RNA-DEPENDENT RNA POLYMERASE 2 (RDR2)	Encodes RNA-dependent RNA polymerase that is required for endogenous siRNA (but not miRNA) formation. Nomenclature according to Xie, et al. (2004).
993	AT1G75340	TF	0.3742037658580974		Zinc finger C-x8-C-x5-C-x3-H type family protein;(source:Araport11)
994	AT3G44600	epigenetic regulator	0.3741794671845172	CYCLOPHILIN 71 (CYP71)	Cyclophilin71 is a WD40 domain cyclophilin, which functions in gene repression, organogenesis and meristem development. CYP71 physically interacts with histone H3.
995	AT2G47620	epigenetic regulator	0.3740542910762131	SWITCH/SUCROSE NONFERMENTING 3A (SWI3A)	Homologous to yeast SWI3 and a member of the Arabidopsis SWI3 gene family. Protein physically interacts with ATSWI3B and ATSWI3C, the other two members of the SWI3 family.
996	AT4G19990	TF	0.3725431059439866	N/A	N/A
997	AT1G54390	epigenetic regulator	0.3719791668625886	INHIBITOR OF GROWTH 2 (ING2)	ING2 encodes a member of the Inhibitor of Growth family of nuclear-localized PhD domain containing homeodomain proteins. Binds to H3K4 di or trimethylated DNA.
998	AT1G63490	epigenetic regulator	0.3706830896766821	JUMONJI DOMAIN-CONTAINING PROTEIN 17 (JMJ17)	Histone demethylase belonging to the KDM5/JARID1 family which plays crucial roles in response to dehydration stress and abscisic acid (ABA). Directly binds the chromatin of OPEN STOMATA 1 (OST1) and demethylated H3K4me3 for the regulation of OST1 mRNA abundance, thereby modulating the dehydration stress response.
999	AT5G39820	TF	0.3705845986395104	NAC DOMAIN CONTAINING PROTEIN 94 (NAC094)	NAC domain containing protein 94;(source:Araport11)
1000	AT3G61850	TF	0.3705320831883019	DOF AFFECTING GERMINATION 1 (DAG1)	Zinc finger transcription factor of the Dof family involved in the control of seed germination.
1001	AT3G21270	TF	0.37019721852486026	DOF ZINC FINGER PROTEIN 2 (DOF2)	Encodes Dof zinc finger protein adof2.
1002	AT4G36570	TF	0.3700704104803539	N/A	N/A
1003	AT2G03060	TF	0.3698604684473368	AGAMOUS-LIKE 30 (AGL30)	Encodes a member of the MIKC (MADS box, Keratin binding domain, and C terminal domain containing )family of transcriptional regulators. AGL30 is expressed in pollen.It forms heterodimers with other MICK family members.
1004	AT1G71130	TF	0.36961763264434666	N/A	N/A
1005	AT2G24490	epigenetic regulator	0.3690709315137869	REPLICON PROTEIN A2 (RPA2)	Encodes a component of Replication Protein A. Component of transcriptional gene silencing which does not affect endogenous small RNA accumulation nor DNA methylation. Localized in the nucleus. Involved in DNA repair. Interacts physically with ROS1.
1006	AT3G14980	epigenetic regulator	0.3688751542889207	REPRESSOR OF SILENCING 4 (ROS4)	IDM1 is a histone H3 acetyltransferase that is capable of recognizing methylated DNA through its MBD domain and recognizing unmethylated histone H3K4 through its PHD domain. It negatively regulates DNA demethylation, preventing DNA hypermethylation of highly homologous multicopy genes and other repetitive sequences.
1007	AT5G55040	epigenetic regulator	0.3682890709815815		DNA-binding bromodomain-containing protein;(source:Araport11)
1008	AT3G12980	epigenetic regulator	0.3667615446180494	HISTONE ACETYLTRANSFERASE OF THE CBP FAMILY 5 (HAC5)	Encodes an enzyme with histone acetyltransferase activity that can use both H3 and H4 histones as substrates. No single prior lysine acetylation is sufficient to block HAC5 acetylation of the H3 or H4 peptides, suggesting that HAC5 can acetylate any of several lysines present in the peptides. Di-acetylation of both lysines 9 and 14 on the H3 peptide significantly reduces the level of incorporated…
1009	AT5G45260	TF	0.3649867736935248	RESISTANT TO RALSTONIA SOLANACEARUM 1 (RRS1)	Confers resistance to Ralstonia solanacearum. Similar to NBLS-TIR resistance genes,and also contains similarity to transcription factors. Interacts with pathogen effector protein AvrPop2.
1010	AT1G72740	TF	0.3645633724870444		Single Myb Histone (SMH) gene family member. Contains terminal acidic SANT domain.
1011	AT2G36960	TF	0.3640248130556844	TSL-KINASE INTERACTING PROTEIN 1 (TKI1)	Arabidopsis thaliana myb/SANT domain protein
1012	AT1G75490	TF	0.3639491653460181	N/A	N/A
1013	AT5G66300	TF	0.36392421925268653	NAC DOMAIN CONTAINING PROTEIN 105 (NAC105)	Encodes a NAC-domain transcription factor. Expressed in the vascular tissue.
1014	AT1G79430	TF	0.3615610267224956	N/A	N/A
1015	AT2G24690	TF	0.3605499672601899		Transcriptional factor B3 family protein;(source:Araport11)
1016	AT2G28510	TF	0.35977552678019226	N/A	N/A
1017	AT4G24660	TF	0.3585039431074861	HOMEOBOX PROTEIN 22 (HB22)	homeobox protein 22;(source:Araport11)
1018	AT1G06280	TF	0.357707802701746	N/A	N/A
1019	AT4G14140	epigenetic regulator	0.3572790477682016	DNA METHYLTRANSFERASE 2 (DMT2)	This gene is predicted to encode a DNA methyltransferase. A plant line expressing an RNAi construct directed against DMT2 has reduced agrobacterium-mediated tumor formation.
1020	AT1G51600	TF	0.3569964611136924	ZIM-LIKE 2 (ZML2)	member of a novel family of plant-specific GATA-type transcription factors.
1021	AT2G42400	TF	0.35486202134143285	VASCULAR PLANT ONE ZINC FINGER PROTEIN 2 (VOZ2)	VOZ transcription factor which acts as positive regulator of several salt-responsive genes. Functionally redundant in salt stress with VOZ1.
1022	AT2G30580	epigenetic regulator	0.35390426196860986	DREB2A-INTERACTING PROTEIN 2 (DRIP2)	Encodes a C3HC4 RING-domain-containing ubiquitin E3 ligase capable of interacting with DREB2A. DRIP2 seems to be involved in regulating stress-related transcriptional changes and drought tolerance.
1023	AT5G67411	TF	0.35374890961190114		GRAS family transcription factor;(source:Araport11)
1024	AT5G25390	TF	0.35301432478222583	SHINE3 (SHN3)	encodes a member of the ERF (ethylene response factor) subfamily B-6 of ERF/AP2 transcription factor family. The protein contains one AP2 domain. There are 12 members in this subfamily including RAP2.11.
1025	AT3G24860	TF	0.35267544883408497	ARABIDOPSIS SIP1 CLADE TRIHELIX1 (AST1)	Trihelix transcription factor induced by osmotic and salt stress. Binds to a conserved AGAG-box sequence in the promoter of genes it regulates. Regulates the expression of stress tolerance genes, resulting in reduced reactive oxygen species, Na+ accumulation, stomatal apertures, lipid peroxidation, cell death and water loss rate, and increased proline content and reactive oxygen species scavengin…
1026	AT5G06960	TF	0.352568414932988	OCS-ELEMENT BINDING FACTOR 5 (OBF5)	Encodes a basic leucine zipper (B-ZIP) containing protein that interacts with NPR1 to promote expression of salicylic acid induced genes. Binds the ocs-element.
1027	AT2G30280	epigenetic regulator	0.35158677997438115	RNA-DIRECTED DNA METHYLATION 4 (RDM4)	Encodes RDM4, a transcriptional regulator functioning in RNA-directed DNA methylation and plant development.
1028	AT4G30935	TF	0.35090323153889713	WRKY DNA-BINDING PROTEIN 32 (WRKY32)	member of WRKY Transcription Factor; Group I
1029	AT5G50670	TF	0.3503135133505845	SQUAMOSA PROMOTER-BINDING PROTEIN LIKE 13B (SPL13B)	Squamosa promoter-binding protein-like (SBP domain) transcription factor family protein;(source:Araport11)
1030	AT5G16770	TF	0.34979832307350034	MYB DOMAIN PROTEIN 9 (MYB9)	Member of the R2R3 factor gene family.
1031	AT3G23210	TF	0.3497916471611262	BASIC HELIX-LOOP-HELIX 34 (bHLH34)	bHLH34 is a basic helix loop helix transcription factor. It can bind GAGA and E-box cis elements.It is induced by abiotic stressors including ABA, salt and glucose. PGR, a plasma membrane glucose responsive regulator is a target of bHLH34. Involved in Fe regulation.
1032	AT5G53430	epigenetic regulator	0.3462837519533172	N/A	N/A
1033	AT5G50480	TF	0.3460678267518271	N/A	N/A
1034	AT5G52230	epigenetic regulator	0.34595606500937665	METHYL-CPG-BINDING DOMAIN PROTEIN 13 (MBD13)	Protein containing methyl-CpG-binding domain.Has sequence similarity to human MBD proteins.
1035	AT2G36080	TF	0.34506667516495043	ABNORMAL SHOOT 2 (ABS2)	Encodes a plant-specific B3 DNA-binding domain transcription factor. Has transcription repressor activity.
1036	AT5G11530	epigenetic regulator	0.3437380068204455	EMBRYONIC FLOWER 1 (EMF1)	Involved in regulating reproductive development
1037	AT5G47140	TF	0.34323645685228465	GATA TRANSCRIPTION FACTOR 27 (GATA27)	Encodes a member of the GATA factor family of zinc finger transcription factors.
1038	AT5G23650	TF	0.3419852779064653		Homeodomain-like transcriptional regulator;(source:Araport11)
1039	AT1G73150	epigenetic regulator	0.34084106889826066	GLOBAL TRANSCRIPTION FACTOR GROUP E3 (GTE3)	Bromodomain and extra terminal domain family protein. Binds to acetyl-histone H3. Binding is reduced when GTE3 is SUMOylated by SIZ1.
1040	AT4G29000	TF	0.3401226226630856	(TCX5)	Tesmin/TSO1-like CXC domain-containing protein which is a transcriptional repressor of genes required for maintenance of DNA methylation, including MET1, CMT3, DDM1, KYP and VIMs. Functions redundantly with its paralogue TCX6 in repressing the expression of these genes.
1041	AT1G69580	TF	0.3393695701960743		Homeodomain-like superfamily protein;(source:Araport11)
1042	AT3G12550	epigenetic regulator	0.3393216203990862	FACTOR OF DNA METHYLATION 3 (FDM3)	Belongs to a subgroup of SGS3-like proteins that act redundantly in RNA-directed DNA methylation: AT1G15910 (FDM1), AT4G00380 (FDM2), AT3G12550 (FDM3), AT1G13790 (FDM4), AT1G80790 (FDM5).
1043	AT1G10240	TF	0.3392628579523421	FAR1-RELATED SEQUENCE 11 (FRS11)	FAR1-related sequence 11;(source:Araport11)
1044	AT2G17150	TF	0.3390695448770979	NIN-LIKE PROTEIN 1 (NLP1)	Plant regulator RWP-RK family protein;(source:Araport11)
1045	AT5G43990	epigenetic regulator	0.3388615850174683	(SUVR2)	Encodes SUVR2, one of the four closely related Arabidopsis SUVR proteins that belong to the SU(VAR)3-9 subgroup of SET-domain proteins. Proteins containing the evolutionarily conserved SET domain are involved in regulation of eukaryotic gene expression and chromatin structure through their histone lysine methyltransferase (HMTase) activity. SUVR1, SUVR2 and SUVR4 proteins contain a novel domain a…
1046	AT5G46830	TF	0.33866249568334245	NACL-INDUCIBLE GENE 1 (NIG1)	Calcium-binding transcription factor involved in salt stress signaling.
1047	AT2G32930	TF	0.3384278639885838	N/A	N/A
1048	AT5G43290	TF	0.3383610652956095	WRKY DNA-BINDING PROTEIN 49 (WRKY49)	member of WRKY Transcription Factor; Group II-c
1049	AT1G23380	TF	0.33818656568030553	KNOTTED1-LIKE HOMEOBOX GENE 6 (KNAT6)	homeodomain transcription factor KNAT6, belonging to class I of KN transcription factor family (which also includes KNAT1 and KNAT2). Expression is increased in as and bop1 leaf mutants.
1050	AT2G44430	epigenetic regulator	0.3372057645361347		DNA-binding bromodomain-containing protein;(source:Araport11)
1051	AT4G38070	TF	0.3370674469662556		transcription factor bHLH131-like protein;(source:Araport11)
1052	AT3G18960	TF	0.3362203393409441	REPRODUCTIVE MERISTEM 7 (REM7)	Together with ATHB25 induces the expression of genes controlling shoot stem characteristics by ectopic expression in roots.
1053	AT3G03140	epigenetic regulator	0.33595805026285475	PWWP-DOMAIN INTERACTOR OF POLYCOMBS1 (PWO1)	Encodes a chromatin-associated protein that interacts with plant nuclear lamin-like components to regulate nuclear size.
1054	AT5G11050	TF	0.335823596665133	MYB DOMAIN PROTEIN 64 (MYB64)	Member of R2R3-MYB transcription factor gene family.
1055	AT1G65470	epigenetic regulator	0.33578238655943204	FASCIATA 1 (FAS1)	Chromatin Assembly Factor-1 (CAF-1) p150 subunit. Mutants have reduced heterochromatin content. In Arabidopsis, the three CAF-1 subunits are encoded by FAS1, FAS2 and, most likely, MSI1, respectively. Mutations in FAS1 or FAS2 lead to increased frequency of homologous recombination and T-DNA integration in Arabidopsis.
1056	AT5G50470	TF	0.3355892749078673	N/A	N/A
1057	AT5G52010	TF	0.3353835250167718		C2H2-like zinc finger protein;(source:Araport11)
1058	AT5G05120	TF	0.3353753192734532		C2H2 and C2HC zinc fingers superfamily protein;(source:Araport11)
1059	AT2G04890	TF	0.3353373255438465	SCARECROW-LIKE 21 (SCL21)	Encodes a scarecrow-like protein (SCL21). Member of GRAS gene family.
1060	AT3G04030	TF	0.3352034910237513	(MYR2)	Homeodomain-like superfamily protein;(source:Araport11)
1061	AT1G77300	epigenetic regulator	0.3346260461844411	N/A	N/A
1062	AT3G12910	TF	0.3344456046758956		NAC (No Apical Meristem) domain transcriptional regulator superfamily protein;(source:Araport11)
1063	AT3G58630	TF	0.3342807957234136	N/A	N/A
1064	AT5G44280	epigenetic regulator	0.33379344508572856	N/A	N/A
1065	AT5G59800	epigenetic regulator	0.33302057862988216	METHYL-CPG-BINDING DOMAIN 7 (MBD7)	Encodes a protein containing a methyl-CpG-binding domain that acts as an anti-silencing factor that prevent gene repression and DNA hypermethylation by tethering other anti-silencing factors to methylated DNA, which enables the function of DNA demethylases that in turn limit DNA methylation and prevent transcriptional gene silencing.
1066	AT5G46550	epigenetic regulator	0.3319632794821393		DNA-binding bromodomain-containing protein;(source:Araport11)
1067	AT4G36240	TF	0.3318934418852099	GATA TRANSCRIPTION FACTOR 7 (GATA7)	Encodes a member of the GATA factor family of zinc finger transcription factors.
1068	AT1G05460	epigenetic regulator	0.331690250751823	SILENCING DEFECTIVE (SDE3)	Encodes a protein with similarity to RNA helicases. Mutants are defective in post-transcriptional gene silencing.
1069	AT5G46590	TF	0.33161616190252713	NAC DOMAIN CONTAINING PROTEIN 96 (NAC096)	NAC domain containing protein 96;(source:Araport11)
1070	AT5G25830	TF	0.33092682505591536	GATA TRANSCRIPTION FACTOR 12 (GATA12)	Encodes a member of the GATA factor family of zinc finger transcription factors.
1071	AT3G57480	TF	0.3305672857088596	STRESS ASSOCIATED PROTEIN 13 (SAP13)	SAP1 is a protein of unknown function whose expression is responsive to abiotic stressors including metals, salt, and ABA. Over expression confers increased tolerance to a variety of abiotic stressors.
1072	AT5G26950	TF	0.3299616193469012	AGAMOUS-LIKE 93 (AGL93)	AGAMOUS-like 93;(source:Araport11)
1073	AT1G14600	TF	0.3295870711580449		Homeodomain-like superfamily protein;(source:Araport11)
1074	AT2G43280	TF	0.3294253743353547	FAR1-RELATED SEQUENCES-RELATED FACTOR4 (FRF4)	Encodes one of four FRS (FAR1-RELATED SEQUENCE) factor-like genes in Arabidopsis. FRS factors are characterized by having an N-terminal C2H2-type chelating motif of the WRKY- Glial Cell Missing1 family, a central core transposase domain of Mutator-like element transposases, and a C-terminal SWIM domain. The four FRF-like genes in Arabidopsis share only the N-terminal motif with FRS proteins.
1075	AT1G05710	TF	0.3288243245231865		basic helix-loop-helix (bHLH) DNA-binding superfamily protein;(source:Araport11)
1076	AT2G44150	epigenetic regulator	0.3283548073095853	HISTONE-LYSINE N-METHYLTRANSFERASE ASHH3 (ASHH3)	Encodes a protein-lysine N-methyltransferase. Located in ER.
1077	AT3G22680	epigenetic regulator	0.32791974213763003	RNA-DIRECTED DNA METHYLATION 1 (RDM1)	Encodes RNA-DIRECTED DNA METHYLATION 1 (RDM1), forming a complex with DMS3 (AT3G49250) and DRD1 (AT2G16390). This complex is termed DDR. The DDR complex is required for polymerase V transcripts and RNA-directed DNA methylation.
1078	AT1G27370	TF	0.3276928515069737	SQUAMOSA PROMOTER BINDING PROTEIN-LIKE 10 (SPL10)	In conjunction with SPL11 and SPL2, SPL10 redundantly controls proper development of lateral organs in association with shoot maturation in the reproductive phase. SPL2, SPL10, and SPL11, suppress root regeneration with age by inhibiting wound-induced auxin biosynthesis. SPL10 also controls lamina shape during vegetative development.
1079	AT4G17750	TF	0.32748850943637675	HEAT SHOCK FACTOR 1 (HSF1)	native protein is a trimer, interacts with HSP70, also with TBP, DNA interaction is modulated by phosphorylation and is heat-shock inducible
1080	AT5G25810	TF	0.32688113803801433	TINY (tny)	encodes a member of the DREB subfamily A-4 of ERF/AP2 transcription factor family (TINY). The protein contains one AP2 domain. There are 17 members in this subfamily including TINY. Ectopic or overexpression of this gene in a Ds tagged line has reduced cell expansion. The expression of this gene is induced by ethylene and light and appears to stimulate cytokinin biosynthesis.
1081	AT3G06930	epigenetic regulator	0.3252501772929202	N/A	N/A
1082	AT3G09370	TF	0.3247430852634187	N/A	N/A
1083	AT3G22830	TF	0.3237209021139591	HEAT SHOCK TRANSCRIPTION FACTOR A6B (HSFA6B)	member of Heat Stress Transcription Factor (Hsf) family
1084	AT5G24330	epigenetic regulator	0.3231751957893018	N/A	N/A
1085	AT5G09750	TF	0.3226161473147248	HECATE 3 (HEC3)	Encodes a bHLH transcription factor that is involved in transmitting tract and stigma development.
1086	AT5G09230	epigenetic regulator	0.32244965820249355	SIRTUIN 2 (SRT2)	Encodes SRT2, a member of the SIR2 (sirtuin) family HDAC (histone deacetylase) (SRT1/AT5g55760, SRT2/AT5G09230).
1087	AT2G29065	TF	0.3215157528121408		GRAS family transcription factor;(source:Araport11)
1088	AT5G06710	TF	0.32034120630020674	HOMEOBOX FROM ARABIDOPSIS THALIANA (HAT14)	Homeobox-leucine zipper protein.
1089	AT1G76380	epigenetic regulator	0.3201805561220701		DNA-binding bromodomain-containing protein;(source:Araport11)
1090	AT3G61740	epigenetic regulator	0.31978930279379514	SET DOMAIN PROTEIN 14 (SDG14)	Encodes SET domain containing protein that acts redundantly with ATX4/5 to regulate histone H3-K4 methylation.
1091	AT1G69180	TF	0.31938061207853946	CRABS CLAW (CRC)	Putative transcription factor with zinc finger and helix-loop-helix domains, the later similar to HMG boxes. Involved in specifying abaxial cell fate in the carpel. Four putative LFY binding sites (CCANTG) and two potential binding sites for MADS box proteins known as CArG boxes (CC(A/T)6GG) were found in the region spanning 3.8 Kb upstream of the CRC coding region. CRC targets YABBY genes such a…
1092	AT1G14350	TF	0.3192566336631578	FOUR LIPS (FLP)	Encodes a putative MYB transcription factor involved in stomata development, loss of FLP activity results in a failure of guard mother cells (GMCs) to adopt the guard cell fate, thus they continue to divide resulting in abnormal stomata consisting of clusters of numerous guard cell-like cells. This phenotype is enhanced in double mutants with MYB88. Its transcript levels change after inducing MUT…
1093	AT2G46870	TF	0.31916162632751016	NGATHA1 (NGA1)	Member of the RAV family of DNA binding proteins. Contains B3 domain. Recognizes 5'-CACCTG-'3 motif.
1094	AT5G52600	TF	0.3181075166920524	MYB DOMAIN PROTEIN 82 (MYB82)	Encodes a nuclear-localized transcription activator that is a member of the R2R3 factor gene family. MYB82 and GL1 can form homodimers and heterodimers at R2R3-MYB domains. At least one of the two introns in MYB82 is essential to the protein?s trichome developmental function.
1095	AT4G01550	TF	0.31722300849016843	NAC DOMAIN CONTAINING PROTEIN 69 (NAC069)	Encodes a plasma-membrane bound NAC transcription factor, whose controlled proteolytic activation allows it to enter the nucleus.
1096	AT5G53950	TF	0.3167202345567712	CUP-SHAPED COTYLEDON 2 (CUC2)	Transcriptional activator of the NAC gene family, with CUC1 redundantly required for embryonic apical meristem formation, cotyledon separation and expression of STM. Proper timing of CUC2 expression is required to maintain the phyllotactic pattern initiated in the meristem. CUC2 expression in leaf sinus region is required for serration and the extent of serration is modulated by mir164A mediated …
1097	AT2G02820	TF	0.3164208981119148	MYB DOMAIN PROTEIN 88 (MYB88)	Encodes a putative transcription factor (MYB88), involved in stomata development, double loss of MYB88 and FLP (MYB124) activity results in a failure of guard mother cells (GMCs) to adopt the guard cell fate, thus they continue to divide resulting in abnormal stomata consisting of clusters of numerous guard cell-like cells. This phenotype is enhanced in double mutants over the single mutant flp p…
1098	AT5G17430	TF	0.3162106161556146	N/A	N/A
1099	AT5G17490	TF	0.3145073870899709	RGA-LIKE PROTEIN 3 (RGL3)	DELLA subfamily member involved in GA signal transduction
1100	AT4G26640	TF	0.31428678572062546	N/A	N/A
1101	AT5G46010	TF	0.3134517376845604	N/A	N/A
1102	AT5G19310	epigenetic regulator	0.3133108591575045	N/A	N/A
1103	AT5G15840	TF	0.3121290159670152	N/A	N/A
1104	AT3G47600	TF	0.3120931946427921	N/A	N/A
1105	AT1G49560	TF	0.3120141657154061	HRS1 HOMOLOG6 (HHO6)	Homeodomain-like superfamily protein;(source:Araport11)
1106	AT1G22950	epigenetic regulator	0.310194938834172	INCURVATA11 (ICU11)	Belongs to the 2-oxoglutarate (2OG) and Fe(II)-dependent oxygenase superfamily proteins and contains an oxoglutarate/iron-dependent oxygenase domain (InterPro:IPR005123) of the prolyl 4-hydroxylase, alpha subunit subtype (P4Hc; InterPro:IPR006620), participates in epigenetic repression of flowering genes, works redundantly with CP2 to repress several members of the MADS-box transcription factors …
1107	AT2G01940	TF	0.309430370904734	SHOOT GRAVITROPISM 5 (SGR5)	Encodes a transcription factor that, together with IDD14 and IDD16, regulates auxin biosynthesis and transport and thus aerial organ morphogenesis and gravitropic responses. May be involved in an early event in shoot gravitropism such as gravity perception and/or a signaling process subsequent to amyloplast sedimentation as a putative transcription factor in gravity-perceptive cells.
1108	AT1G08010	TF	0.30870301043117265	GATA TRANSCRIPTION FACTOR 11 (GATA11)	Encodes a member of the GATA factor family of zinc finger transcription factors.
1109	AT2G41835	TF	0.3074814092265996		zinc finger (C2H2 type, AN1-like) family protein;(source:Araport11)
1110	AT5G06070	TF	0.3056676172813076	RABBIT EARS (RBE)	Isolated as a mutation defective in petal development with specific effects on adaxial petals which are filamentous or absent. Encodes a Superman (SUP) like protein with zinc finger motifs. Transcript is detected in petal primordia and protein is localized to the nucleus.
1111	AT3G46130	TF	0.3048631924058121	MYB DOMAIN PROTEIN 48 (MYB48)	Encodes a putative transcription factor (MYB48) that functions to regulate flavonol biosynthesis primarily in cotyledons.
1112	AT1G11950	epigenetic regulator	0.3047612401815871	N/A	N/A
1113	AT5G33210	TF	0.3041565995648673	SHI-RELATED SEQUENCE 8 (SRS8)	A member of SHI gene family. Arabidopsis thaliana has ten members that encode proteins with a RING finger-like zinc finger motif. SRS8 is a putative pseudogene.
1114	AT1G58220	TF	0.3041448429584611	DEVELOPMENT RELATED MYB-LIKE1 (DRMY1)	Plays an essential role in organ development by regulating cell expansion either directly by affecting cell wall architecture and/or cytoplasmic growth or indirectly through the ethylene and/or ABA signaling pathways.DRMY1 is Involved in regulating floral organ development, especially ensuring organ size robustness (PMID:32451448).
1115	AT5G49020	epigenetic regulator	0.3022106715062993	PROTEIN ARGININE METHYLTRANSFERASE 4A (PRMT4A)	Encodes a type I protein arginine methyltransferase. PRMT4a can catalyze the asymmetric dimethylation of arginines 2,17, and 26 on histone 3 and can also methylate myelin basic protein in vitro. Double mutants lacking PRMT4a and 4b have reduced levels of histone 3 methylated at R17. These double mutants flower late due to defects in the autonomous pathway and they have elevated levels of FLC tran…
1116	AT2G34830	TF	0.30129467461569875	WRKY DNA-BINDING PROTEIN 35 (WRKY35)	member of WRKY Transcription Factor; Group II-e
1117	AT5G35600	epigenetic regulator	0.3012916987952254	HISTONE DEACETYLASE7 (HDA7)	Encodes a histone deacetylase that is crucial for female gametophyte development and embryogenesis.
1118	AT1G32870	TF	0.30072135065229616	NAC DOMAIN PROTEIN 13 (NAC13)	Expression in rosette leaves is activated by high concentration of boron.
1119	AT1G26960	TF	0.3004332487903605	HOMEOBOX PROTEIN 23 (AtHB23)	Encodes a homeodomain leucine zipper class I (HD-Zip I) protein. Participates in the gene regulatory network controlling root branching by mediating the regulation of LAX3 by ARF7/19.
1120	AT1G63650	TF	0.2992317467476289	ENHANCER OF GLABRA 3 (EGL3)	Mutant has reduced trichomes, anthocyanin, and seed coat mucilage and abnormally patterned stomates. Mutants are defective in jasmonate-induced anthocyanin accumulation. Encodes a bHLH Transcription Factor 1. The protein is functionally redundant with GL3 and TT8 and interacts with TTG1, the myb proteins GL1, PAP1 and 2, CPC and TRY, and it will form heterodimers with GL3. Expression in N (non-ha…
1121	AT5G06650	TF	0.29870258739040856	GLABROUS INFLORESCENCE STEMS 2 (GIS2)	C2H2 and C2HC zinc fingers superfamily protein;(source:Araport11)
1122	AT4G25610	TF	0.2983386198561635		C2H2-like zinc finger protein;(source:Araport11)
1123	AT3G02150	TF	0.29754765905419844	PLASTID TRANSCRIPTION FACTOR 1 (PTF1)	a chloroplast trans-acting factor of the psbD light-responsive promoter.TCP gene involved in heterochronic control of leaf differentiation.
1124	AT1G69170	TF	0.2965014311569861	N/A	N/A
1125	AT3G27940	TF	0.2962040392203387	LOB DOMAIN-CONTAINING PROTEIN 26 (LBD26)	LOB domain-containing protein 26;(source:Araport11)
1126	AT1G54160	TF	0.2952807353015471	N/A	N/A
1127	AT5G57150	TF	0.29479010597128164	N/A	N/A
1128	AT3G12730	TF	0.2945844065917382		Homeodomain-like superfamily protein;(source:Araport11)
1129	AT1G10320	TF	0.29455703870440075		Zinc finger C-x8-C-x5-C-x3-H type family protein;(source:Araport11)
1130	AT4G27910	epigenetic regulator	0.2943828047924874	SET DOMAIN PROTEIN 16 (SDG16)	Encodes a SET domain containing protein, putative H3K4 methyltransferase.
1131	AT3G20860	epigenetic regulator	0.2941735883113924	NIMA-RELATED KINASE 5 (NEK5)	Encodes a member of the NIMA-related serine/threonine kinases (Neks) that have been linked to cell-cycle regulation in fungi and mammals. Plant Neks might be involved in plant development processes.
1132	AT1G69540	TF	0.29271111561750285	N/A	N/A
1133	AT5G03720	TF	0.2900311512153947	HEAT SHOCK TRANSCRIPTION FACTOR A3 (HSFA3)	Member of Heat Stress Transcription Factor (Hsf) family. Expression is regulated by DREB2A and in turn HSFA3 regulates the expression of hsps Hsp18.1-CI and Hsp26.5-MII35S. Involved in establishing thermotolerence.
1134	AT1G19100	epigenetic regulator	0.2892368999752557	N/A	N/A
1135	AT3G02990	TF	0.2888730262810628	HEAT SHOCK TRANSCRIPTION FACTOR A1E (HSFA1E)	member of Heat Stress Transcription Factor (Hsf) family The mRNA is cell-to-cell mobile.
1136	AT3G16350	TF	0.2886793246373577	NITROGEN RESPONSE DEFICIENCY 1 (NID1)	Homeodomain-like superfamily protein;(source:Araport11)
1137	AT5G57520	TF	0.2879914809590939	ZINC FINGER PROTEIN 2 (ZFP2)	Encodes a zinc finger protein containing only a single zinc finger.
1138	AT1G21200	TF	0.2859478030380799		sequence-specific DNA binding transcription factor;(source:Araport11)
1139	AT4G20910	epigenetic regulator	0.2858411832665929	HUA ENHANCER 1 (HEN1)	Encodes an enhancer of hua1 and hua2 tha acts to specify reproductive organ identities and to repress A gene function. HEN1 also shares AG's non-homeotic function in controlling floral determinacy. Mutants display corymb-like inflorescences. HEN1 is a methyltransferase that methylates miRNAs and siRNAs on the ribose of the last nucleotide. The 3'-end methylation probably protects the 3' ends of t…
1140	AT4G06746	TF	0.2849931889754388	RELATED TO AP2 9 (RAP2.9)	encodes a member of the DREB subfamily A-5 of ERF/AP2 transcription factor family (RAP2.9). The protein contains one AP2 domain. There are 16 members in this subfamily including RAP2.1 and RAP2.10.
1141	AT1G09700	epigenetic regulator	0.28487676636967996	HYPONASTIC LEAVES 1 (HYL1)	Encodes a nuclear dsRNA binding protein. Involved in mRNA cleavage. The mutant is characterized by shorter stature, delayed flowering, leaf hyponasty, reduced fertility, decreased rate of root growth, and an altered root gravitropic response. It also exhibits less sensitivity to auxin and cytokinin.
1142	AT3G21175	TF	0.2847590563032782	ZIM-LIKE 1 (ZML1)	member of a novel family of plant-specific GATA-type transcription factors.
1143	AT5G14960	TF	0.28411867694436416	DP-E2F-LIKE 2 (DEL2)	DP-E2F-like 2;(source:Araport11)
1144	AT4G26930	TF	0.2840284346535395	MYB DOMAIN PROTEIN 97 (MYB97)	Encodes a putative transcription factor (MYB97).
1145	AT1G64620	TF	0.2833770607940263	N/A	N/A
1146	AT5G50490	TF	0.2828229855747177	NUCLEAR FACTOR Y, SUBUNIT C5 (NF-YC5)	nuclear factor Y, subunit C5;(source:Araport11)
1147	AT4G31270	epigenetic regulator	0.2820530774639985	IDM1-ASSOCIATED PROTEIN 2 (IDAP2)	Encodes IDAP2. Acts together with IDAP1 and IDM1 to regulate active DNA demethylation.
1148	AT5G52170	TF	0.2820046577558133	HOMEODOMAIN GLABROUS 7 (HDG7)	Encodes a homeobox-leucine zipper family protein belonging to the HD-ZIP IV family.
1149	AT5G02030	TF	0.2819565046604683	N/A	N/A
1150	AT1G68130	TF	0.2818336288884099	INDETERMINATE(ID)-DOMAIN 14 (IDD14)	Encodes the longer of two splice variants of a transcription factor involved in regulating starch metabolism in response to cold.
1151	AT2G47190	TF	0.28158878174997515	N/A	N/A
1152	AT5G06080	TF	0.2815371473265698	LOB DOMAIN-CONTAINING PROTEIN 33 (LBD33)	LOB domain-containing protein 33;(source:Araport11)
1153	AT5G67010	TF	0.28144235695764264		encodes a member of the ERF (ethylene response factor) subfamily B-6 of ERF/AP2 transcription factor family. The protein contains one AP2 domain. There are 12 members in this subfamily including RAP2.11.
1154	AT4G16280	epigenetic regulator	0.2809140022972841	FLOWERING CONTROL LOCUS A (FCA)	Involved in the promotion of the transition of the vegetative meristem to reproductive development. Four forms of the protein (alpha, beta, delta and gamma) are produced by alternative splicing. Involved in RNA-mediated chromatin silencing. At one point it was believed to act as an abscisic acid receptor but the paper describing that function was retracted.
1155	AT5G03790	TF	0.2803701964617752	HOMEOBOX 51 (HB51)	Encodes a homeodomain leucine zipper class I (HD-Zip I) meristem identity regulator that acts together with LFY to induce CAL expression. It binds to the CAL promoter proximal CAATNATTG element. LMI1 acts primarily downstream of LFY in meristem identity regulation. The interaction between LFY, LMI1 and CAL resembles a feed-forward loop transcriptional network motif. The gene also had additional L…
1156	AT5G14620	epigenetic regulator	0.2796264364361798	DOMAINS REARRANGED METHYLTRANSFERASE 2 (DRM2)	A putative DNA methyltransferase with rearranged catalytic domains; similar to mammalian DNMT3 methyltransferases; contains UBA domains. The 3'-end proximal part of the gene coding region is highly methylated at both adenine and cytosine residues.
1157	AT3G63280	epigenetic regulator	0.2795633354579797	NIMA-RELATED KINASE 4 (NEK4)	Encodes AtNek4, a member of the NIMA-related serine/threonine kinases (Neks) that have been linked to cell-cycle regulation in fungi and mammals. Plant Neks might be involved in plant development processes.
1158	AT3G53310	TF	0.2787829811314072	(REM16)	B3 domain transcription factor that binds to and regulates the expression of SOC1 and FT.
1159	AT5G63110	epigenetic regulator	0.27847033852348263	HISTONE DEACETYLASE 6 (HDA6)	RPD3-like histone deacetylase. HDA6 mutations specifically increase the expression of auxin-responsive transgenes, suggesting a role in transgene silencing.
1160	AT2G19640	epigenetic regulator	0.2776010261174179	ASH1-RELATED 2 (ASHR2)	ASH1-related protein 2;(source:Araport11)
1161	AT5G42700	TF	0.2774038889850801		AP2/B3-like transcriptional factor family protein;(source:Araport11)
1162	AT1G30500	TF	0.27723857893783505	NUCLEAR FACTOR Y, SUBUNIT A7 (NF-YA7)	nuclear factor Y, subunit A7;(source:Araport11)
1163	AT4G38340	TF	0.2768704438817869	NIN-LIKE PROTEIN 3 (NLP3)	Chip-seq data indicates bZIP1 binds to the NLP3 promoter.
1164	AT5G06100	TF	0.2750349668025842	MYB DOMAIN PROTEIN 33 (MYB33)	Encodes a member of the myb family of transcription factors (MYB33), contains Pfam profile: PF00249 myb DNA-binding domain. Double mutants with MYB65 are male sterile- anthers are small, pollen development is defective. Spatial expression appears to be under the control of miR159, contains a target site for this micro RNA. A highly conserved RNA secondary structure abuts the miR159 binding site w…
1165	AT5G45580	TF	0.27492315111644555	G2-LIKE FLAVONOID REGULATOR (GFR)	GARP-G2-like transcription factor involved in low temperature regulation of flavonoid biosynthesis.
1166	AT3G16870	TF	0.27408233567358764	GATA TRANSCRIPTION FACTOR 17 (GATA17)	Encodes a member of the GATA factor family of zinc finger transcription factors.
1167	AT4G36710	TF	0.27403047395785457	(HAM4)	GRAS family transcription factor;(source:Araport11)
1168	AT3G42670	epigenetic regulator	0.2739805112325441	N/A	N/A
1169	AT1G09710	TF	0.2738114626063459	N/A	N/A
1170	AT4G38180	TF	0.27320175963970345	FAR1-RELATED SEQUENCE 5 (FRS5)	FAR1-related sequence 5;(source:Araport11)
1171	AT5G18550	TF	0.2720226797740717		Zinc finger C-x8-C-x5-C-x3-H type family protein;(source:Araport11)
1172	AT1G64105	TF	0.2710374208453256	NAC DOMAIN CONTAINING PROTEIN 27 (NAC027)	NAC domain containing protein 27;(source:Araport11)
1173	AT1G26260	TF	0.2706084653836507	N/A	N/A
1174	AT5G27090	TF	0.26968427812229273	AGAMOUS-LIKE 54 (AGL54)	AGAMOUS-like 54;(source:Araport11)
1175	AT3G63030	epigenetic regulator	0.26933279051969944	METHYL-CPG-BINDING DOMAIN 4 (MBD4)	Protein containing methyl-CpG-binding domain.Has sequence similarity to human MBD proteins.
1176	AT5G18000	TF	0.2685642270767085	N/A	N/A
1177	AT1G31290	epigenetic regulator	0.2680745184645605	ARGONAUTE 3 (AGO3)	ARGONAUTE 3;(source:Araport11)
1178	AT1G32330	TF	0.2679742153106955	HEAT SHOCK TRANSCRIPTION FACTOR A1D (HSFA1D)	Member of Heat Stress Transcription Factor (Hsf) family. Negatively regulated by HSP90.2.
1179	AT4G38910	TF	0.2675275494456367	BASIC PENTACYSTEINE 5 (BPC5)	Encodes a basic pentacysteine protein that is localized to the nucleus and specifically binds in vitro to GA dinucleotide repeats.
1180	AT5G39750	TF	0.2669210973791131	AGAMOUS-LIKE 81 (AGL81)	AGAMOUS-like 81;(source:Araport11)
1181	AT3G56850	TF	0.2656531558642562	ABA-RESPONSIVE ELEMENT BINDING PROTEIN 3 (AREB3)	Encodes an ABA-responsive element binding protein with a bZIP domain. Located in the nucleus and expressed in the embryo during seed maturation.
1182	AT2G36270	TF	0.26540174597513794	ABA INSENSITIVE 5 (ABI5)	Encodes a member of the basic leucine zipper transcription factor family, involved in ABA signalling during seed maturation and germination. The Arabidopsis abscisic acid (ABA)-insensitive abi5 mutants have pleiotropic defects in ABA response, including decreased sensitivity to ABA inhibition of germination and altered expression of some ABA-regulated genes. Comparison of seed and ABA-inducible v…
1183	AT5G56270	TF	0.2651307233578998	WRKY DNA-BINDING PROTEIN 2 (WRKY2)	Encodes WRKY transcription factor 2, a zinc-finger protein. In wrky2 mutants, egg cells polarize normally but zygotes fail to reestablish polar organelle positioning from a transient symmetric state, resulting in equal cell division and distorted embryo development.
1184	AT1G22810	TF	0.2632729588139404	(ATERF019)	encodes a member of the DREB subfamily A-5 of ERF/AP2 transcription factor family. The protein contains one AP2 domain. There are 16 members in this subfamily including RAP2.1, RAP2.9 and RAP2.10. Overexpression leands to delayed senescence and delayed flowering. Negatively regulates plant resistance to P. parasitica by suppressing PAMP-triggered immunity.
1185	AT5G05550	TF	0.2632696210771617	N/A	N/A
1186	AT4G37740	TF	0.2632102838024457	GROWTH-REGULATING FACTOR 2 (GRF2)	Growth regulating factor encoding transcription activator. One of the nine members of a GRF gene family, containing nuclear targeting domain. Mutants result in smaller leaves indicating the role of the gene in leaf development. Expressed in root, shoot and flower
1187	AT5G50080	TF	0.26201032517825285	ETHYLENE RESPONSE FACTOR 110 (ERF110)	encodes a member of the ERF (ethylene response factor) subfamily B-4 of ERF/AP2 transcription factor family. The protein contains one AP2 domain and is phosphorylated in planta. There are 7 members in this subfamily.
1188	AT1G19490	TF	0.26190483086248617	BZIP TF 62 (BZIP62)	Putative bZIP transcription factor. Expression is induced by drought and mutants are sensitive to drought.
1189	AT1G29950	TF	0.26151167033614753	(SACL3)	basic helix-loop-helix (bHLH) DNA-binding superfamily protein;(source:Araport11)
1190	AT3G02550	TF	0.2609773315718586	LOB DOMAIN-CONTAINING PROTEIN 41 (LBD41)	LOB domain-containing protein 41;(source:Araport11)
1191	AT1G34670	TF	0.2608819449795061	MYB DOMAIN PROTEIN 93 (MYB93)	Encodes a member of the R2R3 transcription factor gene family that is a negative regulator of lateral root (LR) development. It has been proposed that this transcription factor is part of a novel negative feedback loop stimulated specifically in the endodermis upon LR initiation to ensure that LRs are formed only in the correct place.
1192	AT5G61850	TF	0.2607800393895677	LEAFY (LFY)	Encodes transcriptional regulator that promotes the transition to flowering.Involved in floral meristem development. LFY is involved in the regulation of AP3 expression, and appears to bring the F-box protein UFO to the AP3 promoter. Amino acids 46-120 define a protein domain that mediates self-interaction.
1193	AT2G03710	TF	0.259557885649937	SEPALLATA 4 (SEP4)	This gene belongs to the family of SEP genes. It is involved in the development of sepals, petals, stamens and carpels. Additionally, it plays a central role in the determination of flower meristem and organ identity.
1194	AT2G40260	TF	0.2591883423977289		Homeodomain-like superfamily protein;(source:Araport11)
1195	AT1G17520	TF	0.25792015896171977		Single Myb Histone (SMH) gene family member. Contains terminal acidic SANT domain.
1196	AT1G65330	TF	0.25573313515536045	PHERES1 (PHE1)	Type I MADS-box protein, regulated by MEA and FIE, expressed transiently after fertilization in embryo and endosperm.
1197	AT5G63090	TF	0.2550372246768164	N/A	N/A
1198	AT5G56740	epigenetic regulator	0.2545805612168426	HISTONE ACETYLTRANSFERASE OF THE GNAT FAMILY 2 (HAG2)	Encodes an enzyme with histone acetyltransferase activity. Histone H4 is the primary substrate for the enzyme. Prior acetylation of lysine 12 of histone H4 reduces radioactive acetylation by HAG2. HAG2 acetylates histone H4 lysine 12.
1199	AT5G52260	TF	0.2543503973059079	MYB DOMAIN PROTEIN 19 (MYB19)	Member of the R2R3 factor gene family.
1200	AT5G12840	TF	0.25416630489843633	NUCLEAR FACTOR Y, SUBUNIT A1 (NF-YA1)	Encodes a subunit of CCAAT-binding complex, binds to CCAAT box motif present in some plant promoter sequences. One of three members of this class (HAP2A, HAP2B, HAP2C), it is expressed in vegetative and reproductive tissues.
1201	AT4G30860	epigenetic regulator	0.25389428083388405	SET DOMAIN GROUP 4 (SDG4)	Encodes a member of the trxG protein family. Contains a SET domain which is known to be involved in modification of histone tails by methylation. Interacts physically with AMS, but the implications of this interaction are unknown.Overexpression results in plieotrophic developmental defects.
1202	AT3G04450	TF	0.25383330826985256		Homeodomain-like superfamily protein;(source:Araport11)
1203	AT2G41070	TF	0.25365343569634824	ENHANCED EM LEVEL (EEL)	Transcription factor homologous to ABI5. Regulates AtEm1 expression by binding directly at the AtEm1 promoter. Located in the nucleus and expressed during seed maturation in the cotyledons and later in the whole embryo.
1204	AT3G53600	TF	0.2528586769349838	(ZAT18)	Nuclear C2H2 zinc finger protein.Expression is induced by cold, osmotic, salt, and drought stress. Over expression confers some drought tolerance whereas mutants display some drought sensitivity.
1205	AT2G45050	TF	0.2525094403461963	GATA TRANSCRIPTION FACTOR 2 (GATA2)	Encodes a member of the GATA factor family of zinc finger transcription factors. A positive regulator of photomorphogenesis.
1206	AT1G49950	TF	0.2520346649150991	TELOMERE REPEAT BINDING FACTOR 1 (TRB1)	Encodes a telomeric DNA binding protein and Single Myb Histone (SMH) gene family member. In vitro, an N-terminal Myb domain enables it to interact with double-stranded telomeric repeats.Mutations in TRB1 and TRB3 enhance the lhp1 mutant phenotype. Triple mutants are more strongly affected than the respective double mutants with lhp1. TRB1 binds non-H3K27me3 target genes predominantly at the trans…
1207	AT1G25250	TF	0.2516909837912311	INDETERMINATE(ID)-DOMAIN 16 (IDD16)	Encodes a transcription factor that, together with IDD14 and IDD15, regulates auxin biosynthesis and transport and thus aerial organ morphogenesis and gravitropic responses . IDD16 also binds to the SPCH promoter and regulates stomata initiation.
1208	AT5G53040	TF	0.25133520132047577	RWP-RK DOMAIN-CONTAINING 4 (RKD4)	Encodes GROUNDED (GRD), a putative RWP-RK-type transcription factor broadly expressed in early development. GRD promotes zygote elongation and basal cell fates.
1209	AT3G48440	TF	0.2509595365400388		Zinc finger C-x8-C-x5-C-x3-H type family protein;(source:Araport11)
1210	AT5G13790	TF	0.2508418011359793	AGAMOUS-LIKE 15 (AGL15)	AGL15 (AGAMOUS-Like 15) is a member of the MADS domain family of regulatory factors. Although AGL15 is preferentially expressed during embryogenesis, AGL15 is also expressed in leaf primordia, shoot apical meristems and young floral buds, suggesting that AGL15 may play a role during post-germinative development. Transgenic plants that ectopically express AGL15 show delays in the transition to flo…
1211	AT1G17460	TF	0.2491127334271743	TRF-LIKE 3 (TRFL3)	Arabidopsis thaliana myb family transcription factor (At1g17460)
1212	AT3G60110	epigenetic regulator	0.248745108694376	N/A	N/A
1213	AT5G64220	TF	0.2485958364538796	CALMODULIN-BINDING TRANSCRIPTION ACTIVATOR 2 (CAMTA2)	CAMTA2 proteins bind to the AtALMT1 promoter at in vitro. The gene itself is Al inducible, and AtALMT1 expression is partially repressed in camta2 mutant. The mRNA is cell-to-cell mobile.
1214	AT3G06740	TF	0.2484739825476033	GATA TRANSCRIPTION FACTOR 15 (GATA15)	Encodes a member of the GATA factor family of zinc finger transcription factors.
1215	AT5G35330	epigenetic regulator	0.2484715491702991	METHYL-CPG-BINDING DOMAIN PROTEIN 02 (MBD02)	Protein containing methyl-CpG-binding domain.Has sequence similarity to human MBD proteins.
1216	AT3G55730	TF	0.2482509633748164	MYB DOMAIN PROTEIN 109 (MYB109)	putative transcription factor MYB109 (MYB109) mRNA,
1217	AT2G24430	TF	0.24785264476694385	NAC DOMAIN CONTAINING PROTEIN 38 (NAC038)	NAC domain containing protein 38;(source:Araport11)
1218	AT5G27580	TF	0.24743385131299364	AGAMOUS-LIKE 89 (AGL89)	AGAMOUS-like 89;(source:Araport11)
1219	AT5G65590	TF	0.2466013826420355	STOMATAL CARPENTER 1 (SCAP1)	Encodes a plant-specific Dof-type transcription factor expressed in maturing guard cells, but not in guard mother cells. It regulates essential processes of stomatal guard cell maturation and functions as a key transcription factor regulating the final stages of guard cell differentiation.
1220	AT5G26170	TF	0.24638928997262335	WRKY DNA-BINDING PROTEIN 50 (WRKY50)	member of WRKY Transcription Factor; Group II-c. Involved in jasmonic acid inducible defense responses.
1221	AT5G02470	TF	0.24557426025446666	(DPA)	core cell cycle genes
1222	AT5G62320	TF	0.24430943643358766	MYB DOMAIN PROTEIN 99 (MYB99)	Encodes a putative transcription factor (MYB99).
1223	AT2G31650	epigenetic regulator	0.2441318832601624	N/A	N/A
1224	AT5G51860	TF	0.2420116137580064	AGAMOUS-LIKE 72 (AGL72)	Encodes a MADS-box transcription factor involved in floral transition.
1225	AT1G27360	TF	0.2418033788870377	N/A	N/A
1226	AT5G27910	TF	0.24162797491848886	NUCLEAR FACTOR Y, SUBUNIT C8 (NF-YC8)	nuclear factor Y, subunit C8;(source:Araport11)
1227	AT5G51980	TF	0.2415587932818713		Transducin/WD40 repeat-like superfamily protein;(source:Araport11)
1228	AT3G54320	TF	0.2408695131558294	WRINKLED 1 (WRI1)	WRINKLED1 encodes transcription factor of the AP2/ERWEBP class. Protein has two plant-specific (AP2/EREB) DNA-binding domains and is involved in the control of storage compound biosynthesis in Arabidopsis. Mutants have wrinkled seed phenotype, due to a defect in the incorporation of sucrose and glucose into triacylglycerols. Transgenic sGsL plants (21-day-old) grown on 6% sucrose for 24 hours had…
1229	AT5G12870	TF	0.2408450807211199	MYB DOMAIN PROTEIN 46 (MYB46)	Encodes MYB46, member of the R2R3 factor gene family. Modulates Disease Susceptibility to Botrytis cinerea.
1230	AT3G20910	TF	0.2393889677698201	NUCLEAR FACTOR Y, SUBUNIT A9 (NF-YA9)	nuclear factor Y, subunit A9;(source:Araport11)
1231	AT5G27070	TF	0.2379660437364865	AGAMOUS-LIKE 53 (AGL53)	AGAMOUS-like 53;(source:Araport11)
1232	AT4G12620	epigenetic regulator	0.237282555144762	ORIGIN OF REPLICATION COMPLEX 1B (ORC1B)	Origin Recognition Complex subunit 1b. Involved in the initiation of DNA replication. Regulated transcriptionally during cell cycle, peaking at G1/S-phase. Target of E2F/DF family of transcription factors. Interacts with ORC2 and ORC5. Highly expressed in proliferating cells. Expression levels are independent of light regime.
1233	AT5G19490	TF	0.2372115484249931	N/A	N/A
1234	AT1G25470	TF	0.23616308975834974	N/A	N/A
1235	AT5G26630	TF	0.2358401465074761	N/A	N/A
1236	AT5G59380	epigenetic regulator	0.23577447685961986	METHYL-CPG-BINDING DOMAIN 6 (MBD6)	Protein containing methyl-CpG-binding domain.Has sequence similarity to human MBD proteins. The mRNA is cell-to-cell mobile.
1237	AT1G27660	TF	0.23532216969314795		basic helix-loop-helix (bHLH) DNA-binding superfamily protein;(source:Araport11)
1238	AT5G28040	TF	0.2349258361759436	VIRF INTERACTING PROTEIN 4 (VFP4)	Member of the GeBP/GPL family of leucine zipper transcription factors. VPF4 interacts with the F-box proteins from A.tumefaciens VirF and VBF. Over expression results in decreased tumor formation upon Agrobacterium infection. Mutants show changes in the level of expression of defense response genes.
1239	AT1G18750	TF	0.23397569704291105	AGAMOUS-LIKE 65 (AGL65)	Encodes a member of the MIKC (MADS box, Keratin binding domain, and C terminal domain containing )family of transcriptional regulators. AGL65 is expressed in pollen.It forms heterodimers with other MICK family members (AGL104). Involved in late stages of pollen development and pollen tube growth.
1240	AT2G45880	TF	0.2334608251768817	BETA-AMYLASE 7 (BAM7)	Encodes a beta-amylase-like protein present in the nucleus rather than targeted to the chloroplast. Contains BRASSINAZOLE RESISTANT1 (BZR1)-type DNA binding domains. Activates gene expression in protoplast transactivation assays.
1241	AT5G13960	epigenetic regulator	0.23344416302502846	SU(VAR)3-9 HOMOLOG 4 (SUVH4)	Encodes a histone 3 lysine 9 specific methyltransferase involved in the maintenance of DNA methylation. SUVH4/KYP is a SU(VAR)3-9 homolog, a SET domain protein. Known SET domain proteins are involved in epigenetic control of gene expression. There are 10 SUVH genes in Arabidopsis and members of this subfamily of the SET proteins have an additional conserved SRA domain. In kyp mutants, there is a …
1242	AT4G34680	TF	0.23296751084402584	GATA TRANSCRIPTION FACTOR 3 (GATA3)	Encodes a member of the GATA factor family of zinc finger transcription factors.
1243	AT3G59470	TF	0.232911934365668	FAR1-RELATED SEQUENCES-RELATED FACTOR1 (FRF1)	Encodes one of four FRS (FAR1-RELATED SEQUENCE) factor-like genes in Arabidopsis. FRS factors are characterized by having an N-terminal C2H2-type chelating motif of the WRKY- Glial Cell Missing1 family, a central core transposase domain of Mutator-like element transposases, and a C-terminal SWIM domain. The four FRF-like genes in Arabidopsis share only the N-terminal motif with FRS proteins. FRF1…
1244	AT5G63280	TF	0.2329002565274691		C2H2-like zinc finger protein;(source:Araport11)
1245	AT3G61120	TF	0.2322313017859946	AGAMOUS-LIKE 13 (AGL13)	Encodes AGL13, a member of the AGL6 clade of the MADS-box gene family. Expressed in both pollen and ovules. Functions in male and female gametophyte morphogenesis.
1246	AT5G47660	TF	0.2316145098296983		Homeodomain-like superfamily protein;(source:Araport11)
1247	AT3G61950	TF	0.2312138012052436	MYC-TYPE TRANSCRIPTION FACTOR 67 (MYC67)	MYC-type transcription factor which interacts with ICE1 and negatively regulates cold-responsive genes and cold tolerance.
1248	AT3G11200	epigenetic regulator	0.2312009465925862	ALFIN-LIKE 2 (AL2)	Encodes a member of the Alfin1-like family of nuclear-localized PHD (plant homeodomain) domain containing proteins. All AL proteins except AL3 bind to di- or trimethylated histone H3 (H3K4me3/2). Members of this family include: AT5G05610 (AL1), AT3G11200 (AL2), AT3G42790 (AL3), AT5G26210 (AL4), AT5G20510 (AL5), AT2G02470 (AL6), AT1G14510 (AL7).
1249	AT1G74650	TF	0.2310490598532365	MYB DOMAIN PROTEIN 31 (MYB31)	Member of the R2R3 factor gene family.
1250	AT3G46580	epigenetic regulator	0.22935294607498755	METHYL-CPG-BINDING DOMAIN PROTEIN 5 (MBD5)	Protein containing a putative methyl-CpG-binding domain.Has sequence similarity to human MBD proteins.
1251	AT5G43650	TF	0.2288324805331866	(BHLH92)	basic helix-loop-helix (bHLH) DNA-binding superfamily protein;(source:Araport11)
1252	AT3G54430	TF	0.22824942199274814	SHI-RELATED SEQUENCE 6 (SRS6)	A member of SHI gene family. Arabidopsis thaliana has ten members that encode proteins with a RING finger-like zinc finger motif. Despite being highly divergent in sequence, many of the SHI-related genes are partially redundant in function and synergistically promote gynoecium, stamen and leaf development in Arabidopsis.
1253	AT4G01280	TF	0.2281561214801888	REVEILLE 5 (RVE5)	RVE5 is one of eleven homologous MYB-like transcription factors in Arabidopsis and a member of the RVE8 clade. Plays a minor role in clock regulation.
1254	AT1G67710	TF	0.22762783010704896	RESPONSE REGULATOR 11 (ARR11)	Encodes an Arabidopsis response regulator (ARR) protein that acts in concert with other type-B ARRs in the cytokinin signaling pathway. Affects ABA-JA crosstalk.
1255	AT4G01680	TF	0.22755116876850945	MYB DOMAIN PROTEIN 55 (MYB55)	Encodes a putative transcription factor (MYB55).
1256	AT5G14280	TF	0.2271968029534646	N/A	N/A
1257	AT4G12240	TF	0.22705393253852796		zinc finger (C2H2 type) family protein;(source:Araport11)
1258	AT3G19360	TF	0.2258391379931185		Zinc finger (CCCH-type) family protein;(source:Araport11)
1259	AT5G62165	TF	0.2252258505315483	AGAMOUS-LIKE 42 (AGL42)	Encodes a MADS box transcription factor. Expressed in quiescent center. Involved in floral transition.
1260	AT5G37055	epigenetic regulator	0.2245502267725293	SERRATED LEAVES AND EARLY FLOWERING (SEF)	Encodes SERRATED LEAVES AND EARLY FLOWERING (SEF), an Arabidopsis homolog of the yeast SWC6 protein, a conserved subunit of the SWR1/SRCAP complex. SEF loss-of-function mutants have a pleiotropic phenotype characterized by serrated leaves, frequent absence of inflorescence internodes, bushy aspect, and flowers with altered number and size of organs. sef plants flower earlier than wild-type plants…
1261	AT5G45300	TF	0.2243756595428804	BETA-AMYLASE 2 (BMY2)	Encodes a beta-amylase-like protein present in the nucleus rather than targeted to the chloroplast. Contains BRASSINAZOLE RESISTANT1 (BZR1)-type DNA binding domains. Activates gene expression in protoplast transactivation assays.
1262	AT1G16060	TF	0.224088111915516	ARIA-INTERACTING DOUBLE AP2 DOMAIN PROTEIN (ADAP)	Encodes ADAP, an AP2-domain protein that interacts with ARIA. ADAP is a positive regulator of the ABA response and is also involved in regulating seedling growth.
1263	AT3G49250	epigenetic regulator	0.22398694377508216	DEFECTIVE IN MERISTEM SILENCING 3 (DMS3)	Similar to hinge-domain region of structural maintenance of chromosomes (SMC)proteins.Putative chromosome architecture protein that can potentialy link nucleic acids in facilitating an RNA1-mediated epigenetic modification involving secondary siRNA and spreading of DNA methylation.
1264	AT5G45980	TF	0.22279561805106826	WUSCHEL RELATED HOMEOBOX 8 (WOX8)	Arabidopsis thaliana WOX8 protein. Contains similarity to homeodomain transcription factor. Positively regulates early embryonic growth. Together with CLE8 it forms a signaling module that promotes seed growth and overall seed size.
1265	AT1G62975	TF	0.22269128484331613	N/A	N/A
1266	AT3G54990	TF	0.22262898422456684	SCHLAFMUTZE (SMZ)	Encodes a AP2 domain transcription factor that can repress flowering. SMZ and its paralogous gene, SNARCHZAPFEN (SNZ), share a signature with partial complementarity to the miR172 microRNA, whose precursor is induced upon flowering.
1267	AT1G44830	TF	0.222008563167386	ERF TRANSCRIPTION FACTOR 14 (ERF014)	Encodes a nuclear-localized member of the DREB subfamily A-5 of ERF/AP2 transcription factor family. The protein contains one AP2 domain. There are 15 members in this subfamily including RAP2.1, RAP2.9 and RAP2.10. Overexpression in cultured cells results in an increase in pectin deposition.ERF014 differentially regulates responses to bacterial and fungal pathogens.
1268	AT1G19210	TF	0.22116560706012114	(ERF017)	encodes a member of the DREB subfamily A-5 of ERF/AP2 transcription factor family. The protein contains one AP2 domain. There are 15 members in this subfamily including RAP2.1, RAP2.9 and RAP2.10.
1269	AT5G51910	TF	0.22101078976131944	TCP DOMAIN PROTEIN 19 (TCP19)	TCP family transcription factor;(source:Araport11)
1270	AT3G61970	TF	0.2205979220915	NGATHA2 (NGA2)	AP2/B3-like transcriptional factor family protein;(source:Araport11)
1271	AT1G55250	epigenetic regulator	0.2195617311639657	HISTONE MONO-UBIQUITINATION 2 (HUB2)	Encodes one of two orthologous E3 ubiquitin ligases in Arabidopsis that are involved in monoubiquitination of histone H2B.
1272	AT5G49330	TF	0.2188264846092116	MYB DOMAIN PROTEIN 111 (MYB111)	Member of the R2R3 factor gene family.
1273	AT1G26790	TF	0.21832461588199376	CYCLING DOF FACTOR 6 (CDF6)	Dof-type zinc finger DNA-binding family protein;(source:Araport11)
1274	AT5G05770	TF	0.21637466417321666	WUSCHEL RELATED HOMEOBOX 7 (WOX7)	Encodes a WUSCHEL-related homeobox gene family member with 65 amino acids in its homeodomain. Proteins in this family contain a sequence of eight residues (TLPLFPMH) downstream of the homeodomain called the WUS box.
1275	AT3G58780	TF	0.2162431384111676	N/A	N/A
1276	AT5G56780	TF	0.21557452270942146	EFFECTOR OF TRANSCRIPTION2 (ET2)	Encodes a transcriptional regulator that is required for the induction of dormancy during late seed development.ET2 contains DNA and Zinc binding domains and is involved in DNA methylation. ET2 may function in DNA repair.
1277	AT5G53980	TF	0.21541701291718568	HOMEOBOX PROTEIN 52 (HB52)	Encodes a homeodomain leucine zipper class I (HD-Zip I) protein.
1278	AT4G32890	TF	0.21519744072148092	GATA TRANSCRIPTION FACTOR 9 (GATA9)	Encodes a member of the GATA factor family of zinc finger transcription factors.
1279	AT5G61620	TF	0.21457648865610135		myb-like transcription factor family protein;(source:Araport11)
1280	AT1G02740	epigenetic regulator	0.2142877450316205	MORF RELATED GENE 2 (MRG2)	MRG1 and MRG2 proteins act as readers of H3K4me3/H3K36me3 marked chromatin. They interact with each other as well as several other protein classes, to modulate the activity of flowering genes.
1281	AT2G16770	TF	0.21395039490262271	N/A	N/A
1282	AT5G45710	TF	0.21365946808001807	ROOT HANDEDNESS 1 (RHA1)	member of Heat Stress Transcription Factor (Hsf) family
1283	AT1G48000	TF	0.21263786335617296	MYB DOMAIN PROTEIN 112 (MYB112)	Encodes a putative transcription factor (MYB112).
1284	AT5G38860	TF	0.2125848902811776	N/A	N/A
1285	AT5G66980	TF	0.21227940103313853		AP2/B3-like transcriptional factor family protein;(source:Araport11)
1286	AT1G65300	TF	0.212257739692128	N/A	N/A
1287	AT5G67580	TF	0.21204504613627126	(TRB2)	Encodes a telomeric DNA binding protein and Single Myb Histone (SMH) gene family member. In vitro, the protein preferentially binds double-stranded telomeric repeats, but it can also bind to the single G-rich telomeric strand.
1288	AT5G66940	TF	0.21171632580389071	N/A	N/A
1289	AT2G16390	epigenetic regulator	0.2116395893100144	DEFECTIVE IN RNA-DIRECTED DNA METHYLATION 1 (DRD1)	Putative chromatin remodeling protein, member of a plant-specific subfamily of SWI2/SNF2-like proteins. Mutations nearly eliminate non-CpG methylation at a target promoter but do not affect rDNA or centromere methylation. Cooperates with PolIVb to facilitate RNA-directed de novo methylation and silencing of homologous DNA. Endogenous targets include intergenic regions near retrotransposon LTRs or…
1290	AT1G24260	TF	0.2113170148210243	SEPALLATA3 (SEP3)	Member of the MADs box transcription factor family. SEP3 is redundant with SEP1 and 2. Flowers of SEP1/2/3 triple mutants show a conversion of petals and stamens to sepals.SEP3 forms heterotetrameric complexes with other MADS box family members and binds to the CArG box motif.
1291	AT3G16280	TF	0.21083505728390284	ETHYLENE RESPONSE FACTOR 36 (ERF036)	encodes a member of the DREB subfamily A-4 of ERF/AP2 transcription factor family. The protein contains one AP2 domain. There are 17 members in this subfamily including TINY.
1292	AT5G17690	epigenetic regulator	0.2108311216299235	TERMINAL FLOWER 2 (TFL2)	Regulates the meristem response to light signals and the maintenance of inflorescence meristem identity. Influences developmental processes controlled by APETALA1. TFL2 silences specific genes within euchromatin but not genes positioned in heterochromatin. TFL2 protein localized preferentially to euchromatic regions and not to heterochromatic chromocenters. Involved in euchromatin organization. R…
1293	AT1G32240	TF	0.2102530503771282	KANADI 2 (KAN2)	Encodes a member of the KANADI family of putative transcription factors. Together with KAN1, this gene appears to be involved in the development of the carpel and the outer integument of the ovule.Along with KAN1 and KAN4 appears to regulate the proper localization of PIN1 in early embryogenesis.
1294	AT1G09320	epigenetic regulator	0.21019103484689905	AGENET DOMAIN (AGD)-CONTAINING P1 (AGDP1)	Heterochromatin-binding protein which can bind to three H3K9me2 tails. Preferentially binds to long TEs. Required for transcriptional silencing, non-CG DNA methylation, and H3K9 dimethylation at some loci.
1295	AT1G17590	TF	0.20948855078345155	NUCLEAR FACTOR Y, SUBUNIT A8 (NF-YA8)	Binds directly to CCAAT cis-elements in the promoters of multiple MIR156 genes and inhibits the juvenile-to adult transition by activating transcription of these MIR156s.
1296	AT5G27810	TF	0.2094696299905245		MADS-box transcription factor family protein;(source:Araport11)
1297	AT5G01380	TF	0.20933193500058567	N/A	N/A
1298	AT3G27010	TF	0.20891443849339028	TEOSINTE BRANCHED 1, CYCLOIDEA, PCF (TCP)-DOMAIN FAMILY PROTEIN 20 (TCP20)	Belongs to a TCP protein transcription factor family. Members of this family contain a predicted basic-helix-loop-helix domain involved in DNA binding. Related to rice PCF1 and PCF2 genes. Binds to the GCCCR element of CYCB1;1. Involved in regulation of expression of cell cycle control and ribosomal protein genes.
1299	AT2G20400	TF	0.2085461743460653	PHR1-LIKE 4 (PHL4)	MYB-CC transcription factor. PHL4 is related to PHR1 (which regulates plant Pi starvation response) but it does not seem to have a significant role in Pi starvation.
1300	AT5G62110	TF	0.2075014000414681		Homeodomain-like superfamily protein;(source:Araport11)
1301	AT3G57600	TF	0.20689844850266445		encodes a member of the DREB subfamily A-2 of ERF/AP2 transcription factor family. The protein contains one AP2 domain. There are eight members in this subfamily including DREB2A AND DREB2B that are involved in response to drought.
1302	AT5G27880	TF	0.20579541484644767		C2H2 and C2HC zinc fingers superfamily protein;(source:Araport11)
1303	AT3G03450	TF	0.2054036916468985	RGA-LIKE 2 (RGL2)	Encodes a DELLA protein, a member of the GRAS superfamily of putative transcription factors. DELLA proteins restrain the cell proliferation and expansion that drives plant growth. Negative regulator of the response to GA in controlling seed germination. GA triggers the degradation of RGL2 protein in a process blocked by both proteasome inhibitors and serine/threonine phosphatase inhibitors. The p…
1304	AT3G20640	TF	0.20509894096692485		basic helix-loop-helix (bHLH) DNA-binding superfamily protein;(source:Araport11)
1305	AT5G52660	TF	0.20479876782516446	REVEILLE 6 (RVE6)	Encodes RVE6, a homolog of the circadian rhythm regulator RVE8. rve4 rve6 rve8 triple mutants display an extremely long circadian period, with delayed and reduced expression of evening-phased clock genes.
1306	AT1G69810	TF	0.2041282816130114	WRKY DNA-BINDING PROTEIN 36 (WRKY36)	member of WRKY Transcription Factor; Group II-b
1307	AT2G47260	TF	0.20406421720005996	WRKY DNA-BINDING PROTEIN 23 (WRKY23)	Encodes a member of WRKY Transcription Factor; Group I. Involved in nematode feeding site establishment and auxin mediated PIN polar localization in roots. Expression is induced by auxin.
1308	AT1G17040	TF	0.2040516329555448	SH2 DOMAIN PROTEIN A (SHA)	Encodes a protein that contains an SH2 domain. It can pull down a 120-kD tyrosine-phosphorylated protein in vitro. It is predicted to act as a transcription factor.
1309	AT1G08810	TF	0.2019321539641282	MYB DOMAIN PROTEIN 60 (MYB60)	putative transcription factor of the R2R3-MYB gene family. Transcript increases under conditions that promote stomatal opening (white and blue light, abi1-1 mutation) and decreases under conditions that trigger stomatal closure (ABA, desiccation, darkness), with the exception of elevated CO2. Expressed exclusively in guard cells of all tissues. It is required for light-induced opening of stomata.…
1310	AT2G37650	TF	0.20181117994757286		GRAS family transcription factor;(source:Araport11)
1311	AT5G28530	TF	0.2014234935847602	FAR1-RELATED SEQUENCE 10 (FRS10)	FAR1-related sequence 10;(source:Araport11)
1312	AT1G46768	TF	0.20131771808490212	RELATED TO AP2 1 (RAP2.1)	encodes a member of the DREB subfamily A-5 of ERF/AP2 transcription factor family (RAP2.1). The protein contains one AP2 domain. There are 16 members in this subfamily including RAP2.9 and RAP2.10.
1313	AT3G11440	TF	0.20003106536621348	MYB DOMAIN PROTEIN 65 (MYB65)	Member of the R2R3-MYB gene family. Similar to GA-induced Barley myb gene. May be induced during germination in response to GA. Double mutants with MYB33 are male sterile, showing defects in pollen development and anther development. Contains a binding site for miRNA159 and may be spatially regulated by this micro RNA. A highly conserved RNA secondary structure abuts the miR159 binding site which…
1314	AT5G25790	TF	0.20000528662349892		Tesmin/TSO1-like CXC domain-containing protein;(source:Araport11)
1315	AT5G56620	TF	0.19974907204892967	NAC DOMAIN CONTAINING PROTEIN 99 (NAC099)	NAC domain containing protein 99;(source:Araport11)
1316	AT5G53210	TF	0.19939476882245452	N/A	N/A
1317	AT5G47670	TF	0.19907579751873528	NUCLEAR FACTOR Y, SUBUNIT B6 (NF-YB6)	Encodes LEC1-Like (L1L), closely related to LEC1 (Leafy Cotyledon1). Functions as a regulator of embryo development.
1318	AT3G09230	TF	0.19887385359790424	MYB DOMAIN PROTEIN 1 (MYB1)	member of MYB3R- and R2R3- type MYB- encoding genes
1319	AT5G58280	TF	0.1972341260062126	N/A	N/A
1320	AT5G49200	TF	0.1971796363189365		WD-40 repeat family protein / zfwd4 protein (ZFWD4);(source:Araport11)
1321	AT5G62940	TF	0.19702075302636848	N/A	N/A
1322	AT3G25730	TF	0.1966494857243191	ETHYLENE RESPONSE DNA BINDING FACTOR 3 (EDF3)	ethylene response DNA binding factor 3;(source:Araport11)
1323	AT5G53290	TF	0.19586092697667992	N/A	N/A
1324	AT3G10390	epigenetic regulator	0.19566472285599684	FLOWERING LOCUS D (FLD)	Encodes a plant homolog of a SWIRM domain containing protein found in histone deacetylase complexes in mammals. Lesions in FLD result in hyperacetylation of histones in FLC chromatin, up-regulation of FLC expression and extremely delayed flowering. FLD plays a key role in regulating the reproductive competence of the shoot and results in different developmental phase transitions in Arabidopsis.
1325	AT1G78540	TF	0.19563908084852674	SH2 DOMAIN PROTEIN B (SHB)	Encodes a protein that contains an SH2 domain. It can pull down a 120-kD tyrosine-phosphorylated protein in vitro. It is predicted to act as a transcription factor.
1326	AT4G28800	TF	0.1955530360196761		basic helix-loop-helix (bHLH) DNA-binding superfamily protein;(source:Araport11)
1327	AT4G09820	TF	0.19500421851093847	TRANSPARENT TESTA 8 (TT8)	TT8 is a regulation factor that acts in a concerted action with TT1, PAP1 and TTG1 on the regulation of flavonoid pathways, namely proanthocyanidin and anthocyanin biosynthesis. Affects dihydroflavonol 4-reductase gene expression. It is thought that a ternary complex composed of TT2, TT8 and TTG1 is necessary for correct expression of BAN in seed endothelium. Also important for important for marg…
1328	AT5G07210	TF	0.19450319186982185	RESPONSE REGULATOR 21 (RR21)	member of Response Regulator: B- Type
1329	AT4G17710	TF	0.194098278651562	HOMEODOMAIN GLABROUS 4 (HDG4)	Encodes a homeobox-leucine zipper family protein belonging to the HD-ZIP IV family.
1330	AT5G04940	epigenetic regulator	0.194069759683998	SU(VAR)3-9 HOMOLOG 1 (SUVH1)	Encodes a SU(VAR)3-9 homolog, a SET domain protein. Known SET domain proteins are involved in epigenetic control of gene expression and act as histone methyltransferases. There are 10 SUVH genes in Arabidopsis and members of this subfamily of the SET proteins have an additional conserved SRA domain. SUVH1 has been shown to have a preference for binding methylated DNA.
1331	AT5G60480	TF	0.19297323838326336	HOMEOBOX PROTEIN 26 (HB26)	homeobox protein 26;(source:Araport11)
1332	AT5G57720	TF	0.19287669239811914		AP2/B3-like transcriptional factor family protein;(source:Araport11)
1333	AT4G18890	TF	0.19265166164551176	BES1/BZR1 HOMOLOG 3 (BEH3)	BES1/BZR1 homolog 3;(source:Araport11)
1334	AT3G57980	TF	0.19248343794974931		DNA-binding bromodomain-containing protein;(source:Araport11)
1335	AT3G07500	TF	0.1922936694590571	FAR1-RELATED SEQUENCES-RELATED FACTOR2 (FRF2)	Encodes one of four FRS (FAR1-RELATED SEQUENCE) factor-like genes in Arabidopsis. FRS factors are characterized by having an N-terminal C2H2-type chelating motif of the WRKY- Glial Cell Missing1 family, a central core transposase domain of Mutator-like element transposases, and a C-terminal SWIM domain. The four FRF-like genes in Arabidopsis share only the N-terminal motif with FRS proteins.
1336	AT3G53370	TF	0.1906177792946067	N/A	N/A
1337	AT5G56200	TF	0.1901433283483129		Encodes a transcription factor expressed in the female gametophyte.
1338	AT1G77950	TF	0.18973426143788907	AGAMOUS-LIKE 67 (AGL67)	Cooperates with the histone mark reader EBS to modulate seed germination under high temperature.
1339	AT3G06160	TF	0.18973015767601475	N/A	N/A
1340	AT5G39700	TF	0.18969466905813348	MYB DOMAIN PROTEIN 89 (MYB89)	Encodes a putative transcription factor (MYB89).
1341	AT5G14010	TF	0.18962019232865235	N/A	N/A
1342	AT1G46480	TF	0.18883904161013967	WUSCHEL RELATED HOMEOBOX 4 (WOX4)	Encodes WOX4, a WUSCHEL-related homeobox gene family member with 65 amino acids in its homeodomain. Proteins in this family contain a sequence of eight residues (TLPLFPMH) downstream of the homeodomain called the WUS box. This protein also contains an acidic domain approximately 10 residues upstream of the WUS box. Part of the TDIF-TDR-WOX4 signaling pathway that plays a crucial role in the maint…
1343	AT5G11470	epigenetic regulator	0.1887910765354136	INCREASE IN BONSAI METHYLATION 2 (IBM2)	SG1 is a Bromo-Adjacent Homology (BAH) domain containing protein involved in CHG methylation within genebodies. Loss of function results in pleiotrophic developmental effects that increase after 4 generations.
1344	AT2G20110	TF	0.1886649334595081	(TCX6)	Tesmin/TSO1-like CXC domain-containing protein which is a transcriptional repressor of genes required for maintenance of DNA methylation, including MET1, CMT3, DDM1, KYP and VIMs. Functions redundantly with its paralogue TCX5 in repressing the expression of these genes.
1345	AT3G13682	epigenetic regulator	0.1880064114658757	LSD1-LIKE2 (LDL2)	Encodes a homolog of human Lysine-Specific Demethylase1. Involved in H3K4 methylation of target genes including the flowering loci FLC and FWA.
1346	AT5G43840	TF	0.1878843938349465	HEAT SHOCK TRANSCRIPTION FACTOR A6A (HSFA6A)	member of Heat Stress Transcription Factor (Hsf) family
1347	AT3G12250	TF	0.18635990308442466	N/A	N/A
1348	AT5G40350	TF	0.18542998298544364	MYB DOMAIN PROTEIN 24 (MYB24)	Myb24 transcription factor. Member of the R2R3 factor gene family. Induced by jasmonate. Involved in jasmonate response during stamen development. MYB24 interacts with JAZ proteins, and functions redundantly with MYB21 and MYB57 to regulate stamen development. Possible positive regulator of CKL2 and 7 expression under high temperature.
1349	AT5G17810	TF	0.18420855005451053	WUSCHEL RELATED HOMEOBOX 12 (WOX12)	Encodes a WUSCHEL-related homeobox gene family member with 65 amino acids in its homeodomain. Proteins in this family contain a sequence of eight residues (TLPLFPMH) downstream of the homeodomain called the WUS box. Together with WOX11, WOX12 is involved in de novo root organogenesis.
1350	AT2G03500	TF	0.18417706364882264	EARLY FLOWERING MYB PROTEIN (EFM)	Encodes a nuclear localized member of the MYB family of transcriptional regulators that is involved in negative regulation of flowering. It is expressed in vascular tissues and at low levels in the shoot apex during the transition to flowering. Loss of function mutations are early flowering.EFM is involved in the autonomous, thermosensory and GA pathways and expression is directly regulated by SV…
1351	AT1G01010	TF	0.18371776343758128	NAC DOMAIN CONTAINING PROTEIN 1 (NAC001)	NAC domain containing protein 1;(source:Araport11)
1352	AT5G01860	TF	0.1824447204186408		C2H2 and C2HC zinc fingers superfamily protein;(source:Araport11)
1353	AT5G27960	TF	0.1816290390639024	AGAMOUS-LIKE 90 (AGL90)	AGAMOUS-like 90;(source:Araport11)
1354	AT5G46350	TF	0.18048854973318929	WRKY DNA-BINDING PROTEIN 8 (WRKY8)	member of WRKY Transcription Factor; Group II-c
1355	AT1G62990	TF	0.1803741220059504	KNOTTED-LIKE HOMEOBOX OF ARABIDOPSIS THALIANA 7 (KNAT7)	Encodes a homeodomain transcription factor of the Knotted family. May be involved in secondary cell wall biosynthesis. Mutants have moderately irregular xylem development. Expression of this gene is upregulated by SND1 and MYB46.
1356	AT5G38740	TF	0.18036042549928752	AGAMOUS-LIKE 77 (AGL77)	AGAMOUS-like 77;(source:Araport11)
1357	AT5G18560	TF	0.18033207143545973	(PUCHI)	Encodes PUCHI, a member of the ERF (ethylene response factor) subfamily B-1 of ERF/AP2 transcription factor family. The protein contains one AP2 domain. There are 15 members in this subfamily including ATERF-3, ATERF-4, ATERF-7, and leafy petiole. PUCHI is required for morphogenesis in the early lateral root primordium of Arabidopsis. Expressed in early floral meristem (stage 1 to 2). Required fo…
1358	AT3G04380	epigenetic regulator	0.17996474315632635	(SUVR4)	Encodes SUVR4, a nucleolar histone methyltransferase with preference for monomethylated H3K9. One of the four closely related Arabidopsis SUVR proteins that belong to the SU(VAR)3-9 subgroup of SET-domain proteins. Proteins containing the evolutionarily conserved SET domain are involved in regulation of eukaryotic gene expression and chromatin structure through their histone lysine methyltransfer…
1359	AT5G43175	TF	0.17962756624035384		basic helix-loop-helix (bHLH) DNA-binding superfamily protein;(source:Araport11)
1360	AT5G65100	TF	0.17942222704928815	N/A	N/A
1361	AT2G16910	TF	0.1784933258260177	ABORTED MICROSPORES (AMS)	Encodes a basic helix-loop helix transcription factor involved in tapetal cell development, that directly regulates MGT5 expression in tapetum cells. Loss of function mutations are male sterile. AMS binds to a region termed the E box of target gene promoters.
1362	AT1G06910	TF	0.17843887749881132	TRF-LIKE 7 (TRFL7)	Arabidopsis thaliana myb family transcription factor (At1g06910)
1363	AT2G32940	epigenetic regulator	0.17828062682345466	ARGONAUTE 6 (AGO6)	Encodes a nuclear localized 879-amino-acid protein that contains conserved PAZ and PIWI domains that is important for the accumulation of specific heterochromatin-related siRNAs, and for DNA methylation and transcriptional gene silencing.
1364	AT1G66470	TF	0.1781677783106873	ROOT HAIR DEFECTIVE6 (RHD6)	ROOT HAIR DEFECTIVE6;(source:Araport11)
1365	AT1G31320	TF	0.17769318850025656	LOB DOMAIN-CONTAINING PROTEIN 4 (LBD4)	LOB domain-containing protein 4;(source:Araport11)
1366	AT5G21030	epigenetic regulator	0.17724106236873766	N/A	N/A
1367	AT5G58080	TF	0.17711374371574007	RESPONSE REGULATOR 18 (RR18)	member of Response Regulator: B- Type
1368	AT5G25480	epigenetic regulator	0.17580278057690066	DNA METHYLTRANSFERASE-2 (DNMT2)	Encodes a DNA methyltransferase homolog. Human Dnmt2 methylates tRNA-Asp and can methylate Arabidopsis tRNA-Asp in vitro.
1369	AT4G36260	TF	0.1750823170104011	STYLISH 2 (STY2)	A member of SHI gene family. Arabidopsis thaliana has ten members that encode proteins with a RING finger-like zinc finger motif. Despite being highly divergent in sequence, many of the SHI-related genes are partially redundant in function and synergistically promote gynoecium, stamen and leaf development in Arabidopsis. Encodes protein with a single zinc finger motif and a members of a small gen…
1370	AT5G09780	TF	0.17495812709820638	N/A	N/A
1371	AT4G27330	TF	0.1746081715293811	SPOROCYTELESS (SPL)	Encodes a putative transcription factor that is required for the initiation of both micro- and megagametogenesis and is expressed in the sporogenous tissue of the anther and the ovule. SPL is a chalaza identity gene that share overlapping functions in establishing the prospective chalaza of the ovule. It also plays a central role in patterning both the proximal-distal and the adaxial-abaxial axes…
1372	AT3G08505	TF	0.17438082224978171		zinc finger (CCCH-type/C3HC4-type RING finger) family protein;(source:Araport11)
1373	AT5G67000	TF	0.17230545009200673	N/A	N/A
1374	AT5G41090	TF	0.17195019495230865	NAC DOMAIN CONTAINING PROTEIN 95 (NAC095)	NAC domain containing protein 95;(source:Araport11)
1375	AT4G17695	TF	0.17166120330097798	KANADI 3 (KAN3)	Homeodomain-like superfamily protein;(source:Araport11)
1376	AT3G51960	TF	0.17157887037663722	N/A	N/A
1377	AT4G27950	TF	0.17060667284754122	N/A	N/A
1378	AT5G44160	TF	0.1701541571649267	N/A	N/A
1379	AT2G26150	TF	0.1700725783914967	N/A	N/A
1380	AT3G55370	TF	0.16960759681285226	OBF-BINDING PROTEIN 3 (OBP3)	Encodes a nuclear localized Dof domain containing transcription factor expressed primarily in roots. Responsive to salicylic acid. Transgenic overexpressors have yellow leaves and short, defective roots.
1381	AT2G16720	TF	0.1689482116590134	MYB DOMAIN PROTEIN 7 (MYB7)	Encodes a member of MYB3R- and R2R3- type MYB- encoding gene family that acts as a repressor of flavonol biosynthesis. AtMYB7 gene expression is induced by salt treatment.
1382	AT1G66040	epigenetic regulator	0.1681832441669104	VARIANT IN METHYLATION 4 (VIM4)	predicted to encode a protein with an N-terminal PHD domain and two RING domains surrounding an SRA domain. Attempts to isolate ORTH4/VIM4 cDNA through RT-PCR were unsuccessful and analysis of the expression of this gene is difficult since it shares 99% nucleotide identity with ORTH5/VIM2.
1383	AT5G39690	TF	0.16808644909503004	NAC DOMAIN CONTAINING PROTEIN 93 (NAC093)	NAC domain containing protein 93;(source:Araport11)
1384	AT1G73360	TF	0.1673274815763194	HOMEODOMAIN GLABROUS 11 (HDG11)	Encodes a homeobox-leucine zipper family protein belonging to the HD-ZIP IV family. It is involved in trichome branching. The transcription factor directly upregulates the expression of several cell-wall-loosening protein genes and reveals the important role that these target genes play in coordinating cell-wall extensibility with root development.
1385	AT4G28500	TF	0.16694888978621492	NAC DOMAIN CONTAINING PROTEIN 73 (NAC073)	NAC domain containing protein 73;(source:Araport11)
1386	AT5G25160	TF	0.1668836861568147	N/A	N/A
1387	AT1G46264	TF	0.1667184857297059	N/A	N/A
1388	AT4G18170	TF	0.16566313223513449	WRKY DNA-BINDING PROTEIN 28 (WRKY28)	Member of WRKY Transcription Factor; Group II-c. Involved in the activation of salicylic acid biosynthesis genes ICS1 and PBS3. In the ovule, it is expressed in hypodermal somatic cells and appears to play a role in supression of megasporocyte cell fate. In the leaf if is upstream of FHY3 and regulates light-mediated leaf senescence.
1389	AT5G44080	TF	0.16549451824071462	N/A	N/A
1390	AT5G49240	TF	0.16531431183210932	PSEUDO-RESPONSE REGULATOR 4 (APRR4)	member of Response Regulator: Pseudo
1391	AT1G52520	TF	0.16470459023575565	FAR1-RELATED SEQUENCE 6 (FRS6)	FAR1-related sequence 6;(source:Araport11)
1392	AT5G41315	TF	0.1646952892830671	GLABROUS 3 (GL3)	Encodes a basic helix loop helix domain protein that interacts with GL1 in trichome development.GL3 interacts with JAZ and DELLA proteins to regulate trichome initiation.
1393	AT5G49300	TF	0.1646493431066813	N/A	N/A
1394	AT2G37260	TF	0.16455474001916334	TRANSPARENT TESTA GLABRA 2 (TTG2)	Encodes a protein similar to WRKY transcription factors that is expressed in the seed integument and endosperm. Mutants are defective in proanthocyanidin synthesis and seed mucilate deposition. Seeds are yellow colored. Seed size is also affected; seeds are reduced in size but only when the mutant allele is transmitted through the female parent.Loss of function alleles are associated with a reduc…
1395	AT3G59580	TF	0.16362776462627646	NIN-LIKE PROTEIN 9 (NLP9)	Plant regulator RWP-RK family protein;(source:Araport11)
1396	AT5G28650	TF	0.1631908502073618	WRKY DNA-BINDING PROTEIN 74 (WRKY74)	member of WRKY Transcription Factor; Group II-d
1397	AT2G28160	TF	0.16314933883194194	FER-LIKE IRON DEFICIENCY INDUCED TRANSCRIPTION FACTOR (FIT)	Encodes a putative transcription factor that regulates iron uptake responses. mRNA is detected in the outer cell layers of the root and accumulates in response to iron deficiency. The expression of many iron-regulated genes is dependent on FIT1. It specifically regulates FRO2 at the level of mRNA accumulation and IRT1 at the level of protein accumulation.Similar to FER in tomato and is a regulato…
1398	AT3G03660	TF	0.16278367734701935	WUSCHEL RELATED HOMEOBOX 11 (WOX11)	Encodes a WUSCHEL-related homeobox gene family member with 65 amino acids in its homeodomain. Proteins in this family contain a sequence of eight residues (TLPLFPMH) downstream of the homeodomain called the WUS box.
1399	AT4G01580	TF	0.16220119406654798		AP2/B3-like transcriptional factor family protein;(source:Araport11)
1400	AT5G03415	TF	0.16164985567727766	(DPB)	Encodes a homolog of the animal DP protein. DP, in animals, forms a heterodimer with E2F and plays a central role in G1/S transition in the cell division cycle. DPB has been shown to interact with non phosphorylated E2Fc; when E2Fc is phosphorylated, the formation of the E2Fc/DPB heterodimer is lost.
1401	AT2G30420	TF	0.16026820290246793	N/A	N/A
1402	AT5G19790	TF	0.15906943575838767	RELATED TO AP2 11 (RAP2.11)	encodes a member of the ERF (ethylene response factor) subfamily B-6 of ERF/AP2 transcription factor family (RAP2.11). The protein contains one AP2 domain. There are 12 members in this subfamily including RAP2.11.
1403	AT5G51790	TF	0.15899750282440014		basic helix-loop-helix (bHLH) DNA-binding superfamily protein;(source:Araport11)
1404	AT5G07500	TF	0.15749309134231018	(PEI1)	Encodes an embryo-specific zinc finger transcription factor required for heart-stage embryo formation.
1405	AT5G05790	TF	0.15745692974677386		Duplicated homeodomain-like superfamily protein;(source:Araport11)
1406	AT5G25470	TF	0.15742483393661702		AP2/B3-like transcriptional factor family protein;(source:Araport11)
1407	AT3G18400	TF	0.15691881691103501	NAC DOMAIN CONTAINING PROTEIN 58 (NAC058)	NAC domain containing protein 58;(source:Araport11)
1408	AT5G44210	TF	0.15627345743040272	N/A	N/A
1409	AT4G00940	TF	0.15566407392875165	DNA BINDING WITH ONE FINGER 4.1 (DOF4.1)	Dof-type zinc finger DNA-binding family protein;(source:Araport11)
1410	AT1G75520	TF	0.1550034265407475	SHI-RELATED SEQUENCE 5 (SRS5)	A member of SHI gene family. Arabidopsis thaliana has ten members that encode proteins with a RING finger-like zinc finger motif. Despite being highly divergent in sequence, many of the SHI-related genes are partially redundant in function and synergistically promote gynoecium, stamen and leaf development in Arabidopsis.SRS5 is a positive regulator of photomorphogenesis.
1411	AT5G41200	TF	0.1547881479566702	AGAMOUS-LIKE 75 (AGL75)	AGAMOUS-like 75;(source:Araport11)
1412	AT5G49420	TF	0.15445046412488728	AGAMOUS-LIKE 84 (AGL84)	MADS-box transcription factor family protein;(source:Araport11)
1413	AT4G21610	TF	0.15311659210595902	LSD ONE LIKE 2 (LOL2)	Contains the same novel zinc finger motif with LSD1, a negative regulator of cell death and defense response. Due to differential splicing, it encodes two different proteins, one of which contains an additional, putative DNA binding motif. Northern analysis demonstrated that LOL2 transcripts containing the additional DNA binding motif are predominantly upregulated after treatment with both virule…
1414	AT1G67260	TF	0.1526396950428186	N/A	N/A
1415	AT3G11580	TF	0.15200522643313555	NGATHA-LIKE PROTEIN2 (NGAL2)	SOD7 encodes nuclear localized B3 DNA binding domain and a transcriptional repression motif. Belongs to the RAV gene family. Functions in regulation of seed size and binds to and represses KLU. Transcription repressor involved in regulation of inflorescence architecture.
1416	AT5G38620	TF	0.15187961671769828	AGAMOUS-LIKE 73 (AGL73)	MADS-box transcription factor family protein;(source:Araport11)
1417	AT4G34400	TF	0.14945636658758316	TARGET OF FLC AND SVP1 (TFS1)	B3-type transcription factor, which promotes floral transition and is repressed by FLC/SVP and promoted by SOC1.
1418	AT5G54070	TF	0.14912012819995024	N/A	N/A
1419	AT5G61430	TF	0.1483393450044277	NAC DOMAIN CONTAINING PROTEIN 100 (NAC100)	NAC domain containing protein 100;(source:Araport11)
1420	AT1G01030	TF	0.1479734000176613	NGATHA3 (NGA3)	AP2/B3-like transcriptional factor family protein;(source:Araport11)
1421	AT1G66050	epigenetic regulator	0.1476921157756181	N/A	N/A
1422	AT5G15060	TF	0.14660220267622065		Lateral organ boundaries (LOB) domain family protein;(source:Araport11)
1423	AT5G08141	TF	0.14651321635867556	BASIC LEUCINE-ZIPPER 75 (bZIP75)	Part of complex with ENO2 which mediates secondary metabolism, affecting seed size and weight.
1424	AT4G31620	TF	0.14639992308561373	N/A	N/A
1425	AT5G41030	TF	0.14530900135229866		TCP family transcription factor;(source:Araport11)
1426	AT4G10240	TF	0.14482100292787325	B-BOX DOMAIN PROTEIN 23 (BBX23)	B-box zinc finger family protein;(source:Araport11)
1427	AT1G03770	epigenetic regulator	0.14473240447419172	N/A	N/A
1428	AT1G61215	epigenetic regulator	0.14429278603696333	N/A	N/A
1429	AT5G01900	TF	0.1441509990389006	WRKY DNA-BINDING PROTEIN 62 (WRKY62)	member of WRKY Transcription Factor; Group III
1430	AT1G27045	TF	0.14371892958484686	N/A	N/A
1431	AT5G55020	TF	0.1426882100466668	MYB DOMAIN PROTEIN 120 (MYB120)	Encodes a putative transcription factor, member of the R2R3 factor gene family (MYB120).
1432	AT5G26650	TF	0.14261876796236173	AGAMOUS-LIKE 36 (AGL36)	AGAMOUS-like 36;(source:Araport11)
1433	AT1G26760	epigenetic regulator	0.1418084662226745	SET DOMAIN PROTEIN 35 (SDG35)	SET domain protein 35;(source:Araport11)
1434	AT4G18870	TF	0.14173115273571693	N/A	N/A
1435	AT5G11590	TF	0.14092050104933734	N/A	N/A
1436	AT3G46770	TF	0.14080195379141866	N/A	N/A
1437	AT5G66990	TF	0.1394678684854391	RWP-RK DOMAIN-CONTAINING 3 (RKD3)	RWP-RK domain-containing protein;(source:Araport11)
1438	AT5G02460	TF	0.13943041469791204	PHLOEM EARLY DOF 2 (PEAR2)	PEAR protein involved in the formation of a short-range concentration gradient that peaks at protophloem sieve elements, and activates gene expression that promotes radial growth. Locally promotes transcription of inhibitory HD-ZIP III genes, and thereby establishes a negative-feedback loop that forms a robust boundary that demarks the zone of cell division.
1439	AT5G26580	TF	0.13895057318988924	N/A	N/A
1440	AT5G02320	TF	0.1385323394635909	MYB DOMAIN PROTEIN 3R-5 (MYB3R-5)	Encodes a putative c-MYB-like transcription factor of the MYB3R factor gene family (MYB3R5).
1441	AT5G23090	TF	0.13831244206287496	NUCLEAR FACTOR Y, SUBUNIT B13 (NF-YB13)	nuclear factor Y, subunit B13;(source:Araport11)
1442	AT4G16750	TF	0.1375184526405068	ETHYLENE-RESPONSIVE TRANSCRIPTION FACTOR 39 (ERF39)	encodes a member of the DREB subfamily A-4 of ERF/AP2 transcription factor family. The protein contains one AP2 domain. There are 17 members in this subfamily including TINY.
1443	AT1G72570	TF	0.1372257027344038	AP2-LIKE ETHYLENE-RESPONSIVE TRANSCRIPTION FACTOR (AIL1)	Integrase-type DNA-binding superfamily protein;(source:Araport11)
1444	AT1G77980	TF	0.1365190209792056	AGAMOUS-LIKE 66 (AGL66)	Encodes a member of the MIKC (MADS box, Keratin binding domain, and C terminal domain containing )family of transcriptional regulators. AGL66 is expressed in pollen.It forms heterodimers with other MICK family members (AGL104). Involved in late stages of pollen development and pollen tube growth.
1445	AT4G12850	TF	0.13543900424558586	N/A	N/A
1446	AT5G27130	TF	0.135398616459211	AGAMOUS-LIKE 39 (AGL39)	AGAMOUS-like 39;(source:Araport11)
1447	AT5G20930	epigenetic regulator	0.1347910501296493	TOUSLED (TSL)	Nuclear serine/threonine protein kinase that requires a coiled-coil region for oligomerization and catalytic activity. Required for leaf and flower development and is involved in the regulation of RNA interference. Expression localized to the developing style by stage 13.
1448	AT5G57390	TF	0.1343144851913748	AINTEGUMENTA-LIKE 5 (AIL5)	Encodes a member of the AP2 family of transcriptional regulators. May be involved in germination and seedling growth. Mutants are resistant to ABA analogs and are resistant to high nitrogen concentrations.essential for the developmental transition between the embryonic and vegetative phases in plants. Overexpression results in the formation of somatic embryos on cotyledons. It is also required to…
1449	AT4G33450	TF	0.13378355944646644	MYB DOMAIN PROTEIN 69 (MYB69)	Member of the R2R3 factor gene family.
1450	AT4G05100	TF	0.13319202804921262	MYB DOMAIN PROTEIN 74 (MYB74)	Member of the R2R3 factor gene family.
1451	AT1G75430	TF	0.13104371968569042	BEL1-LIKE HOMEODOMAIN 11 (BLH11)	BEL1-like homeodomain 11;(source:Araport11)
1452	AT4G18770	TF	0.13048539093286196	MYB DOMAIN PROTEIN 98 (MYB98)	MYB98 is a member of the R2R3-MYB gene family, the members of which likely encode transcription factors. Within an ovule, MYB98 is expressed exclusively in the synergid cells, and mutations in this gene affect the female gametophyte specifically. myb98 female gametophytes are affected in two unique features of the synergid cell, pollen tube guidance and the filiform apparatus, but are otherwise n…
1453	AT4G34990	TF	0.12952390283638704	MYB DOMAIN PROTEIN 32 (MYB32)	Member of the R2R3 factor gene family.
1454	AT4G00480	TF	0.12736032539030784	N/A	N/A
1455	AT4G21550	TF	0.12730367684282046	VP1/ABI3-LIKE 3 (VAL3)	VP1/ABI3-like 3;(source:Araport11)
1456	AT1G09450	epigenetic regulator	0.12704330704603042	HASPIN-RELATED GENE (Haspin)	Encodes a protein kinase that phosphorylates histone H3 at Thr3 and Thr11 and plays a role in mitotic cell division.
1457	AT5G06500	TF	0.1264621261237791	AGAMOUS-LIKE 96 (AGL96)	AGAMOUS-like 96;(source:Araport11)
1458	AT2G35430	TF	0.12629232154988496		Zinc finger C-x8-C-x5-C-x3-H type family protein;(source:Araport11)
1459	AT1G12540	TF	0.12621158085073902		basic helix-loop-helix (bHLH) DNA-binding superfamily protein;(source:Araport11)
1460	AT2G38090	TF	0.12600334992339832		Duplicated homeodomain-like superfamily protein;(source:Araport11)
1461	AT4G21040	TF	0.1256603432710696	DNA-BINDING WITH ONE FINGER 4.3 (DOF4.3)	Dof-type zinc finger domain-containing protein;(source:Araport11)
1462	AT5G04640	TF	0.1255270899548267	AGAMOUS-LIKE 99 (AGL99)	AGAMOUS-like 99;(source:Araport11)
1463	AT5G04400	TF	0.12485449342795325	NAC DOMAIN CONTAINING PROTEIN 77 (NAC077)	NAC domain protein;(source:Araport11)
1464	AT2G24700	TF	0.12457429848905956		Transcriptional factor B3 family protein;(source:Araport11)
1465	AT1G21340	TF	0.12419957267380508		Dof-type zinc finger DNA-binding family protein;(source:Araport11)
1466	AT2G35160	epigenetic regulator	0.12416195599298263	SU(VAR)3-9 HOMOLOG 5 (SUVH5)	Encodes SU(var)3-9 homologue 5 (SUVH5). SUVH5 has histone methyltransferase (MTase) activity in vitro and contributes to the maintenance of H3 mK9 (methylation of histone H3 at Lys-9) and CMT3-mediated non-CG methylation in vivo. This is a member of a subfamily of SET proteins that shares a conserved SRA domain.
1467	AT1G22985	TF	0.12411050665876673	CYTOKININ RESPONSE FACTOR 7 (CRF7)	encodes a member of the ERF (ethylene response factor) subfamily B-5 of ERF/AP2 transcription factor family. The protein contains one AP2 domain. There are 7 members in this subfamily.
1468	AT5G10570	TF	0.12395129887564856	ARABIDOPSIS HOMOLOG OF VIP1 2 (AtVip2)	Encodes a myo-inositol hexakisphosphate kinase.
1469	AT2G45490	epigenetic regulator	0.12356679570955932	ATAURORA3 (AUR3)	Encodes a member of a family of Ser/Thr kinases whose activities peak during cell division. Transcripts are abundant in tissues rich in dividing cells like roots and flowers but are low or absent in fully expanded leaves and stems. In interphase cells, the protein is predominantly nuclear. During mitosis, the protein associates with plant-specific cytoskeletal structures (preprophase band, phragm…
1470	AT2G30432	TF	0.12068419781901465	TRICHOMELESS1 (TCL1)	Encodes TRICHOMELESS1 (TCL1), a single-repeat MYB-type transcription factor that negatively regulates trichome formation by suppressing GL1 (GLABRA1). In a tandem repeat with AT2g30424 and AT2g30420.
1471	AT5G35900	TF	0.12052875824021705	LOB DOMAIN-CONTAINING PROTEIN 35 (LBD35)	LOB domain-containing protein 35;(source:Araport11)
1472	AT1G32730	TF	0.12050554535374484		electron carrier/iron ion-binding protein;(source:Araport11)
1473	AT4G23550	TF	0.12044931658462214	(WRKY29)	Encodes WRKY DNA-binding protein 29 (WRKY29). The mRNA is cell-to-cell mobile.
1474	AT2G38300	TF	0.12029416991593518		myb-like HTH transcriptional regulator family protein;(source:Araport11)
1475	AT4G00870	TF	0.12027160405389313	(BHLH14)	bHLH14 interacts with JAZ proteins, and functions redundantly with bHLH3, bHLH13 and bHLH17 to negatively regulate jasmonate responses.
1476	AT2G35310	TF	0.11949853258255053	N/A	N/A
1477	AT3G45610	TF	0.11924002988916994	DOF TRANSCRIPTION FACTOR 6 (DOF6)	PEAR protein involved in the formation of a short-range concentration gradient that peaks at protophloem sieve elements, and activates gene expression that promotes radial growth. Locally promotes transcription of inhibitory HD-ZIP III genes, and thereby establishes a negative-feedback loop that forms a robust boundary that demarks the zone of cell division.
1478	AT3G44490	epigenetic regulator	0.1181775546615822	HISTONE DEACETYLASE 17 (hda17)	histone deacetylase 17;(source:Araport11)
1479	AT2G47460	TF	0.11783279772219843	MYB DOMAIN PROTEIN 12 (MYB12)	MYB12 belongs to subgroup 7 of the R2R3-MYB family. It strongly activates the promoters of chalcone synthase (CHS), flavanone 3-hydroxylase (F3H), flavonol synthase (FLS) and - to a lesser extent - chalcone flavanone isomerase (CHI), but cannot activate the promoters of flavonoid-3'hydroxylase (F3'H) and dihydroflavonol 4-reductase (DF). The activation requires a functional MYB recognition elemen…
1480	AT4G28815	TF	0.11709306696170192	N/A	N/A
1481	AT1G07900	TF	0.11674545760669115	LOB DOMAIN-CONTAINING PROTEIN 1 (LBD1)	LOB domain-containing protein 1;(source:Araport11)
1482	AT5G35550	TF	0.11646396848988527	TRANSPARENT TESTA 2 (TT2)	TT2 encodes a R2R3 MYB domain putative transcription factor that acts as a key determinant in the proanthocyanidin accumulation of developing seed. It is thought that a ternary complex composed of TT2, TT8 and TTG1 is necessary for correct expression of BAN in seed endothelium.
1483	AT5G40220	TF	0.11585504295807182	AGAMOUS-LIKE 43 (AGL43)	AGAMOUS-like 43;(source:Araport11)
1484	AT3G11020	TF	0.11536801981970335	DRE/CRT-BINDING PROTEIN 2B (DREB2B)	encodes a member of the DREB subfamily A-2 of ERF/AP2 transcription factor family (DREB2B). The protein contains one AP2 domain. There are eight members in this subfamily including DREB2A.
1485	AT5G40120	TF	0.11506346531610175	N/A	N/A
1486	AT5G26660	TF	0.11395033654603118	MYB DOMAIN PROTEIN 86 (MYB86)	myb domain protein 86;(source:Araport11)
1487	AT4G11070	TF	0.11364753416524458	N/A	N/A
1488	AT3G03200	TF	0.1135938878929103	NAC DOMAIN CONTAINING PROTEIN 45 (NAC045)	NAC domain containing protein 45;(source:Araport11)
1489	AT2G41130	TF	0.11264500059647263	(BHLH106)	Encodes STC8 (salt tolerant callus 8)/bHLH106 (basic helix-loop-helix transcription factor bHLH106). Knockout lines are more sensitive to NaCl, KCl, LiCl, ABA, and low temperatures than the wild-type.
1490	AT5G01200	TF	0.1120864717967288	N/A	N/A
1491	AT4G01260	TF	0.1110755959859789		DNA-binding storekeeper protein-related transcriptional regulator;(source:Araport11)
1492	AT5G52830	TF	0.1106257106020156	WRKY DNA-BINDING PROTEIN 27 (WRKY27)	Encodes a WRKY transcription factor WRKY27. Mutation in Arabidopsis WRKY27 results in delayed symptom development in response to the bacterial wilt pathogen Ralstonia solanacearum.
1493	AT3G19040	epigenetic regulator	0.11029472054936808	HISTONE ACETYLTRANSFERASE OF THE TAFII250 FAMILY 2 (HAF2)	Encodes a protein similar to TATA-binding protein-associated factor TAF1 (a.k.a. TAFII250) with histone acetyltransferase activity. It is required in integrating light signals to regulate gene expression and growth.
1494	AT5G49490	TF	0.11015566160508032	N/A	N/A
1495	AT5G50570	TF	0.10957635011589974	SQUAMOSA PROMOTER-BINDING PROTEIN LIKE 13A (SPL13A)	Squamosa promoter-binding protein-like (SBP domain) transcription factor family protein;(source:Araport11)
1496	AT4G04580	TF	0.10934400778502627		Homeodomain-like superfamily protein;(source:Araport11)
1497	AT4G09960	TF	0.10827307557814464	SEEDSTICK (STK)	Encodes a MADS box transcription factor expressed in the carpel and ovules. Plays a maternal role in fertilization and seed development. Controls the structure and mechanical properties of the seed coat. Controls fruit size by regulating cytokinin levels and FRUITFULL.
1498	AT5G40360	TF	0.10794449609545144	N/A	N/A
1499	AT5G13910	TF	0.10769360509183944	LEAFY PETIOLE (LEP)	Encodes a member of the ERF (ethylene response factor) subfamily B-1 of ERF/AP2 transcription factor family (LEAFY PETIOLE). The protein contains one AP2 domain. There are 15 members in this subfamily including ATERF-3, ATERF-4, ATERF-7, and LEAFY PETIOLE. Acts as a positive regulator of gibberellic acid-induced germination.
1500	AT3G01330	TF	0.10698046734694863	N/A	N/A
1501	AT2G42430	TF	0.10693872667243023	LATERAL ORGAN BOUNDARIES-DOMAIN 16 (LBD16)	LOB-domain protein gene LBD16. This gene contains one auxin-responsive element (AuxRE). Regluates lateral root formation.
1502	AT5G06420	TF	0.1063888407394558		Zinc finger (CCCH-type/C3HC4-type RING finger) family protein;(source:Araport11)
1503	AT4G31615	TF	0.10568912665640873	N/A	N/A
1504	AT5G27050	TF	0.10519065440563967	AGAMOUS-LIKE 101 (AGL101)	AGAMOUS-like 101;(source:Araport11)
1505	AT4G12350	TF	0.10479375797556084	MYB DOMAIN PROTEIN 42 (MYB42)	Encodes a transcriptional regulator that directly activates lignin biosynthesis genes and phenylalanine biosynthesis genes during secondary wall formation.
1506	AT4G39250	TF	0.1045368411702158	N/A	N/A
1507	AT3G49930	TF	0.10413366590725093		C2H2 and C2HC zinc fingers superfamily protein;(source:Araport11)
1508	AT3G08500	TF	0.10282256069077696	MYB DOMAIN PROTEIN 83 (MYB83)	Encodes a putative R2R3-type MYB transcription factor (MYB83).
1509	AT3G48160	TF	0.1026705047567214	N/A	N/A
1510	AT3G62610	TF	0.10224788575270716	MYB DOMAIN PROTEIN 11 (MYB11)	Member of the R2R3 factor gene family.
1511	AT3G58070	TF	0.10188718983615744	GLABROUS INFLORESCENCE STEMS (GIS)	Putative transcription factor, contains C2H2 domain, regulates aspects of shoot maturation in Arabidopsis thaliana. GIS loss-of-function mutations affect the epidermal differentiation of inflorescence organs, causing a premature decrease in trichome production on successive leaves, stem internodes, and branches. Overexpression has the opposite effect on trichome initiation and causes other hetero…
1512	AT2G40220	TF	0.1018807701754482	ABA INSENSITIVE 4 (ABI4)	Encodes a member of the DREB subfamily A-3 of ERF/AP2 transcription factor family (ABI4). The protein contains one AP2 domain. There is only one member in this family. Involved in abscisic acid (ABA) signal transduction, ABA-mediated glucose response, and hexokinase-dependent sugar responses. Acts downstream of GUN1 in retrograde signaling. Expressed most abundantly in developing siliques and to …
1513	AT2G02540	TF	0.10097306024101962	N/A	N/A
1514	AT2G18120	TF	0.10038206974014624	N/A	N/A
1515	AT5G43410	TF	0.0996148704606872	ETHYLENE RESPONSE FACTOR 96 (ERF96)	Encodes a member of the ERF (ethylene response factor) subfamily B-3 of ERF/AP2 transcription factor family. The protein contains one AP2 domain. There are 18 members in this subfamily including ATERF-1, ATERF-2, AND ATERF-5. Expression of ERF96 is induced by pathogens, JA and ethylene and over expression leads to increased resistance to resistance to necrotrophic pathogens. It is a nuclear local…
1516	AT4G25530	TF	0.09914533477775306	FLOWERING WAGENINGEN (FWA)	Encodes a homeodomain-containing transcription factor that controls flowering. FWA is silenced in wild type plants and reverse of the imprinted silencing causes a late flowering phenotype. FWA gene contains two tandem repeats around the transcription start site that are necessary and sufficient for silencing via DNA methylation.
1517	AT1G63030	TF	0.0990214712905537	DWARF AND DELAYED FLOWERING 2 (ddf2)	encodes a member of the DREB subfamily A-1 of ERF/AP2 transcription factor family (DDF2). The protein contains one AP2 domain. There are six members in this subfamily, including CBF1, CBF2, and CBF3. Overexpression of this gene results in the reduction of gibberellic acid biosynthesis. This gene is expressed in all tissues examined, but most abundantly expressed in rosette leaves and stems. Overe…
1518	AT2G37590	TF	0.09885045277023033	DNA BINDING WITH ONE FINGER 2.4 (DOF2.4)	PEAR protein involved in the formation of a short-range concentration gradient that peaks at protophloem sieve elements, and activates gene expression that promotes radial growth. Locally promotes transcription of inhibitory HD-ZIP III genes, and thereby establishes a negative-feedback loop that forms a robust boundary that demarks the zone of cell division.
1519	AT1G35240	TF	0.0984314452071576	AUXIN RESPONSE FACTOR 20 (ARF20)	auxin response factor 20;(source:Araport11)
1520	AT5G67110	TF	0.0981639463263874	ALCATRAZ (ALC)	encodes a myc/bHLH transcription factor-like protein. Gene product is involved in fruit dehiscence. Mutant siliques fail to dehisce.
1521	AT2G35700	TF	0.0977881137049181	N/A	N/A
1522	AT3G50410	TF	0.09769106161256608	OBF BINDING PROTEIN 1 (OBP1)	Arabidopsis Dof protein containing a single 51-amino acid zinc finger DNA-binding domain, which may play an important roles in plant growth and development.
1523	AT4G14700	epigenetic regulator	0.09739982532885066	ORIGIN RECOGNITION COMPLEX 1 (ORC1A)	Encodes origin of replication complex 1a subunit.The protein contains a PHD domain,binds methylated DNA and appears to function as a transcriptional activator.
1524	AT5G61890	TF	0.09737911877928722	(ERF114)	encodes a member of the ERF (ethylene response factor) subfamily B-4 of ERF/AP2 transcription factor family. The protein contains one AP2 domain. There are 7 members in this subfamily.
1525	AT3G10113	TF	0.0972873586494095		Homeodomain-like superfamily protein;(source:Araport11)
1526	AT2G37430	TF	0.09706770202308103	ZINC FINGER OF ARABIDOPSIS THALIANA 11 (ZAT11)	Encodes a member of the zinc finger family of transcriptional regulators. It is expressed in many root tips, primary roots, cotyledons and hypocotyl. The protein is localized to the nucleus. Overexpression of ZAT11 causes increased root growth and increased sensitivity to nickel ions. The mRNA is cell-to-cell mobile.
1527	AT1G14687	TF	0.0966520903352274	N/A	N/A
1528	AT2G32370	TF	0.0964646485624239	N/A	N/A
1529	AT4G28790	TF	0.0963941816943415		basic helix-loop-helix (bHLH) DNA-binding superfamily protein;(source:Araport11)
1530	AT3G01600	TF	0.0963703341955102	NAC DOMAIN CONTAINING PROTEIN 44 (NAC044)	NAC domain containing protein 44;(source:Araport11)
1531	AT1G04050	epigenetic regulator	0.09630415011243862	N/A	N/A
1532	AT4G37780	TF	0.09603256888400942	MYB DOMAIN PROTEIN 87 (MYB87)	encoded by the Myb-like transcription factor MYB87, regulates axillary meristem formation, expressed throughout the plant. Member of the R2R3 factor gene family.
1533	AT1G74660	TF	0.09595789917079886	MINI ZINC FINGER 1 (MIF1)	Encodes MINI ZINC FINGER 1 (MIF1) which has a zinc finger domain but lacks other protein motifs normally present in transcription factors. MIF1 physically interact with a group of zinc finger-homeodomain (ZHD) transcription factors, such as ZHD5 (AT1G75240), that regulate floral architecture and leaf development. Gel mobility shift assays revealed that MIF1 blocks the DNA binding activity of ZHD5…
1534	AT2G14210	TF	0.09585955987081307	AGAMOUS-LIKE 44 (AGL44)	MADS box gene, transcription factor
1535	AT1G69600	TF	0.0937816237047282	ZINC FINGER HOMEODOMAIN 1 (ZFHD1)	Encodes ZFHD1, a member of the zinc finger homeodomain transcriptional factor family. Binds to the 62 bp promoter region of ERD1 (early responsive to dehydration stress 1). Expression of ZFHD1 is induced by drought, high salinity and abscisic acid.
1536	AT1G02065	TF	0.09364099937597216	SQUAMOSA PROMOTER BINDING PROTEIN-LIKE 8 (SPL8)	Encodes an SBP-box gene, a member of the SPL gene family. Mutants are affected in micro- and megasporogenesis, trichome formation on sepals, and stamen filament elongation.
1537	AT4G29930	TF	0.09300590656699906		basic helix-loop-helix (bHLH) DNA-binding superfamily protein;(source:Araport11)
1538	AT4G36930	TF	0.092903671549197	SPATULA (SPT)	Encodes a transcription factor of the bHLH protein family. Mutants have abnormal, unfused carpels and reduced seed dormancy.
1539	AT1G59640	TF	0.0926673985010272	N/A	N/A
1540	AT5G16600	TF	0.09229296587434828	MYB DOMAIN PROTEIN 43 (MYB43)	Encodes a transcriptional regulator that directly activates lignin biosynthesis genes and phenylalanine biosynthesis genes during secondary wall formation.
1541	AT5G35770	TF	0.09195002068645224	STERILE APETALA (SAP)	A recessive mutation in the Arabidopsis STERILE APETALA (SAP) causes severe aberrations in inflorescence and flower and ovule development.
1542	AT2G40740	TF	0.09194142834759876	WRKY DNA-BINDING PROTEIN 55 (WRKY55)	member of WRKY Transcription Factor; Group III
1543	AT2G16210	TF	0.09064692348612144	REPRODUCTIVE MERISTEM 24 (REM24)	Transcriptional factor B3 family protein;(source:Araport11)
1544	AT1G74080	TF	0.09038387624817393	MYB DOMAIN PROTEIN 122 (MYB122)	Encodes a putative transcription factor, member of the R2R3 factor gene family (MYB122).
1545	AT1G66370	TF	0.09031615151507964	MYB DOMAIN PROTEIN 113 (MYB113)	Encodes a member of the MYB family of transcription factors. Involved in regulation of anthocyanin biosynthesis. Affects the expression of enzymes involved in later steps of anthocyanin biosynthesis.
1546	AT3G27650	TF	0.09028951745262673	LOB DOMAIN-CONTAINING PROTEIN 25 (LBD25)	LOB domain-containing protein 25;(source:Araport11)
1547	AT2G28500	TF	0.0897042067045159	LOB DOMAIN-CONTAINING PROTEIN 11 (LBD11)	LOB domain-containing protein 11;(source:Araport11)
1548	AT4G00232	TF	0.08918901584173579		DNA-binding storekeeper protein-related transcriptional regulator;(source:Araport11)
1549	AT2G28710	TF	0.0884819881119858		C2H2-type zinc finger family protein;(source:Araport11)
1550	AT4G31680	TF	0.08827881924234712	N/A	N/A
1551	AT4G22680	TF	0.08817642169263093	MYB DOMAIN PROTEIN 85 (MYB85)	Encodes a transcriptional regulator that directly activates lignin biosynthesis genes and phenylalanine biosynthesis genes during secondary wall formation.
1552	AT4G02235	TF	0.0881464295496892	N/A	N/A
1553	AT5G21960	TF	0.08790663117092265	ETHYLENE RESPONSE FACTOR 016 (ERF016)	encodes a member of the DREB subfamily A-5 of ERF/AP2 transcription factor family. The protein contains one AP2 domain. There are 15 members in this subfamily including RAP2.1, RAP2.9 and RAP2.10.
1554	AT4G15250	TF	0.08709720422068408	B-BOX DOMAIN PROTEIN 9 (BBX9)	B-box type zinc finger protein with CCT domain-containing protein;(source:Araport11)
1555	AT4G29230	TF	0.08634979727624376	NAC DOMAIN CONTAINING PROTEIN 75 (NAC075)	NAC domain protein involved in negative regulation of flowering.
1556	AT4G22070	TF	0.08570768531434889	WRKY DNA-BINDING PROTEIN 31 (WRKY31)	member of WRKY Transcription Factor; Group II-b
1557	AT4G31690	TF	0.0848642938926355		transcriptional factor B3 family protein;(source:Araport11)
1558	AT4G00610	TF	0.08454400334066857		DNA-binding storekeeper protein-related transcriptional regulator;(source:Araport11)
1559	AT2G33880	TF	0.08443609521701463	N/A	N/A
1560	AT3G56660	TF	0.08396876842455203	BASIC REGION/LEUCINE ZIPPER MOTIF PROTEIN 49 (BZIP49)	basic region/leucine zipper motif protein 49;(source:Araport11)
1561	AT4G35610	TF	0.08311341180856166	TRANSCRIPTIONAL REPRESSOR OF EIN3-DEPENDENT ETHYLENE-RESPONSE 1 (TREE1)	Interacts with EIN3 to regulate transcriptional repression that leads to an inhibition of shoot growth in response to ethylene.
1562	AT2G37060	TF	0.08217118122860853	NUCLEAR FACTOR Y, SUBUNIT B8 (NF-YB8)	nuclear factor Y, subunit B8;(source:Araport11)
1563	AT3G04850	TF	0.0810809188450461		Tesmin/TSO1-like CXC domain-containing protein;(source:Araport11)
1564	AT4G16610	TF	0.08098793053795303		C2H2-like zinc finger protein;(source:Araport11)
1565	AT1G60920	TF	0.0808732322662606	AGAMOUS-LIKE 55 (agl55)	AGAMOUS-like 55;(source:Araport11)
1566	AT5G17320	TF	0.08054414160893686	HOMEODOMAIN GLABROUS 9 (HDG9)	Encodes a homeobox-leucine zipper family protein belonging to the HD-ZIP IV family.
1567	AT2G45480	TF	0.07950003238075758	GROWTH-REGULATING FACTOR 9 (GRF9)	Growth regulating factor encoding transcription activator. One of the nine members of a GRF gene family, containing nuclear targeting domain. Involved in leaf development.
1568	AT3G20840	TF	0.07922521437869237	PLETHORA 1 (PLT1)	Encodes a member of the AINTEGUMENTA-like (AIL) subclass of the AP2/EREBP family of transcription factors and is essential for quiescent center (QC) specification and stem cell activity. It is a key effector for establishment of the stem cell niche during embryonic pattern formation. It is transcribed in response to auxin accumulation and is dependent on auxin response transcription factors.
1569	AT1G06180	TF	0.07898442393221526	N/A	N/A
1570	AT4G36160	TF	0.07881523994777212	NAC DOMAIN CONTAINING PROTEIN 76 (NAC076)	Encodes a NAC-domain transcription factor that is expressed in developing xylem. Over expression of this protein causes ectopic secondary cell wall growth. Complements some of the cell wall defects seen in SND1/NST1 double mutants.
1571	AT1G16490	TF	0.07876069652351234	N/A	N/A
1572	AT3G12820	TF	0.0780386550898678	MYB DOMAIN PROTEIN 10 (MYB10)	Member of the R2R3 factor gene family.
1573	AT3G45880	epigenetic regulator	0.07784350260627629	JUMONJI 32 (JMJ32)	2-oxoglutarate (2OG) and Fe(II)-dependent oxygenase superfamily protein;(source:Araport11)
1574	AT1G18860	TF	0.0774466282679257	N/A	N/A
1575	AT4G08250	TF	0.07741543180395695		GRAS family transcription factor;(source:Araport11)
1576	AT4G39410	TF	0.07734109878015315	WRKY DNA-BINDING PROTEIN 13 (WRKY13)	Encodes a member of the Group II-c WRKY Transcription Factor family that is involved in stem development and has been shown to directly bind to the promoter of NST2. WRKY13 binds to the promoter of DCD to upregulate its expression and hydrogen sulfide production to enhance plant cadmium tolerance. Mutants show a weak stem phenotype and show decreased expression of lignin-synthesis-related genes.
1577	AT4G36620	TF	0.07722873265711472	GATA TRANSCRIPTION FACTOR 19 (GATA19)	Encodes a member of the GATA factor family of zinc finger transcription factors.
1578	AT2G40340	TF	0.07692204927833997	(DREB2C)	Encodes a member of the DREB subfamily A-2 of ERF/AP2 transcription factor family. The protein contains one AP2 domain. There are eight members in this subfamily including DREB2A AND DREB2B that are involved in response to drought.
1579	AT3G03760	TF	0.07663357066324851	LOB DOMAIN-CONTAINING PROTEIN 20 (LBD20)	LOB domain-containing protein 20;(source:Araport11)
1580	AT4G13480	TF	0.07634371873306732	MYB DOMAIN PROTEIN 79 (MYB79)	Member of the R2R3 factor gene family.
1581	AT1G12260	TF	0.07617650084200356	NAC 007 (NAC007)	Encodes a NAC-domain transcription factor that is expressed in developing xylem. Over expression of this protein causes ectopic secondary cell wall growth. Complements some of the cell wall defects seen in SND1/NST1 double mutants.
1582	AT4G02670	TF	0.07552067105644916	INDETERMINATE(ID)-DOMAIN 12 (IDD12)	indeterminate(ID)-domain 12;(source:Araport11)
1583	AT4G00540	TF	0.07526059983115865	N/A	N/A
1584	AT4G26170	TF	0.07503968826457973	EFFECTOR OF TRANSCRIPTION 1 (ET1)	ET1 is a DNA and Zinc binding domain containing protein involved in DNA methylation.
1585	AT1G01250	TF	0.07483229531856513		encodes a member of the DREB subfamily A-4 of ERF/AP2 transcription factor family. The protein contains one AP2 domain. There are 17 members in this subfamily including TINY.
1586	AT4G00390	TF	0.07300649916908797	N/A	N/A
1587	AT3G44785	TF	0.0723400747455		Zinc finger C-x8-C-x5-C-x3-H type family protein;(source:Araport11)
1588	AT3G27920	TF	0.07231536101265906	GLABRA 1 (GL1)	Encodes GL1, a Myb-like protein that is required for induction of trichome development. Interacts with JAZ and DELLA proteins to regulate trichome initiation.
1589	AT1G65360	TF	0.072313683596608	AGAMOUS-LIKE 23 (AGL23)	Encodes AGL23, a Type I MADS-box gene that controls female gametophyte development and the biogenesis of organelles during embryo development.
1590	AT1G29160	TF	0.07178917797613467	N/A	N/A
1591	AT1G15720	TF	0.07168651154417449	TRF-LIKE 5 (TRFL5)	Arabidopsis thaliana myb family transcription factor (At1g15720). MYB/SANT domain containing protein.
1592	AT1G68640	TF	0.07158914737524039	PERIANTHIA (PAN)	Encodes bZIP-transcription factor. Mutant plants have extra floral organs. PAN is essential for AG activation in early flowers of short-day-grown plants.
1593	AT4G22950	TF	0.07146355230771465	AGAMOUS-LIKE 19 (AGL19)	MADS-box protein AGL19
1594	AT1G65910	TF	0.07082970148728786	NAC DOMAIN CONTAINING PROTEIN 28 (NAC028)	NAC domain containing protein 28;(source:Araport11)
1595	AT1G72210	TF	0.07077281966418163	(BHLH096)	basic helix-loop-helix (bHLH) DNA-binding superfamily protein;(source:Araport11)
1596	AT3G25990	TF	0.07007793975942828		Homeodomain-like superfamily protein;(source:Araport11)
1597	AT4G00210	TF	0.06997833971441816	LOB DOMAIN-CONTAINING PROTEIN 31 (LBD31)	LOB domain-containing protein 31;(source:Araport11)
1598	AT2G22850	TF	0.06991225739318119	N/A	N/A
1599	AT4G18960	TF	0.06942538754609523	AGAMOUS (AG)	Floral homeotic gene encoding a MADS domain transcription factor. Specifies floral meristem and carpel and stamen identity. Binds CArG box sequences. It is the only C function gene. It interacts genetically with the other homeotic genes to specify the floral organs.
1600	AT4G21050	TF	0.06930309453056083	DNA-BINDING WITH ONE FINGER 4.4 (DOF4.4)	Encodes a transcriptional activator involved in shoot branching and silique development. Involved in shoot regenaration from root explants.
1601	AT2G39880	TF	0.06895278126862169	MYB DOMAIN PROTEIN 25 (MYB25)	Encodes a putative transcription factor (MYB25).
1602	AT4G09450	TF	0.06888832325614244		Duplicated homeodomain-like superfamily protein;(source:Araport11)
1603	AT4G00220	TF	0.06810603744342852	JAGGED LATERAL ORGANS (JLO)	Encodes a protein containing a LOB domain that is expressed in embryos, flower primordium and lateral floral organ boundaries. Overexpression is correlated with activation of STM and KNAT1 and down regulation of PIN1 and reduced auxin transport levels. Ectopic expression in plants results in premature termination of the shoot apical meristem and small, lobed leaves. A maternally expressed imprint…
1604	AT1G17950	TF	0.06804712461500471	MYB DOMAIN PROTEIN 52 (MYB52)	putative transcription factor: R2R3-MYB transcription family
1605	AT2G22760	TF	0.06773843775147287	N/A	N/A
1606	AT2G27990	TF	0.06760091164487987	BEL1-LIKE HOMEODOMAIN 8 (BLH8)	Encodes a BEL1-like homeobox gene that functions together with PNY in meristem maintenance by regulating the allocation process during vegetative and reproductive development. Both gene products are required for the competence of the SAM to respond properly to floral inductive signals.
1607	AT4G21330	TF	0.06676939437489551	DYSFUNCTIONAL TAPETUM 1 (DYT1)	Encodes a bHLH transcription factor strongly expressed in the tapetum from late anther stage 5 to early stage 6, and at a lower level in meiocytes. dyt1 mutant exhibits abnormal anther morphology beginning at anther stage 4. DYT1 acts downstream of SPL/NZZ and EMS1/EXS , and regulates the expression of downstream genes like AMS, MS1 and other tapetum preferential genes for pollen development, pri…
1608	AT2G35550	TF	0.06640314661332697	N/A	N/A
1609	AT1G76870	TF	0.06604981715625613	N/A	N/A
1610	AT1G03840	TF	0.06576503372329781	N/A	N/A
1611	AT1G22490	TF	0.06574822728418891	(BHLH094)	basic helix-loop-helix (bHLH) DNA-binding superfamily protein;(source:Araport11)
1612	AT4G36060	TF	0.06551947941790577	BASIC HELIX-LOOP-HELIX 11 (bHLH11)	basic helix-loop-helix (bHLH) DNA-binding superfamily protein;(source:Araport11)
1613	AT4G21080	TF	0.06459319510015094	DNA-BINDING WITH ONE FINGER 4.5 (DOF4.5)	Dof-type zinc finger domain-containing protein;(source:Araport11)
1614	AT4G00416	epigenetic regulator	0.06428480367278812	METHYL-CPG-BINDING DOMAIN 3 (MBD3)	Protein containing methyl-CpG-binding domain.Has sequence similarity to human MBD proteins.
1615	AT5G17800	TF	0.06339699846712687	MYB DOMAIN PROTEIN 56 (MYB56)	Member of the R2R3 factor gene family that acts as a cell-specific repressor of quiescent center (QC) divisions in the primary root, acting through the BR signaling pathway. Works with BES1 to regulate QC division in the root.
1616	AT4G35280	TF	0.06326206452978055	DUO1-ACTIVATED ZINC FINGER 2 (DAZ2)	Target promoter of the male germline-specific transcription factor DUO1.
1617	AT1G54330	TF	0.06198777907995509	NAC DOMAIN CONTAINING PROTEIN 20 (NAC020)	NAC domain containing protein 20;(source:Araport11)
1618	AT4G04450	TF	0.06166525585695485	N/A	N/A
1619	AT4G33280	TF	0.0616440816155782		AP2/B3-like transcriptional factor family protein;(source:Araport11)
1620	AT3G03260	TF	0.06079060084035065	N/A	N/A
1621	AT4G21030	TF	0.060739344758214076	N/A	N/A
1622	AT4G11140	TF	0.05973036866391882	N/A	N/A
1623	AT2G34140	TF	0.0593661693568996	CYCLING DOF FACTOR 4 (CDF4)	CDF4 is member of the group II DOF transcription factor family is involved in regulation of differentiation root columella cells. It is a direct target of the transcriptional repressor WOX5. CDF4 itself is a transcriptional repressor that appears to repress root columella stem cell identity. Ectopic expression of CDF leads to premature differentiation of root columella cells.
1624	AT1G66390	TF	0.05908420409506489	N/A	N/A
1625	AT2G37000	TF	0.05878492738834554		TCP family transcription factor;(source:Araport11)
1626	AT3G60580	TF	0.058407374558935965	(ZAT9)	C2H2-like zinc finger protein;(source:Araport11)
1627	AT1G65620	TF	0.05840303172236441	N/A	N/A
1628	AT1G02580	epigenetic regulator	0.057916383115569264	MEDEA (MEA)	Encodes the imprinted gene MEA that belongs to Polycomb Repressive Complex 2 (PRC2) and has a SET domain for methyltransferase activity and is involved in the stable transcriptional silencing of target genes. It negatively regulates seed development in the absence of fertilization. Mutations in this locus result in embryo lethality. MEA is imprinted in the endosperm. The maternal allele is expres…
1629	AT3G29340	TF	0.05755603111362119		zinc finger (C2H2 type) family protein;(source:Araport11)
1630	AT3G23230	TF	0.05740275264502776	TRANSCRIPTIONAL REGULATOR OF DEFENSE RESPONSE 1 (TDR1)	encodes a member of the ERF (ethylene response factor) subfamily B-3 of ERF/AP2 transcription factor family. The protein contains one AP2 domain. There are 18 members in this subfamily including ATERF-1, ATERF-2, AND ATERF-5.
1631	AT1G16640	TF	0.05623656412103508		AP2/B3-like transcriptional factor family protein;(source:Araport11)
1632	AT1G28470	TF	0.055572743372096736	NAC DOMAIN CONTAINING PROTEIN 10 (NAC010)	NAC domain containing protein 10;(source:Araport11)
1633	AT1G70920	TF	0.055302573531626736	HOMEOBOX-LEUCINE ZIPPER PROTEIN 18 (HB18)	homeobox-leucine zipper protein 18;(source:Araport11)
1634	AT4G37940	TF	0.055239678295792766	AGAMOUS-LIKE 21 (AGL21)	encodes a MADS box protein, highly expressed in the root.
1635	AT2G40470	TF	0.05483972521486537	LOB DOMAIN-CONTAINING PROTEIN 15 (LBD15)	LOB-domain containing protein. Involved in regulation of xylem differentiation- acts as a regulator of VND7 which is a master regulator of xylem cell differentiation.
1636	AT1G68120	TF	0.05482337288905917	BASIC PENTACYSTEINE 3 (BPC3)	BASIC PENTACYSTEINE protein;(source:Araport11)
1637	AT4G00260	TF	0.05433040355990447	MATERNAL EFFECT EMBRYO ARREST 45 (MEE45)	Transcriptional factor B3 family protein;(source:Araport11)
1638	AT2G46410	TF	0.0542953921136793	N/A	N/A
1639	AT4G36590	TF	0.054047196080481606	AGAMOUS-LIKE 40 (AGL40)	MADS-box transcription factor family protein;(source:Araport11)
1640	AT3G06490	TF	0.0534181409525448	MYB DOMAIN PROTEIN 108 (MYB108)	Encodes a MYB transcription factor involved in regulating anther dehiscence as well as regulating cell death, and cuticle-related Botrytis immunity.
1641	AT4G38000	TF	0.05340944456743717	DNA BINDING WITH ONE FINGER 4.7 (DOF4.7)	DNA binding with one finger 4.7;(source:Araport11)
1642	AT2G42150	TF	0.05297362854833136		DNA-binding bromodomain-containing protein;(source:Araport11)
1643	AT3G56770	TF	0.052926356702492135	N/A	N/A
1644	AT1G20870	epigenetic regulator	0.052519357038217175	N/A	N/A
1645	AT1G12980	TF	0.05250375673507513	ENHANCER OF SHOOT REGENERATION 1 (ESR1)	Encodes an AP2/ERF protein, is expressed in a subdomain of meristem stem cells, in lateral organ anlagen, and transiently in the distal domain of organ primordia. It is a member of the ERF (ethylene response factor) subfamily B-1 of ERF/AP2 transcription factor family (ESR1). The protein contains one AP2 domain. There are 15 members in this subfamily including ATERF-3, ATERF-4, ATERF-7, and leafy…
1646	AT5G54230	TF	0.05238679276934339	MYB DOMAIN PROTEIN 49 (MYB49)	MYB49 transcription factor. Binds to and promotes expression of genes involved in cadmium accumulation. Interacts with ABI5 which acts as a repressor preventing MYB49 induced expression of target genes.
1647	AT1G18835	TF	0.052264280921443376	MINI ZINC FINGER 3 (MIF3)	Encodes a small zinc &#64257;nger protein whose overexpression induces ectopic meristem formation on leaf margins.
1648	AT2G22200	TF	0.052102272815009794		encodes a member of the DREB subfamily A-6 of ERF/AP2 transcription factor family. The protein contains one AP2 domain. There are 8 members in this subfamily including RAP2.4.
1649	AT3G18010	TF	0.05141495793924136	WUSCHEL RELATED HOMEOBOX 1 (WOX1)	Encodes a WUSCHEL-related homeobox gene family member with 65 amino acids in its homeodomain. Proteins in this family contain a sequence of eight residues (TLPLFPMH) downstream of the homeodomain called the WUS box. Its mRNA is expressed in the initiating vascular primordium of the cotyledons during heart and torpedo stages.
1650	AT1G57560	TF	0.05127481156601448	MYB DOMAIN PROTEIN 50 (MYB50)	Member of the R2R3 factor gene family.
1651	AT2G40200	TF	0.051239101242995785		basic helix-loop-helix (bHLH) DNA-binding superfamily protein;(source:Araport11)
1652	AT1G01380	TF	0.05109745138682637	ENHANCER OF TRY AND CPC 1 (ETC1)	ETC1 is involved in trichome and root hair patterning in Arabidopsis.
1653	AT4G01500	TF	0.05098832443506357	NGATHA4 (NGA4)	AP2/B3-like transcriptional factor family protein;(source:Araport11)
1654	AT3G60490	TF	0.050673697650517734	ETHYLENE-RESPONSIVE TRANSCRIPTION FACTOR 35 (ERF35)	encodes a member of the DREB subfamily A-4 of ERF/AP2 transcription factor family. The protein contains one AP2 domain. There are 17 members in this subfamily including TINY.
1655	AT5G08070	TF	0.05047279023172942	N/A	N/A
1656	AT4G31630	TF	0.05033688448146029		Transcriptional factor B3 family protein;(source:Araport11)
1657	AT2G18060	TF	0.050316278051186665	VASCULAR RELATED NAC-DOMAIN PROTEIN 1 (VND1)	Encodes a NAC-domain transcription factor that is expressed in developing vessels and protoxylem. Along with other members of this family, VND1 appears to regulate the development of genes required for secondary cell wall biosynthesis.
1658	AT4G21340	TF	0.049965940841091794	(B70)	basic helix-loop-helix (bHLH) DNA-binding superfamily protein;(source:Araport11)
1659	AT2G45120	TF	0.04972879712864967	N/A	N/A
1660	AT3G49760	TF	0.04954843236890877	BASIC LEUCINE-ZIPPER 5 (bZIP5)	basic leucine-zipper 5;(source:Araport11)
1661	AT3G12720	TF	0.04951825812038933	MYB DOMAIN PROTEIN 67 (MYB67)	Member of the R2R3 factor gene family.
1662	AT3G57670	TF	0.048832886715851904	NO TRANSMITTING TRACT (NTT)	Encodes a a C2H2/C2HC zinc finger transcription factor specifically expressed in the transmitting tract and involved in transmitting tract development and pollen tube growth.Acts redundantly with WIP4 and WIP5 to determine distal cell fate in the root. MP binds to regulatory elements within the NTT locus and likely regulates its expression.
1663	AT4G00250	TF	0.04880774971629173	(ATSTKL2)	STKL2 is a DUF domain containing DNA binding protein that may be involved in mediating certain glucose responses. Binds to promoter of PGR, a putative plasma membrane glucose response regulator.
1664	AT3G30530	TF	0.04827840902406837	BASIC LEUCINE-ZIPPER 42 (bZIP42)	basic leucine-zipper 42;(source:Araport11)
1665	AT1G27740	TF	0.047582624715861666	ROOT HAIR DEFECTIVE 6-LIKE 4 (RSL4)	Basic helix-loop-helix (bHLH) transcription factor that is sufficient to promote postmitotic cell growth in root-hair cells. RSL4 is a direct transcriptional target of RHD6
1666	AT3G62670	TF	0.0474236879600974	RESPONSE REGULATOR 20 (RR20)	member of Response Regulator: B- Type
1667	AT2G33710	TF	0.047336140086446266		encodes a member of the ERF (ethylene response factor) subfamily B-4 of ERF/AP2 transcription factor family. The protein contains one AP2 domain. There are 7 members in this subfamily.
1668	AT4G01520	TF	0.046801900950579324	NAC DOMAIN CONTAINING PROTEIN 67 (NAC067)	NAC domain containing protein 67;(source:Araport11)
1669	AT1G62700	TF	0.04674449533749382	ARABIDOPSIS NAC DOMAIN CONTAINING PROTEIN 26 (ANAC026)	Encodes a NAC-domain transcription factor. Expressed in the vascular tissue.
1670	AT4G37850	TF	0.04661730711585238		basic helix-loop-helix (bHLH) DNA-binding superfamily protein;(source:Araport11)
1671	AT1G26780	TF	0.04639708598279433	MYB DOMAIN PROTEIN 117 (MYB117)	Encodes LOF1 (LATERAL ORGAN FUSION1), a MYB-domain transcription factor expressed in organ boundaries. Functions in boundary specification, meristem initiation and maintenance, and organ patterning. Also see LOF2 (At1g69560).
1672	AT4G24150	TF	0.0463764089948479	GROWTH-REGULATING FACTOR 8 (GRF8)	Growth regulating factor encoding transcription activator. One of the nine members of a GRF gene family, containing nuclear targeting domain. Involved in leaf development and expressed in shoot and flower.
1673	AT2G38340	TF	0.04634625875960617	DEHYDRATION RESPONSE ELEMENT-BINDING PROTEIN 19 (DREB19)	encodes a member of the DREB subfamily A-2 of ERF/AP2 transcription factor family. The protein contains one AP2 domain. There are eight members in this subfamily including DREB2A AND DREB2B that are involved in response to drought.
1674	AT1G17310	TF	0.04608826339691053	AGAMOUS-LIKE 100 (AGL100)	MADS-box transcription factor family protein;(source:Araport11)
1675	AT1G13600	TF	0.04593983103672543	BASIC LEUCINE-ZIPPER 58 (bZIP58)	basic leucine-zipper 58;(source:Araport11)
1676	AT3G61250	TF	0.045469706611546735	MYB DOMAIN PROTEIN 17 (MYB17)	LATE MERISTEM IDENTITY2 (LMI2) is a target of the meristem identity regulator LEAFY (LFY). Has a role in the meristem identity transition from vegetative growth to flowering. Member of the R2R3 factor gene family.
1677	AT1G66810	TF	0.045400093552150286	N/A	N/A
1678	AT2G25820	TF	0.04523166166063905	ETHYLENE AND SALT INDUCIBLE 2 (ESE2)	encodes a member of the DREB subfamily A-4 of ERF/AP2 transcription factor family. The protein contains one AP2 domain. There are 17 members in this subfamily including TINY.
1679	AT1G66600	TF	0.04454596067803511	ABA OVERLY SENSITIVE MUTANT 3 (ABO3)	A member of WRKY Transcription Factor; Group III. Involved in the regulation of plant responses to ABA and drought stress.
1680	AT4G28811	TF	0.044470112794146664		basic helix-loop-helix (bHLH) DNA-binding superfamily protein;(source:Araport11)
1681	AT4G31610	TF	0.044226361649575385	REPRODUCTIVE MERISTEM 1 (REM1)	Expressed specifically in reproductive meristems, member of a moderately sized gene family distantly related to known plant DNA binding proteins
1682	AT4G35700	TF	0.04390388984788318	DUO1-ACTIVATED ZINC FINGER 3 (DAZ3)	Target promoter of the male germline-specific transcription factor DUO1.
1683	AT3G13850	TF	0.043796514156030926	N/A	N/A
1684	AT4G28530	TF	0.04368003262740794	NAC DOMAIN CONTAINING PROTEIN 74 (NAC074)	Member of NAC family of transcription factors. Along with NAC2, KIR1 positively regulates programmed cell death of stigmatic tissue.
1685	AT1G70510	TF	0.04351127586210917	KNOTTED-LIKE FROM ARABIDOPSIS THALIANA 2 (KNAT2)	A member of class I knotted1-like homeobox gene family (together with KNAT1). Similar to the knotted1 (kn1) homeobox gene of maize. KNAT2 acts synergistically with cytokinins and antagonistically with ethylene based on ectopic expression studies in different mutant backgrounds and hormone treatments. In addition, KNAT2 is negatively regulated by AS and YABBY genes. KNAT2 is strongly expressed in …
1686	AT3G52440	TF	0.04320673163936426		Dof-type zinc finger DNA-binding family protein;(source:Araport11)
1687	AT3G51060	TF	0.0431284880790356	N/A	N/A
1688	AT1G26610	TF	0.04274606762741762	N/A	N/A
1689	AT3G13840	TF	0.04162115306881268		GRAS family transcription factor;(source:Araport11)
1690	AT4G18450	TF	0.04158053432273793	N/A	N/A
1691	AT1G68320	TF	0.041205446148146335	MYB DOMAIN PROTEIN 62 (MYB62)	putative transcription factor: R2R3-MYB transcription family. Involved in regulation of phosphate starvation responses and gibberellic acid biosynthesis.
1692	AT3G02940	TF	0.0411162323541873	MYB DOMAIN PROTEIN 107 (MYB107)	Encodes a putative transcription factor (MYB107).
1693	AT4G35590	TF	0.04108819373160608	RWP-RK DOMAIN-CONTAINING 5 (RKD5)	RWP-RK domain-containing protein;(source:Araport11)
1694	AT2G35640	TF	0.041049202539685165		Homeodomain-like superfamily protein;(source:Araport11)
1695	AT1G73410	TF	0.04091589396689697	N/A	N/A
1696	AT2G18380	TF	0.0409093136603461	GATA TRANSCRIPTION FACTOR 20 (GATA20)	Encodes a member of the GATA factor family of zinc finger transcription factors.
1697	AT1G61110	TF	0.04087927569568427	NAC DOMAIN CONTAINING PROTEIN 25 (NAC025)	NAC transcription regulator. Regulates endosperm cell expansion during germination.
1698	AT1G10480	TF	0.04038206390555322	ZINC FINGER PROTEIN 5 (ZFP5)	Encodes a zinc finger protein containing only a single zinc finger that acts downstream of ZFP6 in regulating trichome development by integrating GA and cytokinin signaling.
1699	AT3G49950	TF	0.04036123019135175		GRAS family transcription factor;(source:Araport11)
1700	AT1G55600	TF	0.04024173374838992	WRKY DNA-BINDING PROTEIN 10 (WRKY10)	member of WRKY Transcription Factor; Group I. It has WRKY domain at its N terminal end and zinc-finger like motif.
1701	AT4G03170	TF	0.03976308442168472		AP2/B3-like transcriptional factor family protein;(source:Araport11)
1702	AT1G47655	TF	0.03936903391358816		Dof-type zinc finger DNA-binding family protein;(source:Araport11)
1703	AT4G33880	TF	0.03922821093487442	ROOT HAIR DEFECTIVE 6-LIKE 2 (RSL2)	RSL2 was expressed concurrently with RSL4 and its expression was controlled by RHD6 and RSL1. Required for root-hair growth.
1704	AT4G00130	TF	0.03867640439608884		DNA-binding storekeeper protein-related transcriptional regulator;(source:Araport11)
1705	AT2G18550	TF	0.038482603127000116	N/A	N/A
1706	AT3G50870	TF	0.03847174850755189	MONOPOLE (MNP)	Encodes a GATA transcriptional regulator required to position the proembryo boundary in the early embryo. Regulates shoot apical meristem and flower development.
1707	AT3G13540	TF	0.03797043388913782	MYB DOMAIN PROTEIN 5 (MYB5)	Encodes a member of the MYB family of transcriptional regulators. MYB5 act as a negative regulator of trichome branching and play a role in the correct formation of the seed coat and possibly the formation the underlying endosperm layers. Loss of function mutations have defects in seed coat mucilage and columella cells as well as trichome defects (smaller and reduced number of branches).
1708	AT4G36740	TF	0.037830302000062634	HOMEOBOX PROTEIN 40 (HB40)	Encodes a homeodomain leucine zipper class I (HD-Zip I) protein.
1709	AT3G50510	TF	0.0376118603457783	LOB DOMAIN-CONTAINING PROTEIN 28 (LBD28)	LOB domain-containing protein 28;(source:Araport11)
1710	AT3G19500	TF	0.037194719576731206		basic helix-loop-helix (bHLH) DNA-binding superfamily protein;(source:Araport11)
1711	AT1G71520	TF	0.03703246693032725	N/A	N/A
1712	AT1G47760	TF	0.03682930653333192	AGAMOUS-LIKE 102 (AGL102)	AGAMOUS-like 102;(source:Araport11)
1713	AT2G22630	TF	0.03672202727938805	AGAMOUS-LIKE 17 (AGL17)	Encodes a MADs domain containing protein involved in promoting flowering. Loss of function mutations show delayed flowering in long days and reduced levels of LFY and AP1 expression.
1714	AT4G13620	TF	0.03587963530330561		encodes a member of the DREB subfamily A-6 of ERF/AP2 transcription factor family. The protein contains one AP2 domain. There are 8 members in this subfamily including RAP2.4. The mRNA is cell-to-cell mobile.
1715	AT1G67100	TF	0.03587536855736604	LOB DOMAIN-CONTAINING PROTEIN 40 (LBD40)	LOB domain-containing protein 40;(source:Araport11)
1716	AT4G10350	TF	0.0358512471287811	N/A	N/A
1717	AT1G71200	TF	0.035744179464060465	CU-DEFICIENCY INDUCED TRANSCRIPTION FACTOR 1 (CITF1)	bHLH160 transcription factor. Induced by copper deficiency and seems to mediate copper uptake along with SPL7. Alternative splicing variant in response to MeJa treatment has potential novel function where it can dimerize but not bind DNA, resulting in a function opposite of the primary isoform.
1718	AT1G57800	epigenetic regulator	0.03545761294431803	VARIANT IN METHYLATION 5 (VIM5)	predicted to encode a protein with an N-terminal PHD domain and two RING domains surrounding an SRA domain. Attempts to isolate ORTH3/VIM5 cDNA through RT-PCR were unsuccessful and only one Arabidopsis EST is associated with this locus. A paternally expressed imprinted gene.
1719	AT1G69560	TF	0.03485223343463974	MYB DOMAIN PROTEIN 105 (MYB105)	Encodes LOF2 (LATERAL ORGAN FUSION2), a MYB-domain transcription factor expressed in organ boundaries. Functions in boundary specification, meristem initiation and maintenance, and organ patterning. Also see LOF1 (At1g26780).
1720	AT3G54340	TF	0.03484779524965946	APETALA 3 (AP3)	Floral homeotic gene encoding a MADS domain protein homologous to SRF transcription factors. Specifies petal and stamen identities. Associates with PISTILLATA.
1721	AT1G68800	TF	0.03479888811716389	N/A	N/A
1722	AT4G17785	TF	0.03474453993380741	MYB DOMAIN PROTEIN 39 (MYB39)	Encodes a putative transcription factor (MYB39) involved in the regulation of suberin biosynthetic genes.
1723	AT2G44745	TF	0.03453377051308438	WRKY DNA-BINDING PROTEIN 12 (WRKY12)	WRKY family transcription factor;(source:Araport11)
1724	AT4G31660	TF	0.0337197926215761		AP2/B3-like transcriptional factor family protein;(source:Araport11)
1725	AT1G22130	TF	0.0334532204520329	N/A	N/A
1726	AT2G24740	epigenetic regulator	0.03337270011702434	SET DOMAIN GROUP 21 (SDG21)	Encodes a SU(VAR)3-9 homolog, a SET domain protein (Homology Subgroup V; Orthology Group 1). Known SET domain proteins are involved in epigenetic control of gene expression. There are 10 SUVH genes in Arabidopsis and members of this subfamily of the SET proteins have an additional conserved SRA domain. This protein is a putative histone methyltransferase (predicted to methylate H3K9/20) related t…
1727	AT2G38250	TF	0.03284741216358058		Homeodomain-like superfamily protein;(source:Araport11)
1728	AT1G68510	TF	0.032533140139515464	LOB DOMAIN-CONTAINING PROTEIN 42 (LBD42)	LOB domain protein.
1729	AT3G18550	TF	0.03245128101801548	N/A	N/A
1730	AT3G06220	TF	0.032098605242635615		AP2/B3-like transcriptional factor family protein;(source:Araport11)
1731	AT3G19070	TF	0.03201400919909659		Homeodomain-like superfamily protein;(source:Araport11)
1732	AT2G18490	TF	0.03168537385431466	GA- AND ABA-RESPONSIVE ZINC FINGER (GAZ)	GAZ is a nuclear localized transcriptional activator that is regulated (decreased) by GA and ABA levels. GAZ is expressed in the root stele and may function non-cell autonomously to effect hormone mediated control of ground tissue maturation.
1733	AT3G49690	TF	0.031317648600875665	MYB DOMAIN PROTEIN 84 (MYB84)	Putative homolog of the Blind gene in tomato. Together with RAX1 and RAX3 belong to the class R2R3 MYB genes; encoded by the Myb-like transcription factor MYB84, regulates axillary meristem formation.
1734	AT4G17980	TF	0.03131551670748221	NAC DOMAIN CONTAINING PROTEIN 71 (NAC071)	Encodes ANAC071, a transcription factor involved in cell proliferation in incised inflorescence stems.
1735	AT3G23240	TF	0.03127634531861825	ETHYLENE RESPONSE FACTOR 1 (ERF1)	encodes a member of the ERF (ethylene response factor) subfamily B-3 of ERF/AP2 transcription factor family (ERF1). The protein contains one AP2 domain. There are 18 members in this subfamily including ATERF-1, ATERF-2, AND ATERF-5. EREBP like protein that binds GCC box of ethylene regulated promoters such as basic chitinases. Constitutive expression of ERF1 phenocopies ethylene over production. …
1736	AT2G31210	TF	0.03124561551776179	BASIC HELIX LOOP HELIX PROTEIN 91 (BHLH091)	Encodes a bHLH transcription factor that together with bHLH089 and bHLH010 is important for the normal transcriptome of the developing Arabidopsis anther, possibly by forming a feed-forward loop with DYT1.
1737	AT3G11260	TF	0.031025899528971307	WUSCHEL RELATED HOMEOBOX 5 (WOX5)	WOX5 is a member of the Wuschel (WUS) family of homeodomain transcription factors and is required for quiescent center (QC) function and columella stem cell maintenance in the root meristem. It is expressed in the QC and moves to the columella stem cells where it represses their differentiation. WOX5 binds members of the Topless family of transcriptional co-repressors.
1738	AT1G26680	TF	0.030985256764593495		transcriptional factor B3 family protein;(source:Araport11)
1739	AT2G42660	TF	0.03083874169598933	N/A	N/A
1740	AT3G17730	TF	0.03080674940554083	NAC DOMAIN CONTAINING PROTEIN 57 (NAC057)	NAC domain containing protein 57;(source:Araport11)
1741	AT1G54840	epigenetic regulator	0.030735105102879964	INCREASED DNA METHYLATION 2 (IDM2)	Encodes an atypical member of the sHSP20 family that is involved in histone demethylation. Loss of function mutations show increased methylation. IMD2 co-localizes to the nucleus with, and physically interacts with, IMD1, a protein involved in RNA directed DNA methylation. IMD2 contains an alpha crystallin domain , that is required for its function.
1742	AT2G14760	TF	0.030674908949905964		basic helix-loop-helix (bHLH) DNA-binding superfamily protein;(source:Araport11)
1743	AT4G25410	TF	0.030480665355930813		basic helix-loop-helix (bHLH) DNA-binding superfamily protein;(source:Araport11)
1744	AT2G41690	TF	0.03037083869939725	HEAT SHOCK TRANSCRIPTION FACTOR B3 (HSFB3)	member of Heat Stress Transcription Factor (Hsf) family
1745	AT3G22100	TF	0.029768861759559537		basic helix-loop-helix (bHLH) DNA-binding superfamily protein;(source:Araport11)
1746	AT3G29020	TF	0.02960370596859561	MYB DOMAIN PROTEIN 110 (MYB110)	Encodes a putative transcription factor (MYB110).
1747	AT1G79180	TF	0.029457489151137807	MYB DOMAIN PROTEIN 63 (MYB63)	Member of the R2R3 factor gene family.
1748	AT1G26310	TF	0.02934794834008253	CAULIFLOWER (CAL)	Floral homeotic gene encoding a MADS domain protein homologous to AP1. Enhances the flower to shoot transformation in ap1 mutants.
1749	AT1G19790	TF	0.028670321872022387	N/A	N/A
1750	AT1G66550	TF	0.028632249387755555	WRKY DNA-BINDING PROTEIN 67 (WRKY67)	member of WRKY Transcription Factor; Group III
1751	AT2G45420	TF	0.028577513096233124	LOB DOMAIN-CONTAINING PROTEIN 18 (LBD18)	LOB domain-containing protein 18;(source:Araport11)
1752	AT2G42830	TF	0.028437254276023755	SHATTERPROOF 2 (SHP2)	AGAMOUS [AG]-like MADS box protein (AGL5) involved in fruit development (valve margin and dehiscence zone differentiation). A putative direct target of AG. SHP2 has been shown to be a downstream gene of the complex formed by AG and SEP proteins (SEP4 alone does not form a functional complex with AG).
1753	AT3G13890	TF	0.028057082792824692	MYB DOMAIN PROTEIN 26 (MYB26)	Encodes a putative transcription factor (MYB26). Mutants produces fertile pollen but plants are sterile because anthers do not dehisce. The cellulosic secondary wall thickenings are not formed in the endothecium as they are in non-mutant plants.
1754	AT2G13960	TF	0.027924712177524173		Homeodomain-like superfamily protein;(source:Araport11)
1755	AT2G27300	TF	0.02758306677543957	NTM1-LIKE 8 (NTL8)	NTL8 is a membrane-associated NAC transcription factor that binds both TRY and TCL1. Overexpression results in fewer trichomes.
1756	AT4G22700	TF	0.02744883285365069	LOB DOMAIN-CONTAINING PROTEIN 32 (LBD32)	LOB domain-containing protein 32;(source:Araport11)
1757	AT2G21900	TF	0.027340383496297152	WRKY DNA-BINDING PROTEIN 59 (WRKY59)	member of WRKY Transcription Factor; Group II-c
1758	AT1G48195	TF	0.02722866560471175		Zinc finger C-x8-C-x5-C-x3-H type family protein;(source:Araport11)
1759	AT1G71930	TF	0.02718887924564237	VASCULAR RELATED NAC-DOMAIN PROTEIN 7 (VND7)	Encodes a NAC-domain transcription factor with transcriptional activation activity that is involved in xylem formation. Induces transdifferentiation of various cells into protoxylem vessel elements. Located in the nucleus. Expression induced in the presence of auxin, cytokinin and brassinosteroids.
1760	AT3G30260	TF	0.026902443381885903	AGAMOUS-LIKE 79 (AGL79)	Agamous-like transcription factor. A target of SPL10, AGL79 knockdowns show defects in leaf shape, shoot branching, and flowering time.
1761	AT3G57920	TF	0.026796492372975773	SQUAMOSA PROMOTER BINDING PROTEIN-LIKE 15 (SPL15)	Encodes a putative transcriptional regulator that is involved in the vegetative to reproductive phase transition. Expression is regulated by MIR156b.
1762	AT1G64100	TF	0.02647257936100113		pentatricopeptide (PPR) repeat-containing protein;(source:Araport11)
1763	AT3G06120	TF	0.026047968182463136	MUTE (MUTE)	Encodes a basic helix-loop-helix (bHLH) protein that controls meristemoid differentiation during stomatal development. In the absence of MUTE, meristemoids abort after excessive asymmetric divisions and fail to differentiate stomata. MUTE expression in the meristemoid is required for SLGCs differentiation as pavement cells. Epidermal cells lose their competence to respond to MUTE overexpression d…
1764	AT3G28857	TF	0.02593335667902836	PACLOBUTRAZOL RESISTANCE 5 (PRE5)	Encodes a atypical member of the bHLH (basic helix-loop-helix) family transcriptional factors.
1765	AT1G68200	TF	0.025869819992275712	CALLOSE DEFECTIVE MICROSPORE1 (CDM1)	Zinc finger C-x8-C-x5-C-x3-H type family protein;(source:Araport11)
1766	AT2G17770	TF	0.0257541570513196	BASIC REGION/LEUCINE ZIPPER MOTIF 27 (BZIP27)	Encodes a paralog of bZIP transcription factor FD. This protein interacts with FD and FT.
1767	AT4G00120	TF	0.0255842780061895	INDEHISCENT (IND)	basic helix-loop-helix (bHLH) DNA-binding superfamily protein;(source:Araport11)
1768	AT3G04430	TF	0.025214239627090598	NAC DOMAIN CONTAINING PROTEIN 49 (NAC049)	NAC domain containing protein 49;(source:Araport11)
1769	AT2G31310	TF	0.025214011692433456	LOB DOMAIN-CONTAINING PROTEIN 14 (LBD14)	LOB domain-containing protein 14;(source:Araport11)
1770	AT4G21440	TF	0.025191972303566262	MYB-LIKE 102 (MYB102)	Encodes a MYB transcription factor involved in wounding and osmotic stress response. Member of the R2R3 factor gene family.
1771	AT4G31900	epigenetic regulator	0.025185092839701488	PICKLE RELATED 2 (PKR2)	chromatin remodeling factor;(source:Araport11)
1772	AT4G20970	TF	0.02515923971334819		basic helix-loop-helix (bHLH) DNA-binding superfamily protein;(source:Araport11)
1773	AT3G53790	TF	0.024611949228013408	N/A	N/A
1774	AT1G16530	TF	0.0246026382405339	ASYMMETRIC LEAVES 2-LIKE 9 (ASL9)	ASYMMETRIC LEAVES 2-like 9;(source:Araport11)
1775	AT4G25560	TF	0.02450008941792825	N/A	N/A
1776	AT4G28110	TF	0.02442517002522297	MYB DOMAIN PROTEIN 41 (MYB41)	Member of the R2R3 factor gene family. Expression is induced in response to desiccation, ABA and salt treatment. Overexpression of Myb41 results in abnormal cuticle development and decreased cell expansion.
1777	AT3G12977	TF	0.02440270295535774	NAC1 LIKE (NAC1L)	NAC transcription regulator. Regulates endosperm cell expansion during germination.
1778	AT1G02030	TF	0.024355953542571675		C2H2-like zinc finger protein;(source:Araport11)
1779	AT1G04445	TF	0.02424234280445013		C2H2-like zinc finger protein;(source:Araport11)
1780	AT3G28917	TF	0.02409750486024309	MINI ZINC FINGER 2 (MIF2)	mini zinc finger 2;(source:Araport11)
1781	AT1G01530	TF	0.0240557774196477	AGAMOUS-LIKE 28 (AGL28)	AGAMOUS-like 28;(source:Araport11)
1782	AT2G04038	TF	0.023954025243573943	BASIC LEUCINE-ZIPPER 48 (bZIP48)	basic leucine-zipper 48;(source:Araport11)
1783	AT2G33720	TF	0.023415800673985646		AP2/B3-like transcriptional factor family protein;(source:Araport11)
1784	AT2G31220	TF	0.023373317583165156	BASIC HELIX LOOP HELIX PROTEIN 10 (BHLH010)	Encodes a bHLH transcription factor that together with bHLH089 and bHLH091 is important for the normal transcriptome of the developing Arabidopsis anther, possibly by forming a feed-forward loop with DYT1.
1785	AT4G31640	TF	0.023350920369190568		transcriptional factor B3 family protein;(source:Araport11)
1786	AT2G31180	TF	0.023271414832385057	N/A	N/A
1787	AT3G20750	TF	0.023051103325831337	GATA TRANSCRIPTION FACTOR 29 (GATA29)	Encodes a member of the GATA factor family of zinc finger transcription factors.
1788	AT4G26440	TF	0.022987119943702776	WRKY DNA-BINDING PROTEIN 34 (WRKY34)	member of WRKY Transcription Factor; Group I
1789	AT1G08290	TF	0.02286757802301781	WIP DOMAIN PROTEIN 3 (WIP3)	WIP domain protein 3;(source:Araport11)
1790	AT3G47870	TF	0.022790295213597538	LOB DOMAIN-CONTAINING PROTEIN 27 (LBD27)	Required for normal cell division during pollen development. Mutant has extra cell in pollen of vegetative cell identity. Male gametophytic mutation.
1791	AT3G10470	TF	0.02265627848281054	N/A	N/A
1792	AT1G19040	TF	0.0224310721535332		NAC (No Apical Meristem) domain transcriptional regulator superfamily protein;(source:Araport11)
1793	AT2G01430	TF	0.022248950724236168	HOMEOBOX-LEUCINE ZIPPER PROTEIN 17 (HB17)	ATHB17 is a member of the HD-Zip transcription factor family. It is expressed most strongly in roots at different stages of development and induced by ABA, paraquat, drought, and NaCl treatments. Loss of function mutants are more sensitive to salt and drought stress.The protein is nuclear localized and has been shown to bind to the promoter of SIG5 and other genes.
1794	AT2G47520	TF	0.021837046681836787	ETHYLENE RESPONSE FACTOR 71 (ERF71)	encodes a member of the ERF (ethylene response factor) subfamily B-2 of ERF/AP2 transcription factor family. The protein contains one AP2 domain. There are 5 members in this subfamily including RAP2.2 AND RAP2.12. It plays a role in hypoxia-induced root slanting.
1795	AT3G20880	TF	0.02143890188763628	WIP DOMAIN PROTEIN 4 (WIP4)	WIP4 is a paralog of NTT and along with WIP5,acts redundantly in cell fate determination during primary root development. MP binds to AuxRE motifs within the WIP4 gene and likely regulates its expression.
1796	AT3G15170	TF	0.021427616542903368	CUP-SHAPED COTYLEDON1 (CUC1)	Encodes a transcription factor involved in shoot apical meristem formation and cotyledon separation. Functions redundantly with CUC2 and CUC3. The cuc1 cuc2 double mutant phenotype is first detectable at the heart stage, as embryos lacking two distinct bulges of cotyledonary primordia.In post embryonic development it plays a role in axillary meristem formation, boundary separation, gynoecium and …
1797	AT2G27880	epigenetic regulator	0.021182661879727945	ARGONAUTE 5 (AGO5)	AGO5.Required for antiviral RNA silencing.Confers resistance to Potato virus X.
1798	AT3G50330	TF	0.021167240300878	N/A	N/A
1799	AT1G67220	epigenetic regulator	0.021149876109538862	HISTONE ACETYLTRANSFERASE OF THE CBP FAMILY 2 (HAC2)	histone acetyltransferase of the CBP family 2;(source:Araport11)
1800	AT3G44290	TF	0.02089835100698233	NAC DOMAIN CONTAINING PROTEIN 60 (NAC060)	Represses sugar-induced ABI5 transcription.
1801	AT1G49475	TF	0.02064505965021213		AP2/B3-like transcriptional factor family protein;(source:Araport11)
1802	AT2G24680	TF	0.020574390785687874		transcriptional factor B3 family protein;(source:Araport11)
1803	AT2G30130	TF	0.020377057340398897	N/A	N/A
1804	AT1G77570	TF	0.0203711039250419	RESTRICTED TO NUCLEOLUS 1 (REN1)	Winged helix-turn-helix transcription repressor DNA-binding protein;(source:Araport11)
1805	AT3G28470	TF	0.020202598930141213	DEFECTIVE IN MERISTEM DEVELOPMENT AND FUNCTION 1 (TDF1)	Member of the R2R3 factor gene family.
1806	AT3G62340	TF	0.01993435591086425	N/A	N/A
1807	AT4G25400	TF	0.019350110295514658		basic helix-loop-helix (bHLH) DNA-binding superfamily protein;(source:Araport11)
1808	AT1G20700	TF	0.019176128064585112	WUSCHEL RELATED HOMEOBOX 14 (WOX14)	Encodes WOX14, a WUSCHEL-related homeobox gene family member with 65 amino acids in its homeodomain. Proteins in this family contain a sequence of eight residues (TLPLFPMH) downstream of the homeodomain called the WUS box. Functions in the shoot meristem organizing center to maintain the stem cells in an undifferentiated state. WOX4 and WOX14 act downstream of the PXY receptor kinase to regulate …
1809	AT1G12630	TF	0.019126313604299318		encodes a member of the DREB subfamily A-4 of ERF/AP2 transcription factor family. The protein contains one AP2 domain. There are 17 members in this subfamily including TINY.
1810	AT1G77200	TF	0.018991619733140255		encodes a member of the DREB subfamily A-4 of ERF/AP2 transcription factor family. The protein contains one AP2 domain. There are 17 members in this subfamily including TINY.
1811	AT2G20350	TF	0.01896542311523054	N/A	N/A
1812	AT3G53200	TF	0.018876171395487477	MYB DOMAIN PROTEIN 27 (MYB27)	Member of the R2R3 factor gene family.
1813	AT2G13570	TF	0.018517155832734538	NUCLEAR FACTOR Y, SUBUNIT B7 (NF-YB7)	nuclear factor Y, subunit B7;(source:Araport11)
1814	AT3G10590	TF	0.01836738473302351		Duplicated homeodomain-like superfamily protein;(source:Araport11)
1815	AT2G34440	TF	0.01820206747578811	AGAMOUS-LIKE 29 (AGL29)	AGL29 MADS box gene.
1816	AT3G61910	TF	0.018099998692560102	N/A	N/A
1817	AT1G66170	epigenetic regulator	0.017736092685291256	MALE MEIOCYTE DEATH 1 (MMD1)	Encodes a PHD-domain containing protein required for male meiosis. Gene is expressed in developing male meiocytes and protein is localized to nuclear euchromatin specifically during diplotene. Required to regulate microtubule organization and cell cycle transitions during male meiosis, and functions as a direct transcription activator of the meiotic gene TDM1.
1818	AT1G18960	TF	0.017531541961952554		myb-like HTH transcriptional regulator family protein;(source:Araport11)
1819	AT3G27785	TF	0.017502457826760787	MYB DOMAIN PROTEIN 118 (MYB118)	MYB118 encodes a myb transcription factor that represses endosperm maturation and, along with MYB115, regulates glucosinolate biosynthesis.
1820	AT2G24681	TF	0.017401068290522792		AP2/B3-like transcriptional factor family protein;(source:Araport11)
1821	AT1G35515	TF	0.017254570368018942	HIGH RESPONSE TO OSMOTIC STRESS 10 (HOS10)	high response to osmotic stress 10;(source:Araport11)
1822	AT1G51220	TF	0.0169689710466314	WIP DOMAIN PROTEIN 5 (WIP5)	Encodes a WIP domain containing protein. Putative target of WRKY53.WIP5 is a paralog of NTT and along with WIP4,acts redundantly in cell fate determination during primary root development. MP binds to AuxRE motifs within the WIP5 gene and likely regulates its expression.
1823	AT3G19184	TF	0.016963505072918526		AP2/B3-like transcriptional factor family protein;(source:Araport11)
1824	AT3G58190	TF	0.016711952210519732	LATERAL ORGAN BOUNDARIES-DOMAIN 29 (LBD29)	This gene contains two auxin-responsive element (AuxRE). Required for triggering cell reprogramming during callus formation.
1825	AT2G36610	TF	0.016603849145151884	HOMEOBOX PROTEIN 22 (HB22)	Encodes a homeodomain leucine zipper class I (HD-Zip I) protein.
1826	AT2G26960	TF	0.015825647786906892	MYB DOMAIN PROTEIN 81 (MYB81)	Member of the R2R3 factor gene family.Expressed in microspores and required for progression into pollen mitosis I.
1827	AT3G18650	TF	0.015649090371528968	AGAMOUS-LIKE 103 (agl103)	AGAMOUS-like 103;(source:Araport11)
1828	AT3G01530	TF	0.015535870938870228	MYB DOMAIN PROTEIN 57 (MYB57)	Member of the R2R3 factor gene family.MYB57 interacts with JAZ proteins, and functions redundantly with MYB21 and MYB24 to regulate stamen development.
1829	AT2G24840	TF	0.015529360914888275	AGAMOUS-LIKE 61 (AGL61)	Encodes a member of the Agamous-like family of transcription factors. Localized to the nucleus in the central cell and endosperm of the female gametophyte. Loss of function mutations show reduced female fertility. Fifty percent of ovules have defective central cells with abnormal morphology and patterns of gene expression. Upon fertilization 50% of seeds abort. Using yeast two hybrid assays AGL61…
1830	AT1G55950	TF	0.015460915916439468	N/A	N/A
1831	AT1G26590	TF	0.014987141229513432		C2H2-like zinc finger protein;(source:Araport11)
1832	AT1G28450	TF	0.01487165375735715	AGAMOUS-LIKE 58 (AGL58)	AGAMOUS-like 58;(source:Araport11)
1833	AT1G74480	TF	0.014210164885267182	RWP-RK DOMAIN CONTAINING 2 (RKD2)	RWP-RK domain-containing protein;(source:Araport11)
1834	AT2G47810	TF	0.014081877831331347	NUCLEAR FACTOR Y, SUBUNIT B5 (NF-YB5)	nuclear factor Y, subunit B5;(source:Araport11)
1835	AT1G29600	TF	0.0140732234636705		Zinc finger C-x8-C-x5-C-x3-H type family protein;(source:Araport11)
1836	AT1G76420	TF	0.013772083754328776	CUP SHAPED COTYLEDON3 (CUC3)	Identified in an enhancer trap line; member of the NAC family of proteins. Expressed at the boundary between the shoot meristem and lateral organs and the polar nuclei in the embryo sac. Together with CUC2-DA1-UBP15 part of a regulatory module which controls the initiation of axillary meristems, thereby determining plant architecture. Regulates axillary meristem initiation by directly binding to …
1837	AT3G26660	TF	0.013757397413462269	LOB DOMAIN-CONTAINING PROTEIN 24 (LBD24)	LOB domain-containing protein 24;(source:Araport11)
1838	AT3G10000	TF	0.01357722171154365	N/A	N/A
1839	AT1G80590	TF	0.013346031323732093	WRKY DNA-BINDING PROTEIN 66 (WRKY66)	member of WRKY Transcription Factor; Group III
1840	AT1G15360	TF	0.013294867332756559	SHINE 1 (SHN1)	Encodes a member of the ERF (ethylene response factor) subfamily B-6 of ERF/AP2 transcription factor family. The protein contains one AP2 domain. There are 12 members in this subfamily including RAP2.11. This gene is involved in wax biosynthesis. Over-expression of the gene results in glossy leaf phenotype and increased drought tolerance. Two closely related genes, AT5G25390 and AT5G11190 have si…
1841	AT3G16160	TF	0.013200161420648315		Tesmin/TSO1-like CXC domain-containing protein;(source:Araport11)
1842	AT1G54760	TF	0.013076836330274278	AGAMOUS-LIKE 85 (AGL85)	AGAMOUS-like 85;(source:Araport11)
1843	AT1G04370	TF	0.013047867296420122	ETHYLENE-RESPONSIVE ELEMENT BINDING FACTOR 14 (ERF14)	encodes a member of the ERF (ethylene response factor) subfamily B-3 of ERF/AP2 transcription factor family. The protein contains one AP2 domain. There are 18 members in this subfamily including ATERF-1, ATERF-2, AND ATERF-5.
1844	AT1G33280	TF	0.012931654940993022	NAC DOMAIN CONTAINING PROTEIN 15 (NAC015)	NAC domain protein. SMB, BRN1, and BRN2 act to regulate root cap maturation, in a partially redundant fashion.BRN1 and BRN2, control the cell wall maturation processes that are required to detach root cap layers from the root.
1845	AT1G12890	TF	0.012897122206237396	N/A	N/A
1846	AT3G60460	TF	0.012533870809223873	DUO POLLEN 1 (DUO1)	Encodes an R2R3 myb transcription factor that is required for male gamete formation, specifically for entry of the generative cell into mitosis. Specifically expressed in the male germline.
1847	AT3G04100	TF	0.01238510574180485	AGAMOUS-LIKE 57 (AGL57)	AGAMOUS-like 57;(source:Araport11)
1848	AT2G06200	TF	0.012363742649293928	GROWTH-REGULATING FACTOR 6 (GRF6)	Growth regulating factor encoding transcription activator. One of the nine members of a GRF gene family, containing nuclear targeting domain. Involved in leaf development and expressed in root, shoot and flower
1849	AT1G34410	TF	0.012322247839539844	N/A	N/A
1850	AT2G45650	TF	0.012191241061511544	N/A	N/A
1851	AT2G31215	TF	0.012142915900436006		basic helix-loop-helix (bHLH) DNA-binding superfamily protein;(source:Araport11)
1852	AT3G17010	TF	0.012127536351079448	REPRODUCTIVE MERISTEM 22 (REM22)	transcriptional factor B3 family protein, contains Pfam profile PF02362: B3 DNA binding domain. Activated by AGAMOUS ina a cal-1, ap1-1 background. Expressed in stamen primordia, the placental region of developing carpels and the ovary.
1853	AT3G55210	TF	0.011990720229588758	NAC DOMAIN CONTAINING PROTEIN 63 (NAC063)	NAC domain containing protein 63;(source:Araport11)
1854	AT1G09540	TF	0.01195883596222259	MYB DOMAIN PROTEIN 61 (MYB61)	Encodes putative transcription factor. Mutants lack of mucilage extrusion from the seeds during imbibition. Reduced quantities of mucilage are deposited during the development of the seed coat epidermis in myb61 mutants. Expressed in guard cells,loss of function mutations show an increase in stomatal pore opening suggesting a role in ABA independent regulation of stomatal pore size.
1855	AT2G21400	TF	0.011935663586296776	SHI-RELATED SEQUENCE3 (SRS3)	A member of SHI gene family. Arabidopsis thaliana has ten members that encode proteins with a RING finger-like zinc finger motif. Despite being highly divergent in sequence, many of the SHI-related genes are partially redundant in function and synergistically promote gynoecium, stamen and leaf development in Arabidopsis.
1856	AT1G68240	TF	0.011929542048608362		basic helix-loop-helix (bHLH) DNA-binding superfamily protein;(source:Araport11)
1857	AT2G46130	TF	0.011843041387611884	WRKY DNA-BINDING PROTEIN 43 (WRKY43)	member of WRKY Transcription Factor; Group II-c
1858	AT1G71450	TF	0.011609275702208216	FYF UP-REGULATING 321 FACTOR 1 (FUF1)	encodes a member of the DREB subfamily A-4 of ERF/AP2 transcription factor family. The protein contains one AP2 domain. There are 17 members in this subfamily including TINY.
1859	AT2G27070	TF	0.011568880773333559	RESPONSE REGULATOR 13 (RR13)	member of Response Regulator: B- Type
1860	AT2G46770	TF	0.011408044826090454	NAC SECONDARY WALL THICKENING PROMOTING FACTOR1 (NST1)	NAC transcription factor NST1. NST1 and NST2 are redundant in regulating secondary wall thickening in anther walls and siliques. An NST1 promoter fusion was detected in various tissues in which lignified secondary walls develop. Both MYC2 and MYC4 bind to the NST1 promoter and appear to regulate its expression in response to blue light.
1861	AT3G23130	TF	0.011258782067180659	N/A	N/A
1862	AT1G80580	TF	0.01094255484435276		encodes a member of the ERF (ethylene response factor) subfamily B-1 of ERF/AP2 transcription factor family. The protein contains one AP2 domain. There are 15 members in this subfamily including ATERF-3, ATERF-4, ATERF-7, and leafy petiole.
1863	AT1G28360	TF	0.010825779798789488	ERF DOMAIN PROTEIN 12 (ERF12)	encodes a member of the ERF (ethylene response factor) subfamily B-1 of ERF/AP2 transcription factor family (ERF12). The protein contains one AP2 domain. There are 15 members in this subfamily including ATERF-3, ATERF-4, ATERF-7, and leafy petiole. Regulates floral development.
1864	AT1G03800	TF	0.010558258887941395	ERF DOMAIN PROTEIN 10 (ERF10)	encodes a member of the ERF (ethylene response factor) subfamily B-1 of ERF/AP2 transcription factor family (ATERF-10). The protein contains one AP2 domain. There are 15 members in this subfamily including ATERF-3, ATERF-4, ATERF-7, and leafy petiole.
1865	AT3G30210	TF	0.010468159541023687	N/A	N/A
1866	AT1G64000	TF	0.009683985564456331	N/A	N/A
1867	AT3G44460	TF	0.008834985143476715	(DPBF2)	basic leucine zipper transcription factor (BZIP67), identical to basic leucine zipper transcription factor GI:18656053 from (Arabidopsis thaliana); identical to cDNA basic leucine zipper transcription factor (atbzip67 gene) GI:18656052. Located in the nucleus and expressed during seed maturation in the cotyledons.
1868	AT1G48150	TF	0.008833150519641475	AGAMOUS-LIKE 74 (AGL74)	MADS-box transcription factor family protein;(source:Araport11)
1869	AT3G56530	TF	0.00878220572380508	NAC DOMAIN CONTAINING PROTEIN 64 (NAC064)	NAC domain containing protein 64;(source:Araport11)
1870	AT2G42440	TF	0.008565241374082261	ASYMMETRIC LEAVES 2-LIKE 15 (ASL15)	Lateral organ boundaries (LOB) domain family protein;(source:Araport11)
1871	AT3G26790	TF	0.008560304611844994	N/A	N/A
1872	AT1G63910	TF	0.008559155059607219	N/A	N/A
1873	AT1G56160	TF	0.008556142599228649	MYB DOMAIN PROTEIN 72 (MYB72)	Encodes a member of the R2R3 transcription factor gene family that is involved in mediating induced systemic resistance. Genetic analysis of loss of function mutants and overexpressor lines indicates MYB72 is necessary but not sufficient for ISR.Interacts in vivo with EIL3.
1874	AT2G28610	TF	0.008516491323565394	PRESSED FLOWER (PRS)	Encodes a homeodomain containing protein that regulates lateral axis-dependent development of Arabidopsis flowers and is required for cell proliferation. It is expressed in a restricted number of L1 cells at the lateral regions of flower primordia, floral organ primordia, and young leaf primordia.
1875	AT1G32770	TF	0.008499788438194635	NAC DOMAIN CONTAINING PROTEIN 12 (NAC012)	Encodes SND1, a NAC Domain transcription factor involved in secondary wall biosynthesis in fibers. Expressed specifically in interfascicular fibers and xylary fibers in stems. Expressed in the procambium of stem inflorescences and root. May act as a negative regulator of secondary wall thickening in xylary fibers. Acts redundantly with NST1 to control development of secondary walls in siliques.
1876	AT1G72350	TF	0.008404847834308986	AGAMOUS-LIKE 60 (AGL60)	MADS-box transcription factor family protein;(source:Araport11)
1877	AT2G26940	TF	0.008256223539595068		C2H2-type zinc finger family protein;(source:Araport11)
1878	AT3G23220	TF	0.008133819045272623	ETHYLENE AND SALT INDUCIBLE 1 (ESE1)	encodes a member of the ERF (ethylene response factor) subfamily B-3 of ERF/AP2 transcription factor family. The protein contains one AP2 domain. There are 18 members in this subfamily including ATERF-1, ATERF-2, AND ATERF-5.
1879	AT1G06170	TF	0.008092731535341574	BASIC HELIX LOOP HELIX PROTEIN 89 (BHLH089)	Encodes a bHLH transcription factor that together with bHLH010 and bHLH091 is important for the normal transcriptome of the developing Arabidopsis anther, possibly by forming a feed-forward loop with DYT1.
1880	AT3G47710	TF	0.007851384582055379	BANQUO 3 (BNQ3)	BNQ3 belongs to a family of atypical non-DNA binding basic helix-loop-helix (bHLH) proteins that heterodimerize with and negatively regulate bHLH transcription factors. Directly and negatively regulated by AP3 and PI in petals. Required for appropriate regulation of flowering time.May also have a role in regulating light responses.
1881	AT1G26870	TF	0.007768207660536681	FEZ (FEZ)	NAC-domain protein. Expressed in root cap stem cells, where it promotes periclinal root cap-forming divisions. Involved in a regulatory feedback loop with SMB. FEZ activates SMB in hte root cap daughter cells soon after division, and SMB in turn represses FEZ expression in these cells, thereby preventing further stem cell divisions.
1882	AT1G79580	TF	0.007331228123098696	SOMBRERO (SMB)	NAC-domain protein. Involved in root cap development. Involved in a regulatory feedback loop with FEZ. FEZ activates SMB in hte root cap daughter cells soon after division, and SMB in turn represses FEZ expression in these cells, thereby preventing further stem cell divisions.
1883	AT1G29860	TF	0.007277778556806136	WRKY DNA-BINDING PROTEIN 71 (WRKY71)	member of WRKY Transcription Factor; Group II-c
1884	AT2G32460	TF	0.007245683457821546	MYB DOMAIN PROTEIN 101 (MYB101)	Member of the R2R3 factor gene family.
1885	AT3G05860	TF	0.00712494176749338	AGAMOUS-LIKE 45 (AGL45)	MADS-box transcription factor family protein;(source:Araport11)
1886	AT1G55580	TF	0.007059327793731875	N/A	N/A
1887	AT1G31640	TF	0.006996409438831516	N/A	N/A
1888	AT3G53820	TF	0.006994329003664075	N/A	N/A
1889	AT1G35520	TF	0.0069767114627584175	N/A	N/A
1890	AT1G66420	TF	0.0069351441957640385		DNA-binding storekeeper protein-related transcriptional regulator;(source:Araport11)
1891	AT1G59810	TF	0.00686574979832389	AGAMOUS-LIKE 50 (AGL50)	AGL50 MADS box gene.
1892	AT3G26620	TF	0.006469210202483215	LOB DOMAIN-CONTAINING PROTEIN 23 (LBD23)	LOB domain-containing protein 23;(source:Araport11)
1893	AT1G66560	TF	0.0064611330825505705	WRKY DNA-BINDING PROTEIN 64 (WRKY64)	member of WRKY Transcription Factor; Group III
1894	AT3G59960	epigenetic regulator	0.006426618639710188	HISTONE-LYSINE N-METHYLTRANSFERASE ASHH4 (ASHH4)	histone-lysine N-methyltransferase ASHH4;(source:Araport11)
1895	AT1G51190	TF	0.006364518372519317	PLETHORA 2 (PLT2)	Encodes a member of the AINTEGUMENTA-like (AIL) subclass of the AP2/EREBP family of transcription factors and is essential for quiescent center (QC) specification and stem cell activity. It is a key effector for establishment of the stem cell niche during embryonic pattern formation. It is transcribed in response to auxin accumulation and is dependent on auxin response transcription factors.
1896	AT1G80730	TF	0.006327100291062797	ZINC-FINGER PROTEIN 1 (ZFP1)	Encodes a zinc finger protein and is expressed at high levels in the shoot apex, including the apical meristem, developing leaves and the developing vascular system. expression induced three days post germination. T-DNA insertion mutant has a dominant phenotype in leaf initiation.
1897	AT3G24310	TF	0.006170847204791784	MYB DOMAIN PROTEIN 305 (MYB305)	snapdragon myb protein 305 homolog (myb)
1898	AT1G49190	TF	0.006166399156772671	RESPONSE REGULATOR 19 (RR19)	member of Response Regulator: B- Type
1899	AT1G35540	TF	0.0060133799589063616	AUXIN RESPONSE FACTOR 14 (ARF14)	auxin response factor 14;(source:Araport11)
1900	AT3G45150	TF	0.005851779734501252	TCP DOMAIN PROTEIN 16 (TCP16)	TCP domain protein 16;(source:Araport11)
1901	AT2G37740	TF	0.00561123036004284	N/A	N/A
1902	AT1G07540	TF	0.0053621711841005185	TRF-LIKE 2 (TRFL2)	Arabidopsis thaliana telomere-binding protein, putative (At1g07540)
1903	AT3G10580	TF	0.00528947692985467		Homeodomain-like superfamily protein;(source:Araport11)
1904	AT2G40350	TF	0.005170740711456858		encodes a member of the DREB subfamily A-2 of ERF/AP2 transcription factor family. The protein contains one AP2 domain. There are eight members in this subfamily including DREB2A AND DREB2B that are involved in response to drought.
1905	AT2G45410	TF	0.005046008166348804	LOB DOMAIN-CONTAINING PROTEIN 19 (LBD19)	LOB domain-containing protein 19;(source:Araport11)
1906	AT2G24696	TF	0.005033855383081379		transcriptional factor B3 family protein;(source:Araport11)
1907	AT2G36450	TF	0.00480146739179153	HARDY (HRD)	encodes a member of the DREB subfamily A-4 of ERF/AP2 transcription factor family. The protein contains one AP2 domain. There are 17 members in this subfamily including TINY. Ectopic overexpression of HRD increases the density of the root network and improves water and salt stress tolerance in Arabidopsis. Overexpression of HRD in rice causes an increase in plant biomass and drought resistance.
1908	AT1G34650	TF	0.004752320861981522	HOMEODOMAIN GLABROUS 10 (HDG10)	Encodes a homeobox-leucine zipper family protein belonging to the HD-ZIP IV family.
1909	AT1G02250	TF	0.004709806360029659	NAC DOMAIN CONTAINING PROTEIN 5 (NAC005)	Encodes a member of the NAC family of transcription factors. ANAC005 contains sequences specifying both nuclear and plasma membrane targeting. Overexpression results in increased xylem differentiation suggesting ANAC005 promotes xylem formation.
1910	AT1G66380	TF	0.004604834944440799	MYB DOMAIN PROTEIN 114 (MYB114)	Encodes a member of the MYB family of transcription factors. Involved in regulation of anthocyanin biosynthesis. Affects the expression of enzymes involved in later steps of anthocyanin biosynthesis
1911	AT1G20600	TF	0.004247425791947786		AP2/B3-like transcriptional factor family protein;(source:Araport11)
1912	AT1G49120	TF	0.00410107849302299	CYTOKININ RESPONSE FACTOR 9 (CRF9)	encodes a member of the ERF (ethylene response factor) subfamily B-6 of ERF/AP2 transcription factor family. The protein contains one AP2 domain. There are 12 members in this subfamily including RAP2.11.
1913	AT3G04410	TF	0.004069108432320832		NAC (No Apical Meristem) domain transcriptional regulator superfamily protein;(source:Araport11)
1914	AT1G28300	TF	0.004058010465470805	LEAFY COTYLEDON 2 (LEC2)	Transcription factor that contains a B3 domain, a DNA-binding motif unique to plants and characteristic of several transcription factors. Plays critical roles both early and late during embryo development. LEC2 RNA accumulates primarily during seed development. LEC2 is required for the maintenance of suspensor morphology, specification of cotyledon identity, progression through the maturation pha…
1915	AT1G25340	TF	0.0040520542206365215	MYB DOMAIN PROTEIN 116 (MYB116)	putative transcription factor (MYB116)
1916	AT2G23660	TF	0.0040055611848708594	LOB DOMAIN-CONTAINING PROTEIN 10 (LBD10)	LOB domain-containing protein 10;(source:Araport11)
1917	AT2G28700	TF	0.0038855840249041305	AGAMOUS-LIKE 46 (AGL46)	AGAMOUS-like 46;(source:Araport11)
1918	AT3G27810	TF	0.0038396220629980686	MYB DOMAIN PROTEIN 21 (MYB21)	Encodes a member of the R2R3-MYB transcription factor gene family. Induced by jasmonate. Involved in jasmonate response during stamen development. MYB21 interacts with JAZ proteins, and functions redundantly with MYB24 and MYB57 to regulate stamen development.
1919	AT2G27220	TF	0.003646858431598706	N/A	N/A
1920	AT2G17180	TF	0.0036422713694434076	DUO1-ACTIVATED ZINC FINGER 1 (DAZ1)	Target promoter of the male germline-specific transcription factor DUO1.
1921	AT1G10586	TF	0.003381842450214435		basic helix-loop-helix (bHLH) DNA-binding superfamily protein;(source:Araport11)
1922	AT1G03490	TF	0.003291012568465103	N/A	N/A
1923	AT2G28340	TF	0.0032438091058439	GATA TRANSCRIPTION FACTOR 13 (GATA13)	Encodes a member of the GATA factor family of zinc finger transcription factors.
1924	AT1G34310	TF	0.00314116701397077	AUXIN RESPONSE FACTOR 12 (ARF12)	auxin response factor 12;(source:Araport11)
1925	AT3G63350	TF	0.003058443353922563	N/A	N/A
1926	AT2G34880	epigenetic regulator	0.002932395986508039	MATERNAL EFFECT EMBRYO ARREST 27 (MEE27)	JMJ15 is a novel H3K4 demethylase that regulates genes involved in flowering and response to stress. It is also a maternally expressed, imprinted gene.
1927	AT2G17950	TF	0.0028377013470870065	WUSCHEL (WUS)	Homeobox gene controlling the stem cell pool. Expressed in the stem cell organizing center of meristems. Required to keep the stem cells in an undifferentiated state. Regulation of WUS transcription is a central checkpoint in stem cell control. The size of the WUS expression domain controls the size of the stem cell population through WUS indirectly activating the expression of CLAVATA3 (CLV3) in…
1928	AT1G25310	TF	0.002586682252559853	MATERNAL EFFECT EMBRYO ARREST 8 (MEE8)	basic helix-loop-helix (bHLH) DNA-binding family protein;(source:Araport11)
1929	AT1G32510	TF	0.0022154198056717014	N/A	N/A
1930	AT3G21880	TF	0.002172647737865512	B-BOX DOMAIN PROTEIN 10 (BBX10)	Encodes a substrate of the COP1/SPA E3 ubiquitin ligase. It is degraded in darkness and stabilized by white, red and blue light. Overexpression results in decreased apical dominance, increased branching and delayed flowering in long days. The latter phenotype is due to reduced levels of FT and dependent on the presence of CO (PMID:29187570).
1931	AT1G80740	epigenetic regulator	0.002070145678477557	CHROMOMETHYLASE 1 (CMT1)	ecotype Kl-0 chromomethylase (CMT1). A plant line expressing an RNAi construct directed against DMT4 has reduced agrobacterium-mediated tumor formation.
1932	AT3G45170	TF	0.0019604153551756372	GATA TRANSCRIPTION FACTOR 14 (GATA14)	Encodes a member of the GATA factor family of zinc finger transcription factors.
1933	AT1G60350	TF	0.0019427596266099441	N/A	N/A
1934	AT3G56560	TF	0.00173241758631739	N/A	N/A
1935	AT1G50680	TF	0.00168374505961391		AP2/B3 transcription factor family protein;(source:Araport11)
1936	AT1G60040	TF	0.0016826218073024727	AGAMOUS-LIKE 49 (AGL49)	AGAMOUS-like 49;(source:Araport11)
1937	AT2G15740	TF	0.0015874618902673699	GAZ-LIKE 1 (GAL1)	Member of a small family of zinc finger containing putative transcription factors.Similar to GAZ.
1938	AT1G72980	TF	0.001553067810892655	LOB DOMAIN-CONTAINING PROTEIN 7 (LBD7)	LOB domain-containing protein 7;(source:Araport11)
1939	AT2G25230	TF	0.0012703450442093072	N/A	N/A
1940	AT2G01370	TF	0.0011705215714404651		DNA-binding storekeeper protein-related transcriptional regulator;(source:Araport11)
1941	AT1G24590	TF	0.00100987379744563	DORNROSCHEN-LIKE (DRNL)	Encodes a member of the ERF (ethylene response factor) subfamily B-1 of ERF/AP2 transcription factor family. The protein contains one AP2 domain. There are 15 members in this subfamily including ATERF-3, ATERF-4, ATERF-7, and LEAFY PETIOLE. This gene functions in the regeneration of shoots in tissue culture, probably through transcriptional regulation of CUC1. May also be involved in activation o…
1942	AT1G31140	TF	0.000978523940903084	N/A	N/A
1943	AT1G25330	TF	0.000715290430745137	CESTA (CES)	Encodes CESTA, a positive regulator of brassinosteroid biosynthesis.
1944	AT1G60380	TF	0.00070175341707072		NAC (No Apical Meristem) domain transcriptional regulator superfamily protein;(source:Araport11)
1945	AT2G06020	TF	0.000641635581134907		Homeodomain-like superfamily protein;(source:Araport11)
1946	AT1G29962	TF	0.0005825114544177679	AGAMOUS-LIKE 64 (AGL64)	AGAMOUS-like 64;(source:Araport11)
1947	AT2G42410	TF	0.0005327873805347531	ZINC FINGER PROTEIN 11 (ZFP11)	Encodes a zinc finger protein ZFP11. Overexpression of ZFP11 causes mortality and a deformed phenotype.
