# Supplementary material for: A Systems Biology Approach to Identify Essential Epigenetic Regulators for Specific Biological Processes in Plants
Source: Plants (Basel). 2021 Feb 13;10(2):364. doi: 10.3390/plants10020364 (PMC7918732; doi:10.3390/plants10020364)
Supplement: Supplementary file 1 [file plants-10-00364-s001.zip › Supplemental Data 4.txt]

	regulatoryGene	Epi regulator or TF	Weight Sum	Name	Description
0	AT4G13940	epigenetic regulator	47.16184467480827	HOMOLOGY-DEPENDENT GENE SILENCING 1 (HOG1)	Encodes a S-adenosyl-L-homocysteine hydrolase required for DNA methylation-dependent gene silencing. The mRNA is cell-to-cell mobile.
1	AT5G57660	TF	29.87132544761249	CONSTANS-LIKE 5 (COL5)	CONSTANS-like 5;(source:Araport11)
2	AT1G30650	TF	25.570031193903535	WRKY DNA-BINDING PROTEIN 14 (WRKY14)	member of WRKY Transcription Factor; Group II-e
3	AT4G08150	TF	24.233500319602395	KNOTTED-LIKE FROM ARABIDOPSIS THALIANA (KNAT1)	A member of class I knotted1-like homeobox gene family (together with KNAT2). Similar to the knotted1 (kn1) homeobox gene of maize. Normally expressed in the peripheral and rib zone of shoot apical meristem but not in the leaf primordia. It is also expressed in the fourth floral whorl, in the region that would become style, particularly in the cell surrounding the transmitting tissue. No expressi…
4	AT3G47500	TF	19.59709577523528	CYCLING DOF FACTOR 3 (CDF3)	Dof-type zinc finger domain-containing protein, identical to H-protein promoter binding factor-2a GI:3386546 from (Arabidopsis thaliana). Interacts with LKP2 and FKF1, but its overexpression does not change flowering time under short or long day conditions.
5	AT4G29190	TF	17.457987271824507	OXIDATION-RELATED ZINC FINGER 2 (OZF2)	Zinc finger C-x8-C-x5-C-x3-H type family protein;(source:Araport11)
6	AT5G11060	TF	13.934480045870115	KNOTTED1-LIKE HOMEOBOX GENE 4 (KNAT4)	A member of Class II KN1-like homeodomain transcription factors (together with KNAT3 and KNAT5), with greatest homology to the maize knox1 homeobox protein. Expression regulated by light. Detected in all tissues examined, but most prominent in leaves and young siliques. Transient expression of GFP translational fusion protein suggests bipartite localization in nucleus and cytoplasm. KNAT4 promote…
7	AT2G28290	epigenetic regulator	11.268150334882545	SPLAYED (SYD)	Encodes a SWI2/SNF2-like protein in the SNF2 subclass. Homozygous plants with null mutations exhibit premature termination of the meristem and carpelloid structures from the inflorescence meristem. Co-activator of floral homeotic gene expression. Acts with LFY to regulate shoot apical meristem identity. Required for meristem maintenance. Regulates flowering under a non-inductive photoperiod. It p…
8	AT3G50700	TF	10.629580821372683	INDETERMINATE(ID)-DOMAIN 2 (IDD2)	zinc finger protein, similar to maize Indeterminate1 (ID1)
9	AT5G07700	TF	10.247267737953193	MYB DOMAIN PROTEIN 76 (MYB76)	Encodes a putative transcription factor (MYB76).
10	AT1G05805	TF	10.077278536128624	ABA-RESPONSIVE KINASE SUBSTRATE 2 (AKS2)	basic helix-loop-helix (bHLH) DNA-binding superfamily protein;(source:Araport11)
11	AT3G20770	TF	9.862088325867662	ETHYLENE-INSENSITIVE3 (EIN3)	Encodes EIN3 (ethylene-insensitive3), a nuclear transcription factor that initiates downstream transcriptional cascades for ethylene responses. EIN3 interacts with MYC2, MYC3 and MYC4 to inhibit jasmonate-induced expression of wound-responsive genes and herbivory-inducible genes, and plant defense against generalist herbivores.
12	AT5G60850	TF	8.916837011041597	OBF BINDING PROTEIN 4 (OBP4)	Encodes a zinc finger protein.
13	AT1G06040	TF	8.79228722747355	SALT TOLERANCE (STO)	Encodes salt tolerance protein (STO) which confers salt tolerance to yeast cells. Fully complements calcineurin deficient yeast but does not encode a phosphoprotein phosphatase. Sequence has similarities to CONSTANS. STO co-localizes with COP1 and plays a role in light signaling.STO transcript levels are regulated by photoperiod and phtyohormones. STO competes with FLC in the regulation of floral…
14	AT1G29280	TF	8.484525226471012	WRKY DNA-BINDING PROTEIN 65 (WRKY65)	member of WRKY Transcription Factor; Group II-e The mRNA is cell-to-cell mobile.
15	AT1G25440	TF	8.126328095526548	B-BOX DOMAIN PROTEIN 15 (BBX15)	B-box type zinc finger protein with CCT domain-containing protein;(source:Araport11)
16	AT1G71030	TF	8.099269711372907	MYB-LIKE 2 (MYBL2)	Encodes a putative myb family transcription factor. In contrast to most other myb-like proteins its myb domain consists of a single repeat. A proline-rich region potentially involved in transactivation is found in the C-terminal part of the protein. Its transcript accumulates mainly in leaves.
17	AT1G14400	epigenetic regulator	8.056576900345684	UBIQUITIN CARRIER PROTEIN 1 (UBC1)	ubiquitin carrier protein
18	AT1G73870	TF	8.03368318112167	B-BOX DOMAIN PROTEIN 16 (BBX16)	B-box type zinc finger protein with CCT domain-containing protein;(source:Araport11)
19	AT2G30340	TF	7.805701176906312	N/A	N/A
20	AT2G25900	TF	7.769364585706175	(ATCTH)	Encodes a protein with two tandem-arrayed CCCH-type zinc fingers that binds RNA and is involved in RNA turnover. The mRNA is cell-to-cell mobile.
21	AT3G56400	TF	7.636503344058603	WRKY DNA-BINDING PROTEIN 70 (WRKY70)	Member of WRKY Transcription Factor; Group III. Function as activator of SA-dependent defense genes and a repressor of JA-regulated genes. WRKY70-controlled suppression of JA-signaling is partly executed by NPR1.
22	AT3G02830	TF	7.616346397274292	ZINC FINGER PROTEIN 1 (ZFN1)	Encodes a zinc finger protein that binds to PORA mRNA in vivo and recruits the Pfr form of phytochrome to the 5&#8242;-UTR of PORA mRNA to regulate translation of the mRNA.
23	AT5G65790	TF	7.566160978590188	MYB DOMAIN PROTEIN 68 (MYB68)	Encodes a MYB family protein with N-terminal R2R3 DNA-binding domains involved in root development.
24	AT5G60120	TF	7.52150182678625	TARGET OF EARLY ACTIVATION TAGGED (EAT) 2 (TOE2)	AP2 family transcription factor that is involved in regulation of flowering and innate immunity.Interacts with CRY1 and CRY2 during flowering as part of a regulatory circuit including FT and CO. TOE1/TOE2 are also targets of MiR172b repression and functions in regulation of innate immunity via repression of FLS.
25	AT1G63100	TF	7.3666017783129965	SCARECROW-LIKE 28 (SCL28)	GRAS family transcription factor;(source:Araport11)
26	AT5G02840	TF	7.351997243826662	LHY/CCA1-LIKE 1 (LCL1)	Encodes RVE4, a homolog of the circadian rhythm regulator RVE8. rve4 rve6 rve8 triple mutants display an extremely long circadian period, with delayed and reduced expression of evening-phased clock genes. Involved in heat shock response.
27	AT2G43010	TF	7.109902832792018	PHYTOCHROME INTERACTING FACTOR 4 (PIF4)	Isolated as a semidominant mutation defective in red -light responses. Encodes a nuclear localized bHLH protein that interacts with active PhyB protein. Negatively regulates phyB mediated red light responses. Involved in shade avoidance response. Protein abundance is negatively regulated by PhyB.Involved in the regulation of response to nutrient levels. Controls the resistance to B. cinerea in a …
28	AT2G46830	TF	6.862607960375162	CIRCADIAN CLOCK ASSOCIATED 1 (CCA1)	Encodes a transcriptional repressor that performs overlapping functions with LHY in a regulatory feedback loop that is closely associated with the circadian oscillator of Arabidopsis. Binds to the evening element in the promoter of TOC1 and represses TOC1 transcription. CCA1 and LHY colocalize in the nucleus and form heterodimers in vivo. CCA1 and LHY function synergistically in regulating circad…
29	AT2G20570	TF	6.841355475542848	N/A	N/A
30	AT2G40750	TF	6.796948053005829	WRKY DNA-BINDING PROTEIN 54 (WRKY54)	member of WRKY Transcription Factor; Group III
31	AT3G14230	TF	6.77101701835697	RELATED TO AP2 2 (RAP2.2)	encodes a member of the ERF (ethylene response factor) subfamily B-2 of ERF/AP2 transcription factor family (RAP2.2). The protein contains one AP2 domain. There are 5 members in this subfamily including RAP2.2 AND RAP2.12.
32	AT3G45260	TF	6.7022451346842775	BALDIBIS (BIB)	BIB is a member of the BIRD family of zinc finger proteins that includes JKD. BIB functions redundantly with JKD to retain SHR in the nucleus and thereby restrict SHR movement in root tissues.
33	AT2G37630	TF	6.682029523982821	ASYMMETRIC LEAVES 1 (AS1)	Encodes a MYB-domain protein involved in specification of the leaf proximodistal axis. Mutation results in lobed and dissected leaves with a characteristic asymmetry. Homologous to the Antirrhinum PHANTASTICA (PHAN) and maize ROUGH SHEATH2 (RS2) genes Asymmetric placement of auxin response at the distal leaf tip precedes visible asymmetric leaf growth. Acts alongside AXR1 to exclude BP expression…
34	AT5G22650	epigenetic regulator	6.430436507762713	HISTONE DEACETYLASE 2B (HD2B)	Encodes a member of a plant-specific class of histone deacetylases. Controls the development of adaxial/abaxial leaf polarity. Its mRNA is widely expressed in stems, leaves, flowers and young siliques. Plant lines expressing RNAi constructs directed against this gene showed a marked reduction in agrobacterium-mediated root transformation.
35	AT2G39250	TF	6.341147461422143	SCHNARCHZAPFEN (SNZ)	Encodes a AP2 domain transcription factor that can repress flowering. SNZ and its paralogous gene, SCHLAFMUTZE (SMZ), share a signature with partial complementarity to the miR172 microRNA, whose precursor is induced upon flowering.
36	AT1G22070	TF	6.324727664841879	TGA1A-RELATED GENE 3 (TGA3)	Encodes a transcription factor. Like other TGAla-related factors, TGA3 has a highly conserved bZIP region and exhibits similar DNA-binding properties.
37	AT2G02760	epigenetic regulator	6.0930343636293225	UBIQUITING-CONJUGATING ENZYME 2 (UBC2)	ubiquitin conjugating enzyme UBC2. Homolog of the yeast RAD6 gene.
38	AT2G33810	TF	6.005455878578818	SQUAMOSA PROMOTER BINDING PROTEIN-LIKE 3 (SPL3)	Encodes a member of the SPL (squamosa-promoter binding protein-like)gene family, a novel gene family encoding DNA binding proteins and putative transcription factors. Contains the SBP-box, which encodes the SBP-domain, required and sufficient for interaction with DNA. It binds DNA, may directly regulate AP1, and is involved in regulation of flowering and vegetative phase change. Its temporal expr…
39	AT5G61590	TF	5.9755877272468565	DECREASE WAX BIOSYNTHESIS (DEWAX)	Encodes an AP2/ERF-type transcription factor that is preferentially expressed in the epidermis and induced by darkness and negatively regulates cuticular wax biosynthesis.
40	AT3G59060	TF	5.917831167097052	PHYTOCHROME INTERACTING FACTOR 3-LIKE 6 (PIL6)	Encodes a novel Myc-related bHLH transcription factor, which physically associated with APRR1/TOC1 and is a member of PIF3 transcription factor family. Involved in shade avoidance. Functions as negative regulator of PhyB. Protein levels are modulated by phytochrome B. Controls the resistance to B. cinerea in a COI1- and EIN2-dependent manner.
41	AT3G01080	TF	5.906712666970437	N/A	N/A
42	AT5G65310	TF	5.7403764658585725	HOMEOBOX PROTEIN 5 (HB5)	Encodes a class I HDZip (homeodomain-leucine zipper) protein that is a positive regulator of ABA-responsiveness, mediating the inhibitory effect of ABA on growth during seedling establishment.
43	AT3G13960	TF	5.728496797788818	GROWTH-REGULATING FACTOR 5 (GRF5)	Growth regulating factor encoding transcription activator. One of the nine members of a GRF gene family, containing nuclear targeting domain. Involved in leaf development and expressed in root, shoot and flower.
44	AT1G03790	TF	5.605328633523665	SOMNUS (SOM)	Encodes SOMNUS (SOM), a nucleus-localized CCCH-type zinc finger protein. SOM negatively regulates light-dependent seed germination downstream of PIL5 (AT2G20180).
45	AT4G37260	TF	5.603371412300612	N/A	N/A
46	AT3G46640	TF	5.52585792259217	PHYTOCLOCK 1 (PCL1)	Encodes a myb family transcription factor with a single Myb DNA-binding domain (type SHAQKYF) that is unique to plants and is essential for circadian rhythms, specifically for transcriptional regulation within the circadian clock. LUX is required for normal rhythmic expression of multiple clock outputs in both constant light and darkness. It is coregulated with TOC1 and seems to be repressed by C…
47	AT3G55980	TF	5.483862856890534	SALT-INDUCIBLE ZINC FINGER 1 (SZF1)	salt-inducible zinc finger 1;(source:Araport11)
48	AT3G54810	TF	5.452606899119619	BLUE MICROPYLAR END 3 (BME3)	Encodes a protein containing a GATA type zinc finger domain that is expressed in the embryo axis and involved in germination. Mutants have a reduced rate of germination even when stratified.
49	AT2G38470	TF	5.444797402706325	WRKY DNA-BINDING PROTEIN 33 (WRKY33)	Member of the plant WRKY transcription factor family. Regulates the antagonistic relationship between defense pathways mediating responses to P. syringae and necrotrophic fungal pathogens. Located in nucleus. Involved in response to various abiotic stresses - especially salt stress. Regulates cytochrome P450 gene CYP94B1 to control apoplastic barrier formation in roots to confer salt tolerance.
50	AT4G31800	TF	5.259816546281548	WRKY DNA-BINDING PROTEIN 18 (WRKY18)	Pathogen-induced transcription factor. Binds W-box sequences in vitro. Forms protein complexes with itself and with WRKY40 and WRKY60. Constitutive expression of WRKY18 enhanced resistance to P. syringae, but its coexpression with WRKY40 or WRKY60 made plants more susceptible to both P. syringae and B. cinerea. WRKY18, WRKY40, and WRKY60 have partially redundant roles in response to the hemibiotr…
51	AT5G44190	TF	5.2248713246530745	N/A	N/A
52	AT4G15180	epigenetic regulator	5.209309399403844	SET DOMAIN PROTEIN 2 (SDG2)	Encodes SET domain containing protein that acts redundantly with ATX4/5 to regulate histone H3-K4 methylation.
53	AT2G31380	TF	5.023283987452785	SALT TOLERANCE HOMOLOGUE (STH)	a B-box zinc finger protein that interacts with COP1. contains a novel 11 amino acid motif at the C-terminus (also found at the N-terminus of HY5) that is involved in the COP1 interaction.
54	AT2G22430	TF	4.974738889221981	HOMEOBOX PROTEIN 6 (HB6)	Encodes a homeodomain leucine zipper class I (HD-Zip I) protein that is a target of the protein phosphatase ABI1 and regulates hormone responses in Arabidopsis.
55	AT5G62000	TF	4.956557078876006	AUXIN RESPONSE FACTOR 2 (ARF2)	Encodes an auxin response factor. Mutants have many defects including enlarged rosette leaves, reduced fertility, later senescence, hypocotyl elongation defects, enlarged seeds and enlarged cotyledons. May not mediate auxin effects. Increase in seed size due to increased cell proliferation. The mRNA is cell-to-cell mobile.
56	AT1G18570	TF	4.933123353213724	MYB DOMAIN PROTEIN 51 (MYB51)	Encodes a member of the R2R3-MYB transcription family. Involved in indole glucosinolate biosynthesis. The mRNA is cell-to-cell mobile.
57	AT4G17230	TF	4.86119074251895	SCARECROW-LIKE 13 (SCL13)	Encodes a scarecrow-like protein (SCL13). Member of GRAS gene family. Regulated by heat shock.
58	AT4G37750	TF	4.839757985008972	AINTEGUMENTA (ANT)	ANT is required for control of cell proliferation and encodes a putative transcriptional regulator similar to AP2. Loss of function alleles have reduced fertility, abnormal ovules and abnormal lateral organs. Expressed in the chalaza, floral organ primordia, and lateral shoot organ primordia. Regulates growth and cell numbers during organogenesis.
59	AT2G17040	TF	4.8149681663089465	NAC DOMAIN CONTAINING PROTEIN 36 (NAC036)	Member of the NAC transcription factor family and more specifically, the ONAC022 subfamily. Involved in leaf and inflorescence stem morphogenesis. The mRNA is cell-to-cell mobile.
60	AT3G20810	epigenetic regulator	4.804082374756241	JUMONJI DOMAIN CONTAINING 5 (JMJD5)	JMJD5 encodes a protein which contains a jumonji-C (jmjC) domain. jmjd5 mutant plants have a short-period circadian phenotype. JMJD5 has histone demethylase activity and interacts with EFM to repress FT.
61	AT4G16141	TF	4.711740777952127	GATA17-LIKE (GATA17L)	GATA type zinc finger transcription factor family protein;(source:Araport11)
62	AT5G22890	TF	4.606351407572657	SENSITIVE TO PROTON RHIZOTOXICITY 2 (STOP2)	An unique homologue of STOP1 (AT1G34370) in Arabidopsis genome. Transformation to the stop1-mutant activated several genes that are regulated by STOP1, and conferred proton sensitive phenotype.
63	AT5G06839	TF	4.583953369988656	TGACG (TGA) MOTIF-BINDING PROTEIN 10 (TGA10)	bZIP transcription factor family protein;(source:Araport11)
64	AT1G27730	TF	4.583096916898749	SALT TOLERANCE ZINC FINGER (STZ)	Related to Cys2/His2-type zinc-finger proteins found in higher plants. Compensated for a subset of calcineurin deficiency in yeast. Salt tolerance produced by ZAT10 appeared to be partially dependent on ENA1/PMR2, a P-type ATPase required for Li+ and Na+ efflux in yeast. The protein is localized to the nucleus, acts as a transcriptional repressor and is responsive to chitin oligomers. Also involv…
65	AT4G23810	TF	4.563904407644826	(WRKY53)	member of WRKY Transcription Factor; Group III
66	AT1G32540	TF	4.55712653071011	LSD ONE LIKE 1 (LOL1)	Encodes a protein with 3 plant-specific zinc finger domains that acts as a positive regulator of cell death.
67	AT1G08320	TF	4.528498692097839	TGACG (TGA) MOTIF-BINDING PROTEIN 9 (TGA9)	bZIP transcription factor family protein;(source:Araport11)
68	AT3G07650	TF	4.505596792279864	CONSTANS-LIKE 9 (COL9)	This gene belongs to the CO (CONSTANS) gene family. This gene family is divided in three subgroups: groups III, to which COL9 belongs, is characterised by one B-box (supposed to regulate protein-protein interactions) and a second diverged zinc finger. COL9 downregulates expression of CO (CONSTANS) as well as FT and SOC1 which are known regulatory targets of CO. The mRNA is cell-to-cell mobile.
69	AT1G49720	TF	4.4990095622198	ABSCISIC ACID RESPONSIVE ELEMENT-BINDING FACTOR 1 (ABF1)	Identified as a protein that binds to abscisic acid response elements. May mediate transcriptional regulation of ABA responses.
70	AT5G37260	TF	4.442417185450389	REVEILLE 2 (RVE2)	Encodes a MYB family transcription factor Circadian 1 (CIR1). Involved in circadian regulation in Arabidopsis.
71	AT1G78600	TF	4.3810631251120356	LIGHT-REGULATED ZINC FINGER PROTEIN 1 (LZF1)	light-regulated zinc finger protein 1;(source:Araport11)
72	AT1G51140	TF	4.27069373977438	FLOWERING BHLH 3 (FBH3)	Encodes a basic helix-loop-helix-type transcription factor involved in photoperiodism flowering. Binds to the E-box cis-element in the CONSTANS (CO) promoter to regulate flowering. Interacts with CFL1 and along with CFLAP2 negatively regulates cuticle development. Binds to the potassium channel gene KAT1 as a dimer. The DNA-binding capacity is inhibited in response to ABA through phosphorylation-…
73	AT2G36400	TF	4.190712662661077	GROWTH-REGULATING FACTOR 3 (GRF3)	Growth regulating factor encoding transcription activator. One of the nine members of a GRF gene family, containing nuclear targeting domain. Mutants result in smaller leaves indicating the role of the gene in leaf development. Expressed in root, shoot and flower.
74	AT5G16540	TF	4.1658958596783	N/A	N/A
75	AT5G10140	TF	4.158425081512008	FLOWERING LOCUS C (FLC)	MADS-box protein encoded by FLOWERING LOCUS C - transcription factor that functions as a repressor of floral transition and contributes to temperature compensation of the circadian clock. Expression is downregulated during cold treatment. Vernalization, FRI and the autonomous pathway all influence the state of FLC chromatin. Both maternal and paternal alleles are reset by vernalization, but their…
76	AT3G24650	TF	4.158033424513451	ABA INSENSITIVE 3 (ABI3)	Homologous to the maize transcription factor Viviparous-1. Full length ABI3 protein binds to the highly conserved RY motif [DNA motif CATGCA(TG)], present in many seed-specific promoters, and the B3 domains of this transcription factor is necessary for the specific interaction with the RY element. Transcriptional activity of ABI3 requires the B3 DNA-binding domain and an activation domain. In add…
77	AT1G30330	TF	4.1263112646570725	AUXIN RESPONSE FACTOR 6 (ARF6)	Encodes a member of the auxin response factor family. Mediates auxin response via expression of auxin regulated genes. Acts redundantly with ARF8 to control stamen elongation and flower maturation. Expression of ARF6 is controlled by miR167.
78	AT2G19810	TF	4.12622826097978	OXIDATION-RELATED ZINC FINGER 1 (OZF1)	Encodes Oxidation-related Zinc Finger 1 (OZF1), a plasma membrane protein involved in oxidative stress.
79	AT2G42280	TF	4.08358556521048	FLOWERING BHLH 4 (FBH4)	basic helix-loop-helix (bHLH) DNA-binding superfamily protein;(source:Araport11)
80	AT5G47370	TF	4.079340084876331	(HAT2)	homeobox-leucine zipper genes induced by auxin, but not by other phytohormones. Plays opposite roles in the shoot and root tissues in regulating auxin-mediated morphogenesis.
81	AT5G44260	TF	4.0193551379735855	TANDEM CCCH ZINC FINGER PROTEIN 5 (TZF5)	Encodes a Tandem CCCH Zinc Finger protein. Interacts and co-localizes with MARD1 and RD21A in processing bodies (PBs) and stress granules (SGs).
82	AT2G45660	TF	4.016677950366902	N/A	N/A
83	AT3G50750	TF	3.971240918414732	BES1/BZR1 HOMOLOG 1 (BEH1)	BES1/BZR1 homolog 1;(source:Araport11)
84	AT5G24930	TF	3.963365270436527	CONSTANS-LIKE 4 (COL4)	Flowering repressor in long days (LD) and short days (SD) and acts on the expression of FT and FT-like genes as well as on SUPPRESSOR OF OVEREXPRESSION OF CONSTANS 1 (SOC1).
85	AT1G20980	TF	3.9500846920931223	SQUAMOSA PROMOTER BINDING PROTEIN-LIKE 14 (SPL14)	Encodes a nuclear plant-specific protein with features characteristic of a transcriptional regulator, including a nuclear localization signal sequence, a plant-specific DNA binding domain (the SBP box), and a protein interaction motif (ankyrin repeats). It unctions as a transcriptional regulator that plays a role not only in sensitivity to FB1, but also in the development of normal plant architec…
86	AT1G21910	TF	3.943986337766428	DEHYDRATION RESPONSE ELEMENT-BINDING PROTEIN 26 (DREB26)	encodes a member of the DREB subfamily A-5 of ERF/AP2 transcription factor family. The protein contains one AP2 domain. There are 15 members in this subfamily including RAP2.1, RAP2.9 and RAP2.10.
87	AT5G50915	TF	3.9328758555000745		basic helix-loop-helix (bHLH) DNA-binding superfamily protein;(source:Araport11)
88	AT3G52250	epigenetic regulator	3.9321219191763483	POWERDRESS (PWR)	Encodes a protein with a putative role in mRNA splicing. The mRNA is cell-to-cell mobile.
89	AT2G35940	TF	3.9199649358707656	N/A	N/A
90	AT1G75540	TF	3.8975249282813436	B-BOX DOMAIN PROTEIN 21 (BBX21)	Encodes a B-box zinc finger transcription factor BBX21 (also named STH2/salt tolerance homolog2 and LHUS/long hypocotyl under shade). Interacts with COP1 to control de-etiolation. Also genetically interacts with COP1 to regulate shade avoidance. The mRNA is cell-to-cell mobile.
91	AT5G65630	epigenetic regulator	3.8742275668859696	GLOBAL TRANSCRIPTION FACTOR GROUP E7 (GTE7)	This gene is predicted to encode a bromodomain-containing protein. Plant lines expressing RNAi constructs targeted against GTE7 show some resistance to agrobacterium-mediated root transformation.
92	AT5G13180	TF	3.82931513691889	NAC DOMAIN CONTAINING PROTEIN 83 (NAC083)	Encodes a NAC domain transcription factor that interacts with VND7 and negatively regulates xylem vessel formation.
93	AT2G46020	epigenetic regulator	3.823657660135349	BRAHMA (BRM)	Encodes a SWI/SNF chromatin remodeling ATPase that upregulates transcription of all three CUC genes and is involved in the formation and/or maintenance of boundary cells during embryogenesis. Also mediates repression of expression of seed storage proteins in vegetative tissues. Interacts strongly with AtSWI3C, also with AtSWI3B, but not with AtSWI3A or AtSWI3D.
94	AT5G58010	TF	3.7982979376032393	LJRHL1-LIKE 3 (LRL3)	Encodes a basic helix-loop-helix (bHLH) protein that regulates root hair development. One of the three Arabidopsis homologs of the Lotus japonicus ROOTHAIRLESS1 (LjRHL1) gene: At2g24260 (AtLRL1), At4g30980 (AtLRL2), and At5g58010 (AtLRL3).
95	AT1G13300	TF	3.759040213541616	N/A	N/A
96	AT1G51070	TF	3.7207824040828283	BASIC HELIX-LOOP-HELIX 115 (bHLH115)	bHLH115 is a basic helix loop helix protein of the IVc subgroup that plays a role in iron homeostasis. It interacts with related family members and targets PYE and other genes involved in response to Fe.
97	AT5G62470	TF	3.7204554082334234	MYB DOMAIN PROTEIN 96 (MYB96)	Encodes a R2R3 type Myb transcription factor whose expression is strongly induced by abscisic acid. Mediates abscisic acid signaling during drought stress response.
98	AT2G43000	TF	3.718220777929456	NAC DOMAIN CONTAINING PROTEIN 42 (NAC042)	Encodes a NAC transcription factor induced by hydrogen peroxide (H2O2). Involved in senescence. Over expression of the gene strongly delays senescence and enhances tolerance to various abiotic stresses.
99	AT1G75410	TF	3.702659724241129	BEL1-LIKE HOMEODOMAIN 3 (BLH3)	BEL1-like homeodomain 3 (BLH3)
100	AT2G46400	TF	3.700520159900753	WRKY DNA-BINDING PROTEIN 46 (WRKY46)	Encodes a WRKY transcription factor that contributes to the feedforward inhibition of osmotic/salt stress-dependent LR inhibition via regulation of ABA signaling and auxin homeostasis.
101	AT5G08330	TF	3.699762050810017	TCP DOMAIN PROTEIN 21 (TCP21)	Circadian oscillator protein which interacts with bZIP63 and regulates a response of the circadian oscillator to sugar. Is not required for the sugar-induced circadian phase advance in the morning; regulates a response of CCA1 to sugars.
102	AT1G01060	TF	3.699687103984618	LATE ELONGATED HYPOCOTYL (LHY)	LHY encodes a myb-related putative transcription factor involved in circadian rhythm along with another myb transcription factor CCA1
103	AT3G02380	TF	3.6843392350219824	CONSTANS-LIKE 2 (COL2)	homologous to the flowering-time gene CONSTANS (CO) encoding zinc-finger proteins
104	AT2G30250	TF	3.67720076441966	WRKY DNA-BINDING PROTEIN 25 (WRKY25)	member of WRKY Transcription Factor; Group I. Located in nucleus. Involved in response to various abiotic stresses - especially salt stress.
105	AT1G75240	TF	3.6423633711926047	HOMEOBOX PROTEIN 33 (HB33)	Encodes a zinc finger-homeodomain transcription factor ZHD5. Nuclear import and DNA binding of the ZHD5 transcription factor is modulated by a competitive peptide inhibitor MIF1 (AT1G74660).
106	AT3G15790	epigenetic regulator	3.6327386298018287	METHYL-CPG-BINDING DOMAIN 11 (MBD11)	Protein containing methyl-CpG-binding domain.Has sequence similarity to human MBD proteins.
107	AT1G57820	epigenetic regulator	3.6327083514998324	VARIANT IN METHYLATION 1 (VIM1)	Encodes a 645-amino acid methylcytosine-binding protein with a PHD domain, two RING finger domains, and an SRA domain that is involved in centromere heterochromatinization. This protein functions as an E3 ubiquitin ligase in vitro. The protein has been shown to bind to methylated cytosines of CG, CNG and CNN motifs via its SRA domain but has a preference for the former. It plays a role in the est…
108	AT1G74500	TF	3.574827920645352	ACTIVATION-TAGGED BRI1(BRASSINOSTEROID-INSENSITIVE 1)-SUPPRESSOR 1 (BS1)	Encodes a basic helix/loop/helix transcription factor that acts downstream of MP in root initiation. TMO7 protein moves to the hypophysis and to vascular cells, contributing to MP-dependent root formation. Promotes the correct definition of the hypophysis cell division plane.
109	AT3G01470	TF	3.561130393064475	N/A	N/A
110	AT5G61270	TF	3.538395616552416	PHYTOCHROME-INTERACTING FACTOR7 (PIF7)	Basic helix-loop-helix (bHLH) phytochrome interacting factor. Interacts specifically with the far-red light?absorbing Pfr form of phyB through a conserved domain called the active phyB binding motif. Upon light exposure, PIF7 rapidly migrates to intranuclear speckles, where it colocalizes with phyB. Role as negative regulator of phyB-mediated seedling deetiolation.
111	AT1G69490	TF	3.5300489113433344	NAC-LIKE, ACTIVATED BY AP3/PI (NAP)	Encodes a member of the NAC transcription factor gene family. It is expressed in floral primordia and upregulated by AP3 and PI. Its expression is associated with leaf senescence. The mRNA is cell-to-cell mobile.
112	AT4G34590	TF	3.5024952142807	G-BOX BINDING FACTOR 6 (GBF6)	Encodes a basic domain leucine zipper (bZip) transcription factor bZIP11. Translation is repressed by sucrose. Directly regulates gene expression of ASN1 and ProDH2, which are enzyme-coding genes involved in amino acid metabolism.
113	AT1G69770	epigenetic regulator	3.4799647363275765	CHROMOMETHYLASE 3 (CMT3)	Encodes a chromomethylase involved in methylating cytosine residues at non-CG sites. Involved in preferentially methylating transposon-related sequences, reducing their mobility. CMT3 interacts with an Arabidopsis homologue of HP1 (heterochromatin protein 1), which in turn interacts with methylated histones. Involved in gene silencing.
114	AT5G10120	TF	3.4273785665368126		Ethylene insensitive 3 family protein;(source:Araport11)
115	AT2G22540	TF	3.411581534644532	SHORT VEGETATIVE PHASE (SVP)	Encodes a nuclear protein that acts as a floral repressor and that functions within the thermosensory pathway. SVP represses FT expression via direct binding to the vCArG III motif in the FT promoter.
116	AT5G67300	TF	3.349152291396639	N/A	N/A
117	AT2G45680	TF	3.3332042944370075	TCP DOMAIN PROTEIN 9 (TCP9)	TCP family transcription factor;(source:Araport11)
118	AT1G15340	epigenetic regulator	3.2962523769221037	METHYL-CPG-BINDING DOMAIN 10 (MBD10)	Protein containing methyl-CpG-binding domain.Has sequence similarity to human MBD proteins.
119	AT5G07690	TF	3.265701643969073	MYB DOMAIN PROTEIN 29 (MYB29)	Encodes a putative transcription factor (MYB29) that acts as a negative regulator of mitochondrial stress responses.
120	AT2G40140	TF	3.23207415491296	(CZF1)	zinc finger (CCCH-type) family protein;(source:Araport11)
121	AT3G13040	TF	3.196741667295105	(GAMMAMYB2)	myb-like HTH transcriptional regulator family protein;(source:Araport11)
122	AT3G16770	TF	3.176227254262737	ETHYLENE-RESPONSIVE ELEMENT BINDING PROTEIN (EBP)	Encodes a member of the ERF (ethylene response factor) subfamily B-2 of the plant specific ERF/AP2 transcription factor family (RAP2.3). The protein contains one AP2 domain. There are 5 members in this subfamily including RAP2.2 AND RAP2.12.It is localized to the nucleus and acts as a transcriptional activator through the GCC-box. It has been identified as a suppressor of Bax-induced cell death b…
123	AT1G26945	TF	3.174617102021444	KIDARI (KDR)	Encodes a basic helix-loop-helix (bHLH) protein involved in blue/far-red light signaling. Physically interacts with HFR1 and negatively regulates its activity.
124	AT4G16780	TF	3.110053803032817	HOMEOBOX PROTEIN 2 (HB-2)	Encodes a homeodomain-leucine zipper protein that is rapidly and strongly induced by changes in the ratio of red to far-red light. It is also involved in cell expansion and cell proliferation and in the response to auxin. The mRNA is cell-to-cell mobile.
125	AT2G43140	TF	3.106780860389287	N/A	N/A
126	AT2G02080	TF	3.0850045574001594	N/A	N/A
127	AT4G09820	TF	3.0834044572682786	TRANSPARENT TESTA 8 (TT8)	TT8 is a regulation factor that acts in a concerted action with TT1, PAP1 and TTG1 on the regulation of flavonoid pathways, namely proanthocyanidin and anthocyanin biosynthesis. Affects dihydroflavonol 4-reductase gene expression. It is thought that a ternary complex composed of TT2, TT8 and TTG1 is necessary for correct expression of BAN in seed endothelium. Also important for important for marg…
128	AT4G18880	TF	3.0564500597959188	HEAT SHOCK TRANSCRIPTION FACTOR A4A (HSF A4A)	Encodes a member of Heat Stress Transcription Factor(Hsf) family that is a substrate of the MPK3/MPK6 signaling and regulates stress responses.
129	AT5G28770	TF	3.0287337917010806	N/A	N/A
130	AT2G18300	TF	2.9660954063402465	N/A	N/A
131	AT1G14790	epigenetic regulator	2.96553878769678	RNA-DEPENDENT RNA POLYMERASE 1 (RDR1)	Encodes RNA-dependent RNA polymerase. While not required for virus-induced post-transcriptional gene silencing (PTGS), it can promote turnover of viral RNAs in infected plants. Nomenclature according to Xie, et al. (2004). Involved in the production of Cucumber Mosaic Virus siRNAs.
132	AT1G53910	TF	2.9564712172863006	RELATED TO AP2 12 (RAP2.12)	Encodes a member of the ERF (ethylene response factor) subfamily B-2 of ERF/AP2 transcription factor family (RAP2.12). The protein contains one AP2 domain. There are 5 members in this subfamily including RAP2.2 AND RAP2.12. Involved in oxygen sensing. It plays a key role in controlling root bending in response to hypoxia.
133	AT5G44800	epigenetic regulator	2.9555494393408104	CHROMATIN REMODELING 4 (CHR4)	Interacts with transcription factors involved in floral meristem identity and affects the expression of key floral regulators. Affects H3K27me3 and H3K4me3 levels at a subset of loci in the genome.
134	AT5G61420	TF	2.950237166732232	MYB DOMAIN PROTEIN 28 (MYB28)	Encodes a nuclear localized member of the MYB transcription factor family. Involved in positive regulation of aliphatic glucosinolate biosynthesis.Expression is induced by touch, wounding and glucose.
135	AT5G61600	TF	2.9369205586574445	ETHYLENE RESPONSE FACTOR 104 (ERF104)	encodes a member of the ERF (ethylene response factor) subfamily B-3 of ERF/AP2 transcription factor family. The protein contains one AP2 domain. There are 18 members in this subfamily including ATERF-1, ATERF-2, AND ATERF-5. Involved in regulating root architecture.
136	AT1G18400	TF	2.929356989904844	BR ENHANCED EXPRESSION 1 (BEE1)	Encodes the brassinosteroid signaling component BEE1 (BR-ENHANCED EXPRESSION 1). Positively modulates the shade avoidance syndrome in Arabidopsis seedlings.
137	AT5G39610	TF	2.907352312247357	NAC DOMAIN CONTAINING PROTEIN 6 (NAC6)	Encodes a NAC-domain transcription factor. Positively regulates aging-induced cell death and senescence in leaves. This gene is upregulated in response to salt stress in wildtype as well as NTHK1 transgenic lines although in the latter case the induction was drastically reduced. It was also upregulated by ABA, ACC and NAA treatment, although in the latter two cases, the induction occurred relativ…
138	AT2G27050	TF	2.900783385455165	ETHYLENE-INSENSITIVE3-LIKE 1 (EIL1)	ethylene-insensitive3-like1 (EIL1) The mRNA is cell-to-cell mobile.
139	AT1G79700	TF	2.882590015403058	WRINKLED 4 (WRI4)	WRI4 encodes an AP2/ERF-type transcriptional activator that specifically controls cuticular wax biosynthesis in Arabidopsis stems. It also functions to activate transcription of genes involved fatty acid biosynthesis during seed and flower development as well as stem wax biosynthesis. Targets identified by ChIP-seq include: LACS1, KCR1, PAS2, ECR, and WSD1.
140	AT1G80840	TF	2.8423349405848684	WRKY DNA-BINDING PROTEIN 40 (WRKY40)	Pathogen-induced transcription factor. Binds W-box sequences in vitro. Forms protein complexes with itself and with WRKY40 and WRKY60. Coexpression with WRKY18 or WRKY60 made plants more susceptible to both P. syringae and B. cinerea. WRKY18, WRKY40, and WRKY60 have partially redundant roles in response to the hemibiotrophic bacterial pathogen Pseudomonas syringae and the necrotrophic fungal path…
141	AT1G19000	TF	2.8381632880604464		Homeodomain-like superfamily protein;(source:Araport11)
142	AT3G50060	TF	2.8253116240489837	MYB DOMAIN PROTEIN 77 (MYB77)	Encodes a member of the R2R3 transcription factor gene family. Expressed in response to potassium deprivation and auxin. Involved in lateral root development. Interacts with ARF7 and regulates the expression of some auxin responsive genes.
143	AT5G07580	TF	2.8103919642496047	(ERF106)	encodes a member of the ERF (ethylene response factor) subfamily B-3 of ERF/AP2 transcription factor family. The protein contains one AP2 domain. There are 18 members in this subfamily including ATERF-1, ATERF-2, AND ATERF-5.
144	AT4G14770	TF	2.8062342951832795	TESMIN/TSO1-LIKE CXC 2 (TCX2)	Regulates fate transition and cell Divisions in the stomatal lineage.
145	AT4G36540	TF	2.784469104788624	BR ENHANCED EXPRESSION 2 (BEE2)	Encodes the brassinosteroid signaling component BEE2 (BR-ENHANCED EXPRESSION 2). Positively modulates the shade avoidance syndrome in Arabidopsis seedlings.
146	AT5G28300	TF	2.77333332466959	GT-2LIKE PROTEIN (GT2L)	Encodes a Ca(2+)-dependent CaM-binding protein. AtGT2L specifically targets the nucleus and possesses both transcriptional activation and DNA-binding abilities, implicating its function as a nuclear transcription factor.
147	AT1G51700	TF	2.764115849838639	DOF ZINC FINGER PROTEIN 1 (DOF1)	Encodes dof zinc finger protein (adof1). The mRNA is cell-to-cell mobile.
148	AT4G36990	TF	2.74635573196662	HEAT SHOCK FACTOR 4 (HSF4)	Encodes a protein whose sequence is similar to heat shock factors that regulate the expression of heat shock proteins. Transcript level is increased in response to heat shock. However, overexpression of this gene did not result in the increase of decrease of heat shock proteins.
149	AT4G36730	TF	2.695443100375082	N/A	N/A
150	AT5G48250	TF	2.694497271134456	N/A	N/A
151	AT5G26040	epigenetic regulator	2.680313079212219	HISTONE DEACETYLASE 2 (HDA2)	Class III RPD3 type protein. Encodes HDA2, a member of the histone deacetylase family proteins.
152	AT5G65640	TF	2.67670564670344	BETA HLH PROTEIN 93 (bHLH093)	bHLH093/NFL encodes a bHLH transcription factor involved in GA mediated control of flowering time. Mutants are non-flowering in short days and phenotype can be reversed with GA application. Based on the expression of GA biosynthetic genes in the mutant, it likely acts through regulation of GA metabolism. Its expression shows developmental stage and tissue specificity. In short days it is expresse…
153	AT3G05690	TF	2.620271534175848	NUCLEAR FACTOR Y, SUBUNIT A2 (NF-YA2)	Encodes a subunit of CCAAT-binding complex, binds to CCAAT box motif present in some plant promoter sequences. One of three members of this class (HAP2A, HAP2B, HAP2C), it is expressed in vegetative and reproductive tissues.
154	AT5G10550	epigenetic regulator	2.601559190506004	GLOBAL TRANSCRIPTION FACTOR GROUP E2 (GTE2)	This gene is predicted to encode a bromodomain-containing protein. A plant line expressing RNAi constructs targeted against GTE7 shows some resistance to agrobacterium-mediated root transformation.
155	AT4G34000	TF	2.5931627630477845	ABSCISIC ACID RESPONSIVE ELEMENTS-BINDING FACTOR 3 (ABF3)	Encodes an ABA-responsive element-binding protein with similarity to transcription factors that is expressed in response to stress and abscisic acid.
156	AT3G09600	TF	2.5815547407316166	REVEILLE 8 (RVE8)	Encodes a MYB-like transcription factor similar to CIRCADIAN CLOCK-ASSOCIATED1 (CCA1) and ELONGATED HYPOCOTYL (LHY). Involved in the regulation of circadian clock by modulating the pattern of histone 3 (H3) acetylation. Functions as a transcriptional activator of evening element containing clock genes. Involved in heat shock response.
157	AT3G25790	TF	2.561238994847903	HRS1 HOMOLOGUE 1 (HHO1)	Encodes a nuclear localized member of the GARP family of transcription factors. Along with AtNIGT1/HRS1 it is involved in nitrate and phosphate signaling in the root. Transcriptional repressors that functions with other NIGT genes as an important hub in the nutrient signaling network associated with the acquisition and use of nitrogen and phosphorus.
158	AT1G12860	TF	2.5592894411383567	SCREAM 2 (SCRM2)	Encodes ICE2 (Inducer of CBF Expression 2), a transcription factor of the bHLH family that participates in the response to deep freezing through the cold acclimation-dependent pathway. Overexpression of ICE2 results in increased tolerance to deep freezing stress after cold acclimation.
159	AT5G60690	TF	2.523879407743624	N/A	N/A
160	AT3G58120	TF	2.4479993217442075	(BZIP61)	Encodes a member of the BZIP family of transcription factors. Forms heterodimers with the related protein AtbZIP34. Binds to G-boxes in vitro and is localized to the nucleus in onion epidermal cells.
161	AT1G79000	epigenetic regulator	2.4472712558985132	HISTONE ACETYLTRANSFERASE OF THE CBP FAMILY 1 (HAC1)	Homologous to CREB-binding protein, a co-activator of transcription with histone acetyl-transferase activity. No single prior lysine acetylation is sufficient to block HAC1 acetylation of the H3 or H4 peptides, suggesting that HAC1, HAC5, and HAC12 can acetylate any of several lysines present in the peptides. HAM2 acetylates histone H4 lysine 5. A plant line expressing an RNAi construct targeted …
162	AT4G27410	TF	2.425418204908859	RESPONSIVE TO DESICCATION 26 (RD26)	Encodes a NAC transcription factor induced in response to desiccation. It is localized to the nucleus and acts as a transcriptional activator in ABA-mediated dehydration response.
163	AT2G20280	TF	2.3937836011113083	N/A	N/A
164	AT3G01460	epigenetic regulator	2.361137981820253	METHYL-CPG-BINDING DOMAIN 9 (MBD9)	Encodes a protein with a methyl-CpG-binding domain. Has sequence similarity to human MBD proteins. Involved in the modification of the FLC chromatin acetylation state to affect FLC expression. Mutants show an early flowering, and enhanced shoot branching phenotypes.
165	AT5G49160	epigenetic regulator	2.3569411522453767	METHYLTRANSFERASE 1 (MET1)	Encodes a cytosine methyltransferase MET1. Required for silencing of FWA paternal allele in endosperm. Two lines with RNAi constructs directed against DMT1 have reduced agrobacterium-mediated tumor formation. The mRNA is cell-to-cell mobile.
166	AT1G68840	TF	2.3378186275438666	RELATED TO ABI3/VP1 2 (RAV2)	Rav2 is part of a complex that has been named `regulator of the (H+)-ATPase of the vacuolar and endosomal membranes' (RAVE) The mRNA is cell-to-cell mobile.
167	AT3G54620	TF	2.3339798957903466	BASIC LEUCINE ZIPPER 25 (BZIP25)	bZIP transcription factor-like protein mRNA
168	AT5G12330	TF	2.3131873659661184	LATERAL ROOT PRIMORDIUM 1 (LRP1)	A member of SHI gene family. Arabidopsis thaliana has ten members that encode proteins with a RING finger-like zinc finger motif. Despite being highly divergent in sequence, many of the SHI-related genes are partially redundant in function and synergistically promote gynoecium, stamen and leaf development in Arabidopsis. Expressed in lateral root primordia and induced by auxin. SWP1 is involved i…
169	AT2G22300	TF	2.3090336277762358	SIGNAL RESPONSIVE 1 (SR1)	Encodes a putative CAM binding transcription factor. Loss of function mutations show enhanced resistance to fungal and bacterial pathogens suggesting that CAMTA functions to suppress defense responses.It acts in the cold response pathway, it can bind to and activate the expression of DREB1 genes.
170	AT3G44750	epigenetic regulator	2.293833323605439	HISTONE DEACETYLASE 3 (HDA3)	Encodes a histone deacetylase. Controls the development of adaxial/abaxial leaf polarity. Two lines with RNAi-directed against this gene show reduced Agrobacterium-mediated DNA transformation of the roots. Involved in development of the vascular tissue of the stem by affecting cell proliferation and differentiation.
171	AT1G09770	TF	2.2856389745655585	N/A	N/A
172	AT3G25710	TF	2.2819161834317265	BASIC HELIX-LOOP-HELIX 32 (BHLH32)	Encodes a basic helix-loop-helix transcription factor that is expressed in the hypophysis-adjacent embryo cells, and is required and partially sufficient for MP-dependent root initiation. Involved in response to phosphate starvation. Negative regulator of root hair development, anthocyanin formation and Pi content. Its expression is responsive to both phosphate (Pi) and phosphite (Phi) in shoots.
173	AT4G34410	TF	2.2815018431440985	REDOX RESPONSIVE TRANSCRIPTION FACTOR 1 (RRTF1)	Encodes a member of the ERF (ethylene response factor) subfamily B-3 of ERF/AP2 transcription factor family. The protein contains one AP2 domain. There are 18 members in this subfamily including ATERF-1, ATERF-2, AND ATERF-5. Regulates programmed cell death (PCD) inhibitor genes. Involved in retarding programmed cell death under salt stress due to the regulation of processes participating in ROS …
174	AT4G32980	TF	2.2643107367163293	HOMEOBOX GENE 1 (ATH1)	Encodes transcription factor involved in photomorphogenesis. Regulates gibberellin biosynthesis. Activated by AGAMOUS in a cal-1, ap1-1 background. Expressed at low levels in developing stamens. Increased levels of ATH1 severely delay flowering in the C24 accession. Most remarkably, ectopically expressed ATH1 hardly had an effect on flowering time in the Col-0 and Ler accessions. ATH1 physically …
175	AT1G22590	TF	2.262598627766603	AGAMOUS-LIKE 87 (AGL87)	AGAMOUS-like 87;(source:Araport11)
176	AT3G56970	TF	2.2224202591862228	BASIC HELIX-LOOP-HELIX 38 (BHLH38)	Encodes a member of the basic helix-loop-helix transcription factor family protein.
177	AT5G63420	TF	2.2018075672906603	EMBRYO DEFECTIVE 2746 (emb2746)	Encodes a member of the metallo-beta-lactamase protein family that plays a vital role in embryo morphogenesis and apical-basal pattern formation by regulating chloroplast development. In bacteria, RNase J plays an important role in rRNA maturation and in the 5&#8242; stability of mRNA.
178	AT3G01220	TF	2.182629456597074	HOMEOBOX PROTEIN 20 (HB20)	Encodes a homeodomain leucine zipper class I (HD-Zip I) protein. Expressed during seed germination in the micropylar endosperm and in the root cap, and increases ABA sensitivity and seed dormancy when mutated. The mRNA is cell-to-cell mobile.
179	AT3G17609	TF	2.1748336616480257	N/A	N/A
180	AT5G65410	TF	2.173497124774357	HOMEOBOX PROTEIN 25 (HB25)	Encodes ZFHD2, a member of the zinc finger homeodomain transcriptional factor family.Gain of function of ATHB25 (35S and UBQ10 proomoters) and double loss of function of ATHB25 and ATHB22 increases and decreases, respectively, seed longevity. This phenotype is maternal and related to seed coat alterations. Gain of function increases expression of GA3OX2 and GA4 and GA1 levels. Together with REM7 …
181	AT1G19350	TF	2.1695796818613435	N/A	N/A
182	AT1G13260	TF	2.11346453506709	RELATED TO ABI3/VP1 1 (RAV1)	Encodes an AP2/B3 domain transcription factor which is upregulated in response to low temperature. It contains a B3 DNA binding domain. It has circadian regulation and may function as a negative growth regulator. The mRNA is cell-to-cell mobile.
183	AT1G77920	TF	2.098699974806127	N/A	N/A
184	AT3G49530	TF	2.0900207921453275	N/A	N/A
185	AT5G51190	TF	2.058462540233136	ETHYLENE RESPONSE FACTOR 105 (ERF105)	encodes a member of the ERF (ethylene response factor) subfamily B-3 of ERF/AP2 transcription factor family. The protein contains one AP2 domain. There are 18 members in this subfamily including ATERF-1, ATERF-2, AND ATERF-5. Involved in regulating root architecture and the response to cold stress.
186	AT3G10500	TF	2.0231258568809922	NAC DOMAIN CONTAINING PROTEIN 53 (NAC053)	Encodes a transcriptional activator that is associated with the plasma membrane in a dormant form and is proteolytically cleaved to create a form that can enter the nucleus. It is thought to promote ROS production by binding directly to the promoters of genes encoding ROS biosynthetic enzymes during drought-induced leaf senescence. The mRNA is cell-to-cell mobile.
187	AT2G18328	TF	2.021993977370049	RAD-LIKE 4 (RL4)	RAD-like 4;(source:Araport11)
188	AT3G15030	TF	1.9960495798681641	TCP FAMILY TRANSCRIPTION FACTOR 4 (TCP4)	Arabidopsis thaliana TCP family transcription factor. Regulated by miR319. Involved in heterchronic regulation of leaf differentiation.
189	AT5G24590	TF	1.992141430381798	TCV-INTERACTING PROTEIN (TIP)	Member of NAc protein family. Interacts with turnip crinkle virus (TCV) capsid protein. Transcription factor involved in regulating the defense response of Arabidopsis to TCV.
190	AT5G08790	TF	1.9898015811979584	(ATAF2)	induced by wounding, belongs to a large family of putative transcriptional activators with NAC domain.
191	AT2G23320	TF	1.969529635189278	N/A	N/A
192	AT1G78080	TF	1.9572715335336677	RELATED TO AP2 4 (RAP2.4)	Encodes a member of the DREB subfamily A-6 of ERF/AP2 transcription factor family (RAP2.4). The protein contains one AP2 domain. Role in mediating light and ethylene signaling. The mRNA is cell-to-cell mobile.
193	AT5G06110	TF	1.9529399998147912	GONIDIALESS A/ZUOTIN RELATED FACTOR A2 (ATGLSA2)	Encodes a ZRF1 chromatin regulator. Functions in regulating plant growth and development.
194	AT4G34610	TF	1.9280498327814264	BEL1-LIKE HOMEODOMAIN 6 (BLH6)	BEL1-like homeodomain 6;(source:Araport11)
195	AT5G25220	TF	1.927286917715983	KNOTTED1-LIKE HOMEOBOX GENE 3 (KNAT3)	A member of class II knotted1-like homeobox gene family (together with KNAT4 and KNAT5). Expressed in: hypocotyl-root boundary, anther-filament junction in flowers, ovule-funiculus and peduncle-silique boundaries, petioles and root. Light-regulated expression with differential response to red/far-red light. KNAT3 promoter activity showed cell-type specific pattern along longitudinal root axis, re…
196	AT5G07100	TF	1.9224750884486712	N/A	N/A
197	AT5G14270	epigenetic regulator	1.9030403668908549	BROMODOMAIN AND EXTRATERMINAL DOMAIN PROTEIN 9 (BET9)	Bromodomain protein that functions as a negative regulator of sugar and ABA signaling.
198	AT5G49520	TF	1.899605062019193	WRKY DNA-BINDING PROTEIN 48 (WRKY48)	Encodes WRKY48, a member of the WRKY Transcription Factor. WRKY48 is a stress- and pathogen-induced transcriptional activator that represses plant basal defense. The mRNA is cell-to-cell mobile.
199	AT4G40060	TF	1.8883132759004124	HOMEOBOX PROTEIN 16 (HB16)	Encodes a homeodomain leucine zipper class I (HD-Zip I) protein.
200	AT1G68520	TF	1.8857159668137613	B-BOX DOMAIN PROTEIN 14 (BBX14)	B-box type zinc finger protein with CCT domain-containing protein;(source:Araport11)
201	AT2G16485	TF	1.8729910380132664	NEEDED FOR RDR2-INDEPENDENT DNA METHYLATION (NERD)	Encodes NERD (Needed for RDR2-independent DNA methylation), a plant-specific GW repeat- and PHD finger-containing protein involved in siRNA-dependent DNA methylation.
202	AT5G65210	TF	1.857936561168802	TGACG SEQUENCE-SPECIFIC BINDING PROTEIN 1 (TGA1)	Encodes TGA1, a redox-controlled regulator of systemic acquired resistance. TGA1 targets the activation sequence-1 (as-1) element of the promoter region of defense proteins. TGA1 are S-nitrosylated.
203	AT1G74930	TF	1.8369821423614767	N/A	N/A
204	AT3G06400	epigenetic regulator	1.836367479788179	CHROMATIN-REMODELING PROTEIN 11 (CHR11)	Encodes a SWI2/SNF2 chromatin remodeling protein belonging to the ISWI family. Involved in nuclear proliferation during megagametogenesis and cell expansion in the sporophyte. Constitutively expressed. RNAi induced loss of function in megagametogenesis results in female sterility.35S:RNAi plants have reduced stature. Double mutation in CHR17 and CHR11 results in the loss of the evenly spaced nucl…
205	AT5G39860	TF	1.8256039272894573	PACLOBUTRAZOL RESISTANCE1 (PRE1)	Encodes PRE1 (PACLOBUTRAZOL RESISTANCE1). PRE1 and IBH1 form a pair of antagonistic HLH/bHLH transcription factors that function downstream of BZR1 to mediate brassinosteroid regulation of cell elongation. BNQ1 is directly and negatively regulated by AP3 and PI in petals.Required for appropriate regulation of flowering time.
206	AT5G60450	TF	1.8241229005700803	AUXIN RESPONSE FACTOR 4 (ARF4)	Encodes a member of the ARF family of transcription factors which mediate auxin responses. ARF4 appears to have redundant function with ETT(ARF3) in specifying abaxial cell identity.
207	AT2G21320	TF	1.814685670865652	B-BOX DOMAIN PROTEIN 18 (BBX18)	B-box zinc finger family protein;(source:Araport11)
208	AT5G49450	TF	1.808205530558325	BASIC LEUCINE-ZIPPER 1 (bZIP1)	Encodes a transcription activator is a positive regulator of plant tolerance to salt, osmotic and drought stresses.
209	AT1G28370	TF	1.7935291879524735	ERF DOMAIN PROTEIN 11 (ERF11)	encodes a member of the ERF (ethylene response factor) subfamily B-1 of ERF/AP2 transcription factor family. The protein contains one AP2 domain. There are 15 members in this subfamily including ATERF-3, ATERF-4, ATERF-7, and leafy petiole.
210	AT3G11450	TF	1.7867918379677388	GONIDIALESS A/ZUOTIN RELATED FACTOR A1 (ATGLSA1)	Encodes a ZRF1 chromatin regulator. Functions in regulating plant growth and development.
211	AT4G04890	TF	1.7802458433135362	PROTODERMAL FACTOR 2 (PDF2)	Encodes a homeodomain protein that is expressed in the LI layer of the vegetative, floral and inflorescence meristems. Binds to the L1 box promoter element which is required in some proteins for L1 specific expression.
212	AT5G67180	TF	1.7760961577750245	TARGET OF EARLY ACTIVATION TAGGED (EAT) 3 (TOE3)	target of early activation tagged (EAT) 3;(source:Araport11)
213	AT4G32880	TF	1.7660584325083364	HOMEOBOX GENE 8 (HB-8)	member of homeodomain-leucine zipper family, acting as a differentiation-promoting transcription factor of the vascular meristems.
214	AT5G04340	TF	1.7647762735878518	ZINC FINGER OF ARABIDOPSIS THALIANA 6 (ZAT6)	Encodes a C2H2 zinc finger transcription factor that coordinately activates phytochelatin-synthesis related gene expression and directly targets GSH1 by binding to its promoter to positively regulate Cd accumulation and tolerance.
215	AT2G34710	TF	1.7645923622578628	PHABULOSA (PHB)	Dominant PHB mutations cause transformation of abaxial leaf fates into adaxial leaf fates. Encodes a member of HD-Zip family which contains homeodomain-leucine zipper domains and domain similar to a mammalian sterol binding domain. Has overlapping functions with PHAVOLUTA, REVOLUTA and CORONA.
216	AT2G41240	TF	1.7391467717092954	BASIC HELIX-LOOP-HELIX PROTEIN 100 (BHLH100)	Encodes a member of the basic helix-loop-helix transcription factor family protein. Functions as a key regulator of iron-deficiency responses independent of the master regulator FIT. Likely regulates genes involved in the distribution of iron within the plant. Phosphatidylinositol 4-phosphate 5-kinase (PIP5K) enzyme family member.
217	AT1G18710	TF	1.7387458992210827	N/A	N/A
218	AT3G60530	TF	1.7129659554382959	GATA TRANSCRIPTION FACTOR 4 (GATA4)	Encodes a member of the GATA factor family of zinc finger transcription factors.
219	AT5G10510	TF	1.7128144443439477	AINTEGUMENTA-LIKE 6 (AIL6)	Encodes an AP2-domain transcription factor involved in root stem cell identity and root development. It is also required to maintain high levels of PIN1 expression at the periphery of the meristem and modulate local auxin production in the central region of the SAM which underlies phyllotactic transitions. Intronic sequences are required for its expression in flowers.Acts redundantly with PLT5 an…
220	AT2G41710	TF	1.6934197591403155		Integrase-type DNA-binding superfamily protein;(source:Araport11)
221	AT4G32830	epigenetic regulator	1.6932793451525785	ATAURORA1 (AUR1)	Encodes a member of a family of Ser/Thr kinases whose activities peak during cell division. Transcripts are abundant in tissues rich in dividing cells like roots and flowers but are low or absent in fully expanded leaves and stems. In interphase cells, the protein is predominantly nuclear. During mitosis, the protein associates with plant-specific cytoskeletal structures (preprophase band, phragm…
222	AT2G24790	TF	1.6920923733740745	CONSTANS-LIKE 3 (COL3)	Positive regulator of photomorphogenesis that acts downstream of COP1 but can promote lateral root development independently of COP1 and also function as a daylength-sensitive regulator of shoot branching. The mRNA is cell-to-cell mobile.
223	AT2G18160	TF	1.6842855911677819	BASIC LEUCINE-ZIPPER 2 (bZIP2)	Encodes a b-ZIP transcription factor.
224	AT5G47220	TF	1.6772681390860966	ETHYLENE RESPONSIVE ELEMENT BINDING FACTOR 2 (ERF2)	Encodes a member of the ERF (ethylene response factor) subfamily B-3 of ERF/AP2 transcription factor family (ATERF-2). The protein contains one AP2 domain. Functions as activator of GCC box?dependent transcription. Positive regulator of JA-responsive defense genes and resistance to F. oxysporum and enhances JA inhibition of root elongation.
225	AT1G33240	TF	1.675145733299389	N/A	N/A
226	AT5G60890	TF	1.6528978491530175	MYB DOMAIN PROTEIN 34 (MYB34)	Myb-like transcription factor that modulates expression of ASA1, a key point of control in the tryptophan pathway; mutant has deregulated expression of ASA1 in dominant allele. Loss of function allele suggests ATR1 also functions at a control point for regulating indole glucosinolate homeostasis.
227	AT2G45160	TF	1.6475474601144815	HAIRY MERISTEM 1 (HAM1)	Belongs to one of the LOM (LOST MERISTEMS) genes: AT2G45160 (LOM1), AT3G60630 (LOM2) and AT4G00150 (LOM3). LOM1 and LOM2 promote cell differentiation at the periphery of shoot meristems and help to maintain their polar organization.
228	AT1G14920	TF	1.633120636222298	GIBBERELLIC ACID INSENSITIVE (GAI)	Similar to a putative transcription factor and transcriptional coactivators. Repressor of GA responses and involved in gibberellic acid mediated signaling. Member of the DELLA proteins that restrain the cell proliferation and expansion that drives plant growth. The protein undergoes degradation in response to GA via the 26S proteasome. GAI may be involved in reducing ROS accumulation in response …
229	AT1G25560	TF	1.6193693609497173	TEMPRANILLO 1 (TEM1)	Encodes a member of the RAV transcription factor family that contains AP2 and B3 binding domains. Involved in the regulation of flowering under long days. Loss of function results in early flowering. Overexpression causes late flowering and repression of expression of FT. Novel transcriptional regulator involved in ethylene signaling. Promoter bound by EIN3. EDF1 in turn, binds to promoter elemen…
230	AT1G74430	TF	1.6124966968888137	MYB DOMAIN PROTEIN 95 (MYB95)	Encodes a putative transcription factor (MYB95). The mRNA is cell-to-cell mobile.
231	AT3G11280	TF	1.585470554765874		Putative transcription factors interacting with the gene product of VHA-B1 (vacuolar ATPase subunit B1; as shown through yeast two-hybrid assay).
232	AT2G42380	TF	1.5850543947974511	N/A	N/A
233	AT1G15790	TF	1.5826470853750845		mediator of RNA polymerase II transcription subunit 15a-like protein;(source:Araport11)
234	AT1G49130	TF	1.5703978724594314	B-BOX DOMAIN PROTEIN 17 (BBX17)	Regulated by heat shock.
235	AT1G48410	epigenetic regulator	1.5654649002755887	ARGONAUTE 1 (AGO1)	Encodes an RNA Slicer that selectively recruits microRNAs and siRNAs. There is currently no evidence that AGO1 Slicer is in a high molecular weight RNA-induced silencing complex (RISC). Mutants are defective in post-transcriptional gene silencing and have pleiotropic developmental and morphological defects. Through its action on the regulation of ARF17 expression, the protein regulates genes invo…
236	AT4G12020	TF	1.5649718847864107	(WRKY19)	Encodes a member of the A1 subgroup of the MEKK (MAPK/ERK kinase kinase) family. MEKK is another name for Mitogen-Activated Protein Kinase Kinase Kinase (MAPKKK or MAP3K). This subgroup has four members: At4g08500 (MEKK1, also known as ARAKIN, MAP3Kb1, MAPKKK8), At4g08480 (MEKK2, also known as MAP3Kb4, MAPKKK9), At4g08470 (MEKK3, also known as MAP3Kb3, MAPKKK10) and At4g12020 (MEKK4, also known a…
237	AT2G29060	TF	1.5574190988627514		GRAS family transcription factor;(source:Araport11)
238	AT3G15500	TF	1.5448410885978734	NAC DOMAIN CONTAINING PROTEIN 3 (NAC3)	Encodes an ATAF-like NAC-domain transcription factor that doesn't contain C-terminal sequences shared by CUC1, CUC2 and NAM. Note: this protein (AtNAC3) is not to be confused with the protein encoded by locus AT3G29035, which, on occasion, has also been referred to as AtNAC3. The mRNA is cell-to-cell mobile.
239	AT3G06410	TF	1.5374946710370212		Zinc finger C-x8-C-x5-C-x3-H type family protein;(source:Araport11)
240	AT1G19850	TF	1.5319030140259031	MONOPTEROS (MP)	Encodes a transcription factor (IAA24) mediating embryo axis formation and vascular development. Similar to AUXIN RESPONSIVE FACTOR 1 (ARF1) shown to bind to auxin responsive elements (AREs), and to the maize transcriptional activator VIVIPAROUS 1( VP1). In situ hybridization shows expression in provascular tissue of embryos, the emerging shoot primordia, then is restricted to provascular tissue,…
241	AT5G06510	TF	1.530534002842847	NUCLEAR FACTOR Y, SUBUNIT A10 (NF-YA10)	nuclear factor Y, subunit A10;(source:Araport11)
242	AT3G56980	TF	1.5219738413195607	BASIC HELIX-LOOP-HELIX 39 (BHLH39)	Encodes a member of the basic helix-loop-helix transcription factor protein.
243	AT1G32640	TF	1.5016376040582446	(MYC2)	Encodes a MYC-related transcriptional activator with a typical DNA binding domain of a basic helix-loop-helix leucine zipper motif. Binds to an extended G-Box promoter motif and interacts with Jasmonate ZIM-domain proteins. MYC2 interacts with EIN3 and EIL1 to repress hook curvature and resistance to Botrytis cinera.Its transcription is induced by dehydration stress, ABA treatment and blue light …
244	AT5G09330	TF	1.4911237726071038	N/A	N/A
245	AT2G28550	TF	1.4836448051903106	RELATED TO AP2.7 (RAP2.7)	AP2 family transcription factor that is involved in regulation of flowering and innate immunity.Interacts with CRY2 to regulate CO and FT. TOE1 binds to activation domain of CO and binds CORE sequences of the FT promoter.TOE1/TOE2 are also targets of MiR172b and function in regulation of innate immunity.
246	AT4G33470	epigenetic regulator	1.4827622809268102	N/A	N/A
247	AT1G06160	TF	1.4734000682163035	N/A	N/A
248	AT3G04670	TF	1.4663467780301611	N/A	N/A
249	AT5G15850	TF	1.4611484654062414	CONSTANS-LIKE 1 (COL1)	Homologous to the flowering-time gene CONSTANS.
250	AT2G02740	TF	1.4486098012313464	WHIRLY 3 (WHY3)	Encodes a homolog of the potato p24 protein. It shares the conserved KGKAAL domain, a putative DNA-binding domain, with potato p24 and is localized to the plastid and not the nucleus.
251	AT4G31920	TF	1.4412958691876605	RESPONSE REGULATOR 10 (RR10)	Encodes an Arabidopsis response regulator (ARR) protein that acts in concert with other type-B ARRs in the cytokinin signaling pathway. Also involved in cytokinin-dependent inhibition of hypocotyl elongation and cytokinin-dependent greening and shooting in tissue culture. ARR1, ARR10, and ARR12 are redundant regulators of drought response, with ARR1 being the most critical. ARR1, ARR10 and ARR12 …
252	AT2G23340	TF	1.438990092932182	DREB AND EAR MOTIF PROTEIN 3 (DEAR3)	encodes a member of the DREB subfamily A-5 of ERF/AP2 transcription factor family. The protein contains one AP2 domain. There are 16 members in this subfamily including RAP2.1, RAP2.9 and RAP2.10.
253	AT1G64380	TF	1.4281786835238053	N/A	N/A
254	AT5G47640	TF	1.425141770859718	NUCLEAR FACTOR Y, SUBUNIT B2 (NF-YB2)	Involved in the regulation of response to nutrient levels.
255	AT3G15210	TF	1.420004856394715	ETHYLENE RESPONSIVE ELEMENT BINDING FACTOR 4 (ERF4)	Encodes a member of the ERF (ethylene response factor) subfamily B-1 of ERF/AP2 transcription factor family (ATERF-4). The protein contains one AP2 domain. Acts as a negative regulator of JA-responsive defense gene expression and resistance to the necrotrophic fungal pathogen Fusarium oxysporum and antagonizes JA inhibition of root elongation. The mRNA is cell-to-cell mobile.
256	AT1G52890	TF	1.4081860961390087	NAC DOMAIN CONTAINING PROTEIN 19 (NAC019)	encodes a NAC transcription factor whose expression is induced by drought, high salt, and abscisic acid. This gene binds to ERD1 promoter in vitro.
257	AT2G41900	TF	1.384503428960541	OXIDATIVE STRESS 2 (OXS2)	AtOXS2 specifcally entered the nuclear under salt stress. Te specifc nuclear localization of AtOXS2 could play a role in salt tolerance at the molecular level. Tese results implied that AtOXS2 might target some downstream cis-elements which are required for salt stress responses
258	AT2G33480	TF	1.380412248939862	NAC DOMAIN CONTAINING PROTEIN 41 (NAC041)	NAC domain containing protein 41;(source:Araport11)
259	AT1G74840	TF	1.3720737644195105		Homeodomain-like superfamily protein;(source:Araport11)
260	AT5G56960	TF	1.3714775519797655	N/A	N/A
261	AT5G04560	epigenetic regulator	1.3711205822161128	DEMETER (DME)	Encodes a DNA glycosylase DEMETER (DME). Responsible for endosperm maternal-allele-specific hypomethylation at the MEDEA (MEA) gene. DME can excise 5-methylcytosine in vitro and when expressed in E. coli. DME establishes MEA imprinting by removing 5-methylcytosine to activate the maternal allele.
262	AT5G25190	TF	1.3566942875218329	N/A	N/A
263	AT2G46680	TF	1.3565382421816732	HOMEOBOX 7 (HB-7)	encodes a putative transcription factor that contains a homeodomain closely linked to a leucine zipper motif. Transcript is detected in all tissues examined. Is transcriptionally regulated in an ABA-dependent manner and may act in a signal transduction pathway which mediates a drought response.
264	AT1G28050	TF	1.3554090386083606	B-BOX DOMAIN PROTEIN 13 (BBX13)	B-box type zinc finger protein with CCT domain-containing protein;(source:Araport11)
265	AT3G46600	TF	1.3184445662021431	N/A	N/A
266	AT1G70000	TF	1.3174448354955568	(MYBD)	Encodes a MYB-like Domain transcription factor that plays a positive role in anthocyanin accumulation in response to light and cytokinin via repression of MYBL2.MYBD expression increased in response to light or cytokinin, and MYBD enhanced anthocyanin biosynthesis via the repression of MYBL2 encoding for a transcription factor that had a negative effect on this process. In addition, MYBD can bind…
267	AT5G64750	TF	1.3146949515562711	N/A	N/A
268	AT4G35270	TF	1.3112093975122567	NIN-LIKE PROTEIN 2 (NLP2)	Plant regulator RWP-RK family protein;(source:Araport11)
269	AT3G29035	TF	1.3106878951961158	NAC DOMAIN CONTAINING PROTEIN 3 (NAC3)	Encodes a protein with transcription factor activity. Note: this protein (AT3G29035) on occasion has also been referred to as AtNAC3, not to be confused with the AtNAC3 found at locus AT3G15500. The mRNA is cell-to-cell mobile.
270	AT3G47620	TF	1.304257337204887	TEOSINTE BRANCHED, CYCLOIDEA AND PCF (TCP) 14 (TCP14)	Encodes a transcription factor AtTCP14 that regulates seed germination. AtTCP14 shows elevated expression level just prior to germination. AtTCP14 is predominantly expressed in the vascular tissue of the embryo, and affects gene expression in radicles in a non-cell-autonomous manner. Modulates GA-dependent stamen filament elongation by direct activation of SAUR63 subfamily genes through conserved…
271	AT1G42990	TF	1.2965296244486992	BASIC REGION/LEUCINE ZIPPER MOTIF 60 (BZIP60)	bZIP60 consists of a bZIP DNA binding domain followed by a putative transmembrane domain. bZIP60 mRNA is upregulated by the addition of ER stress inducers, tunicamycin (inhibitor of N-linked glycosylation), DTT (inhibitor of disulfide bond formation) and azetin-2-carboxylate (proline analog perturbing protein structure). Upon ER stress, bZIP60 mRNA is spliced by IRE1A and IRE1B to produce bZIP60-…
272	AT4G00730	TF	1.290836557966666	N/A	N/A
273	AT1G28420	TF	1.280771002633631	HOMEOBOX-1 (HB-1)	homeobox-1;(source:Araport11)
274	AT1G25550	TF	1.2757940261186609	N/A	N/A
275	AT4G17490	TF	1.2744614234243292	ETHYLENE RESPONSIVE ELEMENT BINDING FACTOR 6 (ERF6)	Encodes a member of the ERF (ethylene response factor) subfamily B-3 of ERF/AP2 transcription factor family (ATERF-6). The protein contains one AP2 domain. There are 18 members in this subfamily including ATERF-1, ATERF-2, AND ATERF-5. It is involved in the response to reactive oxygen species and light stress. Involved in regulating root architecture and the response to cold stress.
276	AT2G02070	TF	1.2359901327175005	INDETERMINATE(ID)-DOMAIN 5 (IDD5)	RAVEN is part of the network regulated by BLJUEJAY, JACKDAW, SACRECROW and SHORT-ROOT to regulate root tissue patterning through cell lineage specification and asymmetric cell division. RAVEN is directly activated by SHORT-ROOT and directly repressed by JACKDAW.
277	AT4G34530	TF	1.215103250115681	CRYPTOCHROME-INTERACTING BASIC-HELIX-LOOP-HELIX 1 (CIB1)	Encodes a transcription factor CIB1 (cryptochrome-interacting basic-helix-loop-helix). CIB1 interacts with CRY2 (cryptochrome 2) in a blue light-specific manner in yeast and Arabidopsis cells, and it acts together with additional CIB1-related proteins to promote CRY2-dependent floral initiation. CIB1 positively regulates FT expression.
278	AT4G28140	TF	1.2142026700333008	ETHYLENE RESPONSIVE FACTOR54 (ERF54)	encodes a member of the DREB subfamily A-6 of ERF/AP2 transcription factor family. The protein contains one AP2 domain. There are 8 members in this subfamily including RAP2.4. Regulated by heat shock.
279	AT1G68150	TF	1.2123326777662105	N/A	N/A
280	AT4G38130	epigenetic regulator	1.2116502444081907	HISTONE DEACETYLASE 1 (HD1)	Encodes a histone deacetylase that enhances AtERF7-mediated transcriptional repression. Binds SIM3 and ERF7. Expressed in the nucleus in most tissues examined and throughout the life of the plant. Involved in jasmonic acid and ethylene dependent pathogen resistance. The sequence in GenBank has 17 AG dinucleotide repeats missing, which is also missing in Ler shotgun sequence from Cereon. Although …
281	AT2G23290	TF	1.2108608902131477	N/A	N/A
282	AT1G36060	TF	1.2050275106546464	TRANSLUCENT GREEN (TG)	encodes a member of the DREB subfamily A-6 of ERF/AP2 transcription factor family. The protein contains one AP2 domain. There are 8 members in this subfamily including RAP2.4.Overexpression results in increased drought tolerance and vitrified leaves. Binds to DRE/GCC promoter elements and activates expression of aquaporin genes AtTIP1;1, AtTIP2;3, and AtPIP2;2.
283	AT3G01770	epigenetic regulator	1.2028277029815797	N/A	N/A
284	AT3G46090	TF	1.2016435865219803	(ZAT7)	C2H2 and C2HC zinc fingers superfamily protein;(source:Araport11)
285	AT5G59820	TF	1.199495206253936	RESPONSIVE TO HIGH LIGHT 41 (RHL41)	Encodes a zinc finger protein involved in high light and cold acclimation. Overexpression of this putative transcription factor increases the expression level of 9 cold-responsive genes and represses the expression level of 15 cold-responsive genes, including CBF genes. Also, lines overexpressing this gene exhibits a small but reproducible increase in freeze tolerance. Because of the repression o…
286	AT5G08520	TF	1.1805391865108124	N/A	N/A
287	AT5G17300	TF	1.1780143099803717	REVEILLE 1 (RVE1)	Myb-like transcription factor that regulates hypocotyl growth by regulating free auxin levels in a time-of-day specific manner.
288	AT4G00050	TF	1.1753325138226014	N/A	N/A
289	AT5G63320	epigenetic regulator	1.166894264102292	N/A	N/A
290	AT3G19860	TF	1.1645257581788149	BASIC HELIX-LOOP-HELIX 121 (bHLH121)	A basic helix?loop?helix (bHLH) transcription factor which acts as an essential part of the iron deficiency signaling pathway. The phosphorylated form of URI accumulates under Fe deficiency, forms heterodimers with subgroup IVc proteins, and induces transcription of bHLH38/39/100/101. These transcription factors in turn heterodimerize with FIT and drive the transcription of IRT1 and FRO2 to incre…
291	AT1G74250	TF	1.1630501734121237		DNAJ heat shock N-terminal domain-containing protein;(source:Araport11)
292	AT5G08130	TF	1.157300354084405	BES1-INTERACTING MYC-LIKE1 (BIM1)	Encodes a basic helix-loop-helix (bHLH) family protein BIM1 (BES1-INTERACTING MYC-LIKE 1), involved in brassinosteroid signaling. It synergistically interacts with BES1 to bind to E box sequences (CANNTG). Positively modulates the shade avoidance syndrome in Arabidopsis seedlings.
293	AT4G16150	TF	1.1471641767811789	CALMODULIN-BINDING TRANSCRIPTION ACTIVATOR 2 (CAMTA5)	CATMA5 is a transcriptional activator. It acts in the cold response pathway, it can bind to and activate the expression of DREB1 genes.
294	AT1G76880	TF	1.1430311795327193	(DF1)	DF1 is a putative transcription factor required for the synthesis of seed mucilage polysaccharides. The df1 seeds produce almost 50% less mucilage than wild-type, but show less severe defects than the myb5 and ttg2 mutants.
295	AT2G21240	TF	1.141952853090385	BASIC PENTACYSTEINE 4 (BPC4)	Encodes a member of the BASIC PENTACYSTEINE (BPC) proteins. BPC proteins are plant-specific transcription factors present throughout land plants. BPC transcription factor family is integral for a wide range of processes that support normal growth and development.
296	AT5G56840	TF	1.1372142326578054		myb-like transcription factor family protein;(source:Araport11)
297	AT1G30210	TF	1.1353231430202722	N/A	N/A
298	AT2G13370	epigenetic regulator	1.1328041475039463	CHROMATIN REMODELING 5 (CHR5)	chromatin remodeling 5;(source:Araport11)
299	AT5G62020	TF	1.1321999951004178	HEAT SHOCK TRANSCRIPTION FACTOR B2A (HSFB2A)	member of Heat Stress Transcription Factor (Hsf) family The mRNA is cell-to-cell mobile.
300	AT4G31550	TF	1.1314258271117696	WRKY DNA-BINDING PROTEIN 11 (WRKY11)	member of WRKY Transcription Factor; Group II-d; negative regulator of basal resistance to Pseudomonas syringae.
301	AT2G27040	epigenetic regulator	1.128944482081821	ARGONAUTE 4 (AGO4)	AGO4 is a member of a class of PAZ/PIWI domain containing proteins involved in siRNA mediated gene silencing.Loss of function mutations have reduced site specific CpNpG and CpHpH methylation and increased susceptibility to bacterial pathogens including Tobacco rattle virus.
302	AT1G56650	TF	1.116593503184559	PRODUCTION OF ANTHOCYANIN PIGMENT 1 (PAP1)	Encodes a putative MYB domain containing transcription factor involved in anthocyanin metabolism and radical scavenging. Essential for the sucrose-mediated expression of the dihydroflavonol reductase gene. Auxin and ethylene responsiveness of PAP1 transcription is lost in myb12 mutants. Interacts with JAZ proteins to regulate anthocyanin accumulation.
303	AT4G14410	TF	1.1148866047477104	BASIC HELIX-LOOP-HELIX 104 (bHLH104)	Basic helix loop helix transcription factor involved in stress mediated signaling during germination.
304	AT1G61660	TF	1.1109106724411673	(ATBHLH112)	Encodes a transcriptional activator that regulates the expression of genes by binding to their GCG- or E-boxes to mediate physiological responses, including proline biosynthesis and ROS scavenging pathways, to enhance stress tolerance.
305	AT1G68670	TF	1.105272735515135	(HHO2)	HHO2 is a HRS1 homolog. Nitrate-inducible expression. Also induced in roots by low Pi and is likely involved in maintaining phosphate homeostasis. It is target of PHR1.Both HHO2 and HRS1 are involved in Ni cross regulation of Pi signaling. They function as transcriptional repressors of SPX1, SPX2, and SPX4 as part of a cascade to regulate nitrogen and phosphorus balance. Transcriptional repressor…
306	AT1G72360	TF	1.0984129960815383	ETHYLENE RESPONSE FACTOR 73 (ERF73)	Encodes a member of the ERF (ethylene response factor) subfamily B-2 of ERF/AP2 transcription factor family. The protein contains one AP2 domain. There are 5 members in this subfamily including RAP2.2 AND RAP2.12.
307	AT5G47230	TF	1.093668029969574	ETHYLENE RESPONSIVE ELEMENT BINDING FACTOR 5 (ERF5)	encodes a member of the ERF (ethylene response factor) subfamily B-3 of ERF/AP2 transcription factor family (ATERF-5). The protein contains one AP2 domain. There are 18 members in this subfamily including ATERF-1, ATERF-2, AND ATERF-5. The mRNA is cell-to-cell mobile.
308	AT5G60140	TF	1.0909798589478226		AP2/B3-like transcriptional factor family protein;(source:Araport11)
309	AT1G53230	TF	1.0811302427959846	TEOSINTE BRANCHED 1, CYCLOIDEA AND PCF TRANSCRIPTION FACTOR 3 (TCP3)	Encodes a member of a recently identified plant transcription factor family that includes Teosinte branched 1, Cycloidea 1, and proliferating cell nuclear antigen (PCNA) factors, PCF1 and 2. Regulated by miR319. Involved in heterochronic regulation of leaf differentiation.
310	AT2G22840	TF	1.0792506664595265	GROWTH-REGULATING FACTOR 1 (GRF1)	Growth regulating factor encoding transcription activator. One of the nine members of a GRF gene family, containing nuclear targeting domain. Mutants result in smaller leaves indicating the role of the gene in leaf development. Expressed in root, shoot and flower
311	AT1G02340	TF	1.076760617135705	LONG HYPOCOTYL IN FAR-RED (HFR1)	Encodes a light-inducible, nuclear bHLH protein involved in phytochrome signaling. Mutants exhibit a long-hypocotyl phenotype only under far-red light but not under red light and are defective in other phytochrome A-related responses. Mutants also show blue light response defects. HFR1 interacts with COP1, co-localizes to the nuclear specks and is ubiquinated by COP1.
312	AT1G76350	TF	1.0762986765376357	NIN-LIKE PROTEIN 5 (NLP5)	Plant regulator RWP-RK family protein;(source:Araport11)
313	AT1G55110	TF	1.0669550868444198	INDETERMINATE(ID)-DOMAIN 7 (IDD7)	indeterminate(ID)-domain 7;(source:Araport11)
314	AT3G24520	TF	1.0652831244909016	N/A	N/A
315	AT5G58900	TF	1.0643576738617386	DIVARICATA1 (DIV1)	R-R-type MYB protein
316	AT2G01570	TF	1.0591248590614242	REPRESSOR OF GA1-3 1 (RGA1)	Member of the VHIID/DELLA regulatory family. Contains homopolymeric serine and threonine residues, a putative nuclear localization signal, leucine heptad repeats, and an LXXLL motif. Putative transcriptional regulator repressing the gibberellin response and integration of phytohormone signalling. DELLAs repress cell proliferation and expansion that drives plant growth. The protein undergoes degra…
317	AT5G39660	TF	1.0587072036506229	CYCLING DOF FACTOR 2 (CDF2)	Dof-type zinc finger domain-containing protein, identical to H-protein promoter binding factor-2a GI:3386546 from (Arabidopsis thaliana). Interacts with LKP2 and FKF1, but its overexpression does not change flowering time under short or long day conditions.
318	AT5G15020	epigenetic regulator	1.0580507927396492	SIN3-LIKE 2 (SNL2)	Encodes a homolog of the transcriptional repressor SIN3 (AT1G24190).
319	AT2G22770	TF	1.0537909501645513	(NAI1)	Regulates the development of ER bodies. also involves in response to the endophytic fungus Piriformospora indica.
320	AT1G16710	epigenetic regulator	1.0507522701149026	HISTONE ACETYLTRANSFERASE OF THE CBP FAMILY 12 (HAC12)	Encodes an enzyme with histone acetyltransferase activity that can use both H3 and H4 histones as substrates. No single prior lysine acetylation is sufficient to block HAC12 acetylation of the H3 or H4 peptides, suggesting that HAC12 can acetylate any of several lysines present in the peptides.
321	AT4G25470	TF	1.0499189379457436	C-REPEAT/DRE BINDING FACTOR 2 (CBF2)	Encodes a member of the DREB subfamily A-1 of ERF/AP2 transcription factor family (CBF2). The protein contains one AP2 domain. There are six members in this subfamily, including CBF1, CBF2, and CBF3. This gene is involved in response to low temperature, abscisic acid, and circadian rhythm. Overexpressing this gene leads to increased freeze tolerance and induces the expression level of 85 cold-ind…
322	AT2G44910	TF	1.04861030089863	HOMEOBOX-LEUCINE ZIPPER PROTEIN 4 (HB4)	Encodes a homeodomain protein whose expression displays a dependence on phyB for both red and far-red light response. Also involved in the shade avoidance syndrome.
323	AT5G27944	TF	1.0463366578670397		MADS-box transcription factor family protein;(source:Araport11)
324	AT2G46510	TF	1.0454887242760815	ABA-INDUCIBLE BHLH-TYPE TRANSCRIPTION FACTOR (AIB)	Encodes a nuclear localized BLH domain containing transcriptional activator involved in response to ABA. Overexpression confers enhanced ABA responsiveness while loss of function mutants are ABA sensitive.bHLH17 interacts with JAZ proteins, and functions redundantly with bHLH3, bHLH13 and bHLH14 to negatively regulate jasmonate responses.
325	AT1G03970	TF	1.044888478839169	G-BOX BINDING FACTOR 4 (GBF4)	encodes a basic leucine zipper G-box binding factor that can bind to G-box motifs only as heterodimers with GBF2 or GBF3. A single amino acid change can confer G-box binding as homodimers.
326	AT3G21330	TF	1.0333332364160657		basic helix-loop-helix (bHLH) DNA-binding superfamily protein;(source:Araport11)
327	AT3G27260	epigenetic regulator	1.005571367986957	GLOBAL TRANSCRIPTION FACTOR GROUP E8 (GTE8)	Kinase like protein with similarity to yeast BDF1 and human RING3 protein, which have two bromodomains GTE8 has a single bromodomain
328	AT3G19580	TF	1.0052484374732271	ZINC-FINGER PROTEIN 2 (ZF2)	Encodes zinc finger protein. mRNA levels are upregulated in response to ABA, high salt, and mild desiccation. The protein is localized to the nucleus and acts as a transcriptional repressor.
329	AT2G02450	TF	1.001016116875812	LONG VEGETATIVE PHASE 1 (LOV1)	NAC domain containing protein 35;(source:Araport11)
330	AT3G62420	TF	0.9990927471717715	BASIC REGION/LEUCINE ZIPPER MOTIF 53 (BZIP53)	Encodes a group-S bZIP transcription factor. Forms heterodimers with group-C bZIP transcription factors. The heterodimers bind to the ACTCAT cis-element of proline dehydrogenase gene.
331	AT5G48150	TF	0.9985964350050104	PHYTOCHROME A SIGNAL TRANSDUCTION 1 (PAT1)	Member of GRAS gene family. Semi-dominant mutant has a reduced response to far-red light and appears to act early in the phytochrome A signaling pathway.
332	AT4G17460	TF	0.9961428628325806	(HAT1)	Encodes a class II HD-ZIP protein that regulates meristematic activity in different tissues, and that it is necessary for the correct formation of the gynoecium.
333	AT5G04290	epigenetic regulator	0.9944888865075552	KOW DOMAIN-CONTAINING TRANSCRIPTION FACTOR 1 (KTF1)	Encodes SPT5-Like, a member of the nuclear SPT5 (Suppressor of Ty insertion 5) RNA polymerase (RNAP) elongation factor family that is characterized by the presence of a carboxy-terminal extension with more than 40 WG/GW motifs. Interacts with AGO4. Required for RNA-directed DNA methylation. The mRNA is cell-to-cell mobile.
334	AT1G14440	TF	0.993825195699885	HOMEOBOX PROTEIN 31 (HB31)	homeobox protein 31;(source:Araport11)
335	AT3G57300	epigenetic regulator	0.9855870654565811	INO80 ORTHOLOG (INO80)	Encodes the Arabidopsis INO80 ortholog of the SWI/SNF ATPase family that has been shown to interact with H2A.Z and facilitates the enrichment of H2A.Z at the ends of the flowering repressor genes FLC and MAF4/5. Functions as a positive regulator of DNA homologous recombination (HR) and plays a crucial role in genome stability maintenance. In INO80 mutants, the HR frequency is reduced to 15% of th…
336	AT1G13960	TF	0.9785596263447996	WRKY DNA-BINDING PROTEIN 4 (WRKY4)	Encodes WRKY DNA-binding protein 4 (WRKY4).
337	AT1G18330	TF	0.9781879683147944	EARLY-PHYTOCHROME-RESPONSIVE1 (EPR1)	EARLY-PHYTOCHROME-RESPONSIVE1
338	AT5G67420	TF	0.97558439872738	LOB DOMAIN-CONTAINING PROTEIN 37 (LBD37)	Encodes a LOB-domain protein involved in nitrogen metabolism and affecting leaf morphogenesis.
339	AT1G10170	TF	0.9750983906902448	N/A	N/A
340	AT5G20730	TF	0.9723494617745866	NON-PHOTOTROPHIC HYPOCOTYL (NPH4)	Encodes an auxin-regulated transcriptional activator. Activates expression of IAA1 and IAA9 in the presence of auxin. Mutants affect blue light and gravitropic and auxin mediated growth responses. Together with AUX19, it is involved in the response to ethylene. In the arf7 arf19 double mutant, several auxin-responsive genes (e.g. IAA5, LBD16, LBD29 and LBD33) are no longer upregulated by auxin.
341	AT2G36490	epigenetic regulator	0.9718085818643648	DEMETER-LIKE 1 (DML1)	A repressor of transcriptional gene silencing. Functions by demethylating the target promoter DNA. Interacts physically with RPA2/ROR1. In the ros1 mutants, an increase in methylation is observed in a number of gene promoters. Among the loci affected by ros1, a few (RD29A and At1g76930) are affected in cytosine methylation in all sequence contexts (CpG, CpNpG or CpNpN), although many others are a…
342	AT1G49010	TF	0.9676255208732104	(MYBS1)	Duplicated homeodomain-like superfamily protein;(source:Araport11)
343	AT4G38960	TF	0.967079671240688	B-BOX DOMAIN PROTEIN 19 (BBX19)	BBX19 is a B-box containing transcriptional regulator involved in photomporphogenesis and flowering.
344	AT3G28920	TF	0.9650293900990518	HOMEOBOX PROTEIN 34 (HB34)	homeobox protein 34;(source:Araport11)
345	AT4G36900	TF	0.9647956153720841	RELATED TO AP2 10 (RAP2.10)	Encodes a member of the DREB subfamily A-5 of ERF/AP2 transcription factor family (RAP2.10). The protein contains one AP2 domain. There are 16 members in this subfamily including RAP2.9 and RAP2.1.
346	AT5G65060	TF	0.9628917633145144	N/A	N/A
347	AT5G05410	TF	0.9497172799128132	DRE-BINDING PROTEIN 2A (DREB2A)	Encodes a transcription factor that specifically binds to DRE/CRT cis elements (responsive to drought and low-temperature stress). Belongs to the DREB subfamily A-2 of ERF/AP2 transcription factor family (DREB2A). There are eight members in this subfamily including DREB2B. The protein contains one AP2 domain. Overexpression of transcriptional activation domain of DREB2A resulted in significant dr…
348	AT3G50650	TF	0.9469645555016828		GRAS family transcription factor;(source:Araport11)
349	AT5G59570	TF	0.9428207630897988	BROTHER OF LUX ARRHYTHMO (BOA)	Encodes BOA (BROTHER OF LUX ARRHYTHMO), a component of the circadian clock. The mRNA is cell-to-cell mobile.
350	AT5G59780	TF	0.9370118799857572	MYB DOMAIN PROTEIN 59 (MYB59)	Encodes a putative transcription factor (MYB59). In roots it is involved in K+/NO3- transport and expression of the NPF7.3 transporter.
351	AT1G75390	TF	0.9299929167295726	BASIC LEUCINE-ZIPPER 44 (bZIP44)	basic leucine-zipper 44;(source:Araport11)
352	AT5G22380	TF	0.9293113573531248	NAC DOMAIN CONTAINING PROTEIN 90 (NAC090)	NAC domain containing protein 90;(source:Araport11)
353	AT2G20880	TF	0.9274671487350042	ERF DOMAIN 53 (ERF53)	Encodes ERF53, a drought-induced transcription factor. Belongs to the AP2/ERF superfamily, and has a highly conserved AP2 domain. Regulates drought-responsive gene expressions by binding to the GCC box and/or dehydration-responsive element (DRE) in the promoter of downstream genes. Overexpression of AtERF53 driven by the CaMV35S promoter resulted in an unstable drought-tolerant phenotype in T2 tr…
354	AT3G24140	TF	0.9225065207417708	FAMA (FMA)	Encodes a basic helix-loop-helix transcription factor whose activity is required to promote differentiation of stomatal guard cells and to halt proliferative divisions in their immediate precursors. It fulfills its role through recruitment of the Arabidopsis Retinoblastoma homologue, RETINOBLASTOMA-RELATED (RBR). Both transcript and protein are expressed in and are required for halting divisions …
355	AT2G44840	TF	0.9211024885116446	ETHYLENE-RESPONSIVE ELEMENT BINDING FACTOR 13 (ERF13)	encodes a member of the ERF (ethylene response factor) subfamily B-3 of ERF/AP2 transcription factor family. The protein contains one AP2 domain. There are 18 members in this subfamily including ATERF-1, ATERF-2, AND ATERF-5. The mRNA is cell-to-cell mobile.
356	AT5G46910	epigenetic regulator	0.916090422678622	JUMONJI 13 (JMJ13)	H3K27me3 demethylase involved in temperature and photoperiod dependent repressing of flowering.
357	AT5G41410	TF	0.9154054578193044	N/A	N/A
358	AT3G48670	epigenetic regulator	0.91499643312988	INVOLVED IN DE NOVO 2 (IDN2)	Encodes IDN2 (INVOLVED IN DE NOVO 2), a double-stranded RNA-binding protein involved in de novo methylation and small interfering RNA (siRNA)-mediated maintenance methylation. IND2 is a component of the RNA-directed DNA methylation pathway.
359	AT4G34060	epigenetic regulator	0.9142916880181188	DEMETER-LIKE PROTEIN 3 (DML3)	Encodes a protein with 5-meC and thymine-DNA glycosylase activity with a preference for CpG and CpHpG sequences. Involved in maintaining methylation marks. Many targets of DML3 are senescence-associated genes (SAGs).
360	AT5G63790	TF	0.9097046378520288	NAC DOMAIN CONTAINING PROTEIN 102 (NAC102)	Encodes a member of the NAC family of transcription factors. ANAC102 appears to have a role in mediating response to low oxygen stress (hypoxia) in germinating seedlings. Its expression can be induced by beta-cyclocitral, an oxidized by-product of beta-carotene generated in the chloroplasts, mediates a protective retrograde response that lowers the levels of toxic peroxides and carbonyls, limitin…
361	AT2G23760	TF	0.9035242317889376	N/A	N/A
362	AT5G43270	TF	0.9021271504120348	SQUAMOSA PROMOTER BINDING PROTEIN-LIKE 2 (SPL2)	Member of the SPL (squamosa-promoter binding protein-like) gene family, a novel gene family encoding DNA binding proteins and putative transcription factors. In conjunction with SPL10 and SPL11, SPL2 redundantly controls proper development of lateral organs in association with shoot maturation in the reproductive phase. SPL2, SPL10, and SPL11, suppress root regeneration with age by inhibiting wou…
363	AT5G57620	TF	0.8957225310729502	MYB DOMAIN PROTEIN 36 (MYB36)	MYB36 is a transcriptional regulator that acts to promote differentiation of the endodermis during root development. It promotes the development the Casparian band in part by regulating the expression of genes involved in localizing lignin biosynthetic machinery to the Casparian band. MYB36 binds to and regulates the expression of factors involved in producing the Casparian band including CASP1, …
364	AT1G43700	TF	0.8929596365924304	N/A	N/A
365	AT4G23750	TF	0.8815345759270237	CYTOKININ RESPONSE FACTOR 2 (CRF2)	encodes a member of the ERF (ethylene response factor) subfamily B-5 of ERF/AP2 transcription factor family. The protein contains one AP2 domain. There are 7 members in this subfamily. Monopteros target gene. CRF proteins relocalize to the nucleus in response to cytokinin.
366	AT5G05090	TF	0.8808488768018178		Homeodomain-like superfamily protein;(source:Araport11)
367	AT5G65070	TF	0.8767783701268208	MADS AFFECTING FLOWERING 4 (MAF4)	Encodes MADS-box containing FLC paralog. Five splice variants have been identified but not characterized with respect to expression patterns and/or differing function. Overexpression of the gene in the Landsberg ecotype leads to a delay in flowering, transcript levels of MAF4 are reduced after a 6 week vernalization.
368	AT2G31230	TF	0.8749018143385608	ETHYLENE-RESPONSIVE ELEMENT BINDING FACTOR 15 (ERF15)	encodes a member of the ERF (ethylene response factor) subfamily B-3 of ERF/AP2 transcription factor family. The protein contains one AP2 domain. There are 18 members in this subfamily including ATERF-1, ATERF-2, AND ATERF-5.
369	AT5G47390	TF	0.8733282096757115	N/A	N/A
370	AT4G21750	TF	0.8732555018364646	MERISTEM LAYER 1 (ATML1)	Encodes a homeobox protein similar to GL2. It is expressed in both the apical and basal daughter cells of the zygote as well as their progeny. Expression is detected starting the two-celled stage of embryo development and is later restricted to the outermost, epidermal cell layer from its inception. Its promoter is highly modular with each region contributing to specific aspects of the gene's spa…
371	AT1G56170	TF	0.8691720147094315	N/A	N/A
372	AT5G66770	TF	0.8670748658965821		GRAS family transcription factor;(source:Araport11)
373	AT4G26150	TF	0.864502196864634	CYTOKININ-RESPONSIVE GATA FACTOR 1 (CGA1)	Encodes a member of the GATA factor family of zinc finger transcription factors. Modulate chlorophyll biosynthesis and glutamate synthase (GLU1/Fd-GOGAT) expression.
374	AT1G72010	TF	0.8639513015657416	TCP DOMAIN PROTEIN 22 (TCP22)	Modulates GA-dependent stamen filament elongation by direct activation of SAUR63 subfamily genes through conserved target sites in their promoters.
375	AT1G62300	TF	0.8634662034838352	(WRKY6)	Encodes a transcription factor WRKY6. Regulates Phosphate1 (Pho1) expression in response to low phosphate (Pi) stress.
376	AT1G22190	TF	0.8616121666344815	RELATED TO AP2 4 (RAP2.4)	The gene encodes a putative transcription factor belongings to the abiotic stress-associated DREB A-6 clade. The mRNA is cell-to-cell mobile.
377	AT3G54390	TF	0.8596257747860083		sequence-specific DNA binding transcription factor;(source:Araport11)
378	AT5G65050	TF	0.8548349103538603	AGAMOUS-LIKE 31 (AGL31)	Originally published as Agamous like MADS-box protein AGL31. One of a group of MADS box genes involved in control of flowering time. Four variant sequences have been identified for this locus but have not been characterized for differences in expression pattern and/or function.
379	AT5G04150	TF	0.8505420369215019	(BHLH101)	Encodes a member of the basic helix-loop-helix transcription factor family protein. Functions as a key regulator of iron-deficiency responses independent of the master regulator FIT. Likely regulates genes involved in the distribution of iron within the plant.
380	AT1G73830	TF	0.8473653628403547	BR ENHANCED EXPRESSION 3 (BEE3)	Encodes the brassinosteroid signaling component BEE3 (BR-ENHANCED EXPRESSION 3). Positively modulates the shade avoidance syndrome in Arabidopsis seedlings.
381	AT5G24110	TF	0.8414726684862881	WRKY DNA-BINDING PROTEIN 30 (WRKY30)	member of WRKY Transcription Factor; Group III
382	AT1G19700	TF	0.8412074120744032	BEL1-LIKE HOMEODOMAIN 10 (BEL10)	Encodes a member of the BEL family of homeodomain proteins. Its interaction with PLP (PAS/LOV PROTEIN) is diminished by blue light.
383	AT4G19020	epigenetic regulator	0.8387051708981409	N/A	N/A
384	AT4G39100	epigenetic regulator	0.83815323486313	N/A	N/A
385	AT4G01120	TF	0.8352519488038567	N/A	N/A
386	AT4G36780	TF	0.8305111853849091	BES1/BZR1 HOMOLOG 2 (BEH2)	BES1/BZR1 homolog 2;(source:Araport11)
387	AT5G63470	TF	0.8301550403238369	NUCLEAR FACTOR Y, SUBUNIT C4 (NF-YC4)	Encodes a member of class of transcription regulators that his highly conserved across many plant species.In Arabidopsis and rice, NF-YC4 interacts with other members of this class and CO to regulate flowering. In Arabidopsis, it interacts with QQS to regulate C/N partitioning.
388	AT3G61890	TF	0.8296189184920877	HOMEOBOX 12 (HB-12)	Encodes a homeodomain leucine zipper class I (HD-Zip I) protein. Loss of function mutant has abnormally shaped leaves and stems.
389	AT3G44350	TF	0.8273026285039993	NAC DOMAIN CONTAINING PROTEIN 61 (NAC061)	NAC domain containing protein 61;(source:Araport11)
390	AT4G37540	TF	0.814438680247408	LOB DOMAIN-CONTAINING PROTEIN 39 (LBD39)	LOB domain-containing protein 39;(source:Araport11)
391	AT3G16857	TF	0.8115913992088428	RESPONSE REGULATOR 1 (RR1)	Encodes an Arabidopsis response regulator (ARR) protein that acts in concert with other type-B ARRs in the cytokinin signaling pathway. Also involved in cytokinin-dependent inhibition of hypocotyl elongation and cytokinin-dependent greening and shooting in tissue culture. ARR1, ARR10, and ARR12 are redundant regulators of drought response, with ARR1 being the most critical. ARR1, ARR10 and ARR12 …
392	AT5G45050	TF	0.811324644202799	(WRKY16)	Encodes a member of the WRKY Transcription Factor (Group II-e) family.
393	AT4G24020	TF	0.8079982126118499	NIN LIKE PROTEIN 7 (NLP7)	Encodes NIN Like Protein 7 (NLP7). Modulates nitrate sensing and metabolism. Mutants of NLP7 show features of nitrogen-starved plants and are tolerant to drought stress. Localized in the nucleus and functions as a putative transcription factor. The mRNA is cell-to-cell mobile.
394	AT1G02220	TF	0.8019274525387364	NAC DOMAIN CONTAINING PROTEIN 3 (NAC003)	NAC domain transcription factor which functions as a negative regulator of the TDIF-PXY module and fine-tunes TDIF signaling in vascular development. Controls the balance of xylem formation and cambial cell divisions.
395	AT2G46810	TF	0.8010601212750754	MYC-TYPE TRANSCRIPTION FACTOR 70 (MYC70)	MYC-type transcription factor which interacts with ICE1 and negatively regulates cold-responsive genes and cold tolerance.
396	AT1G78280	epigenetic regulator	0.7974159998339451		transferases, transferring glycosyl groups;(source:Araport11)
397	AT1G72830	TF	0.7948865862912409	NUCLEAR FACTOR Y, SUBUNIT A3 (NF-YA3)	Encodes a subunit of CCAAT-binding complex, binds to CCAAT box motif present in some plant promoter sequences. One of three members of this class (HAP2A, HAP2B, HAP2C), it is expressed in vegetative and reproductive tissues. Expression is upregulated in the shoot of cax1/cax3 mutant.
398	AT4G18390	TF	0.7935199474148458	TEOSINTE BRANCHED 1, CYCLOIDEA AND PCF TRANSCRIPTION FACTOR 2 (TCP2)	TEOSINTE BRANCHED 1, cycloidea and PCF transcription factor 2;(source:Araport11)
399	AT1G67970	TF	0.7916306472414845	HEAT SHOCK TRANSCRIPTION FACTOR A8 (HSFA8)	member of Heat Stress Transcription Factor (Hsf) family
400	AT5G11260	TF	0.7907469476132495	ELONGATED HYPOCOTYL 5 (HY5)	Basic leucine zipper (bZIP) transcription factor. Nuclear localization. Involved in light-regulated transcriptional activation of G-box-containing promoters. Negatively regulated by Cop1. Although cytokinins do not appear to affect the gene's promoter activity, they appear to stabilize the protein. HY5 plays a role in anthocyanin accumulation in far-red light and blue light, but not in red light …
401	AT1G69690	TF	0.7856905362496084	N/A	N/A
402	AT5G60910	TF	0.7848033806702299	AGAMOUS-LIKE 8 (AGL8)	MADS box gene negatively regulated by APETALA1
403	AT1G30490	TF	0.7844478375761295	PHAVOLUTA (PHV)	Dominant PHV mutations cause transformation of abaxial leaf fates into adaxial leaf fates. Has overlapping functions with PHABULOSA, REVOLUTA and CORONA/ATHB15 in patterning the apical portion of the embryo. Encodes a member of HD-Zip family which contains homeodomain-leucine zipper domains and domain similar to a mammalian sterol binding domain.
404	AT5G52020	TF	0.7832882114230411		encodes a member of the DREB subfamily A-4 of ERF/AP2 transcription factor family. The protein contains one AP2 domain. There are 17 members in this subfamily including TINY.
405	AT3G14890	epigenetic regulator	0.7825708998436665	ZINC 4 FINGER DNA 3'-PHOSPHOESTERASE (ZDP)	Encodes a base excision repair protein that, together with APE2, it plays overlapping roles in the maintenance of epigenome and genome stability in plants.
406	AT1G01720	TF	0.7824594326362713	N/A	N/A
407	AT3G13810	TF	0.7786228618056905	INDETERMINATE(ID)-DOMAIN 11 (IDD11)	indeterminate(ID)-domain 11;(source:Araport11)
408	AT3G17590	epigenetic regulator	0.7773714288048988	N/A	N/A
409	AT1G68880	TF	0.7766002990548657	BASIC LEUCINE-ZIPPER 8 (bZIP)	basic leucine-zipper 8;(source:Araport11)
410	AT5G21120	TF	0.7743331911893152	ETHYLENE-INSENSITIVE3-LIKE 2 (EIL2)	ethylene-insensitive3-like2 (EIL2)
411	AT3G57800	TF	0.7740667925478397		basic helix-loop-helix (bHLH) DNA-binding superfamily protein;(source:Araport11)
412	AT1G30970	TF	0.7698426547857237	SUPPRESSOR OF FRIGIDA4 (SUF4)	Encodes SUF4 (SUPPRESSOR of FRI 4), a putative zinc-finger-containing transcription factor that is required for delayed flowering in winter-annual Arabidopsis. suf4 mutations strongly suppress the late-flowering phenotype of FRI (FRIGIDA) mutants. suf4 mutants also show reduced H3K4 trimethylation at FLC (FLOWERING LOCUS C), a floral inhibitor. SUF4 may act to specifically recruit a putative hist…
413	AT1G76580	TF	0.7682973303640441		Squamosa promoter-binding protein-like (SBP domain) transcription factor family protein;(source:Araport11)
414	AT1G67310	TF	0.7676388665211861		Calmodulin-binding transcription activator protein with CG-1 and Ankyrin domain;(source:Araport11)
415	AT3G10010	epigenetic regulator	0.7669708554711808	DEMETER-LIKE 2 (DML2)	Encodes a protein with DNA glycosylase activity that is involved in maintaining methylation marks.
416	AT2G34720	TF	0.7668439502069195	NUCLEAR FACTOR Y, SUBUNIT A4 (NF-YA4)	nuclear factor Y, subunit A4;(source:Araport11)
417	AT4G13640	TF	0.7661310661824338	UNFERTILIZED EMBRYO SAC 16 (UNE16)	Homeodomain-like superfamily protein;(source:Araport11)
418	AT3G11090	TF	0.7580860459407218	LOB DOMAIN-CONTAINING PROTEIN 21 (LBD21)	LOB domain-containing protein 21;(source:Araport11)
419	AT3G22780	TF	0.7558127495431236	N/A	N/A
420	AT1G50420	TF	0.7548366370039232	N/A	N/A
421	AT2G47850	TF	0.7500273624357443	N/A	N/A
422	AT5G23280	TF	0.7490969034372336	TCP DOMAIN PROTEIN 7 (TCP7)	Transcription factor which plays an important role during leaf and hypocotyl development, redundantly, with at least six class I TCPs, and regulates the expression of CYCD1;1 to affect endoreplication.
423	AT3G15270	TF	0.7419754767364871	SQUAMOSA PROMOTER BINDING PROTEIN-LIKE 5 (SPL5)	Encodes a member of the SPL (squamosa-promoter binding protein-like)gene family, a novel gene family encoding DNA binding proteins and putative transcription factors. Contains the SBP-box, which encodes the SBP-domain, required and sufficient for interaction with DNA. It is involved in regulation of flowering and vegetative phase change. Its temporal expression is regulated by the microRNA miR156…
424	AT1G52150	TF	0.7401341042523935	(ATHB-15)	Member of the class III HD-ZIP protein family. Contains homeodomain and leucine zipper domain. Critical for vascular development and negatively regulates vascular cell differentiation.
425	AT3G48920	TF	0.7377274166525141	N/A	N/A
426	AT4G29100	TF	0.7374610991057758	(BHLH68)	basic helix-loop-helix (bHLH) DNA-binding superfamily protein;(source:Araport11)
427	AT1G15910	epigenetic regulator	0.7370964627845003	FACTOR OF DNA METHYLATION 1 (FDM1)	Belongs to a subgroup of SGS3-like proteins that act redundantly in RNA-directed DNA methylation: AT1G15910 (FDM1), AT4G00380 (FDM2), AT3G12550 (FDM3), AT1G13790 (FDM4), AT1G80790 (FDM5).
428	AT1G53170	TF	0.7337793904714812	ETHYLENE RESPONSE FACTOR 8 (ERF8)	encodes a member of the ERF (ethylene response factor) subfamily B-1 of ERF/AP2 transcription factor family (ATERF-8). The protein contains one AP2 domain. There are 15 members in this subfamily including ATERF-3, ATERF-4, ATERF-7, and leafy petiole.
429	AT5G15210	TF	0.7316282118173599	N/A	N/A
430	AT1G12610	TF	0.7295953401879618	DWARF AND DELAYED FLOWERING 1 (DDF1)	Encodes a member of the DREB subfamily A-1 of ERF/AP2 transcription factor family (DDF1). The protein contains one AP2 domain. There are six members in this subfamily, including CBF1, CBF2, and CBF3. Overexpression of this gene results in delayed flowering and dwarfism, reduction of gibberellic acid biosynthesis, and increased tolerance to high levels of salt. This gene is expressed in all tissue…
431	AT4G32730	TF	0.7278428613641743	(PC-MYB1)	Encodes a putative c-myb-like transcription factor with three MYB repeats.
432	AT3G49940	TF	0.7225666487254291	LOB DOMAIN-CONTAINING PROTEIN 38 (LBD38)	LOB domain-containing protein 38;(source:Araport11)
433	AT1G01040	epigenetic regulator	0.7205756694946676	DICER-LIKE 1 (DCL1)	Encodes a Dicer homolog. Dicer is a RNA helicase involved in microRNA processing. Mutations in this locus can result in embryo lethality. Embryo shape at seed maturity is globular-elongate. Other mutants convert the floral meristems to an indeterminate state, others yet show defects in ovule development. mRNA is expressed in all shoot tissues. DCL1 is able to produce miRNAs and siRNAs. The mRNA i…
434	AT5G48120	epigenetic regulator	0.7202400610759273	HOMOLOG OF YEAST MET18 (MET18)	ARM repeat superfamily protein;(source:Araport11)
435	AT5G04760	TF	0.7185076732567652	N/A	N/A
436	AT5G39760	TF	0.7155627604719715	HOMEOBOX PROTEIN 23 (HB23)	Functions together with TZP in co-regulation of the expression of blue-light dependent transcriptional regulators. Coassociates with and regulates the expression of light-regulated loci as well as transcriptional regulators to shape plant development in response to environmental stimuli with targets in RNA processing factors as well as proteins involved in salt stress and ABA signaling, in additi…
437	AT3G10760	TF	0.7147001037345607		Homeodomain-like superfamily protein;(source:Araport11)
438	AT4G37790	TF	0.7137107127537176	(HAT22)	Encodes homeobox protein HAT22, member of the HD-Zip II family. The mRNA is cell-to-cell mobile.
439	AT4G02640	TF	0.7115910978378391	(BZO2H1)	Encodes a basic leucine zipper (bZIP) transcription factor AtbZIP10. AtbZIP10 shuttles between the nucleus and the cytoplasm. It binds consensus G- and C-box DNA sequences. AtbZIP10 acts antagonistically with LSD1 in both pathogen-induced hypersensitive response and basal defense responses.
440	AT1G28520	TF	0.7092398429359904	VASCULAR PLANT ONE ZINC FINGER PROTEIN (VOZ1)	VOZ transcription factor which acts as positive regulator of several salt-responsive genes. Functionally redundant in salt stress with VOZ2.
441	AT4G00270	TF	0.7024763827841967	GL1 ENHANCER BINDING PROTEIN (GeBP)	GeBP is a non canonical, nuclear localized leucine zipper transcription factor that binds G-elements.It is strongly expressed in the vegetative meristem and leaf primordium. It regulates genes down stream of a number of signaling pathways including hormone and defense responses.
442	AT5G13330	TF	0.6998833414003452	RELATED TO AP2 6L (Rap2.6L)	encodes a member of the ERF (ethylene response factor) subfamily B-4 of ERF/AP2 transcription factor family. The protein contains one AP2 domain. There are 7 members in this subfamily.
443	AT5G46760	TF	0.6960251549759187	(MYC3)	MYC3 is a JAZ-interacting transcription factor that act together with MYC2 and MYC4 to activate JA-responses. The mRNA is cell-to-cell mobile.
444	AT5G46880	TF	0.6937939925059403	HOMEOBOX-7 (HB-7)	homeobox-7;(source:Araport11)
445	AT5G64530	TF	0.6934181113460526	XYLEM NAC DOMAIN 1 (XND1)	xylem NAC domain 1;(source:Araport11)
446	AT5G62430	TF	0.6926541354346332	N/A	N/A
447	AT4G17500	TF	0.6901920411508773	ETHYLENE RESPONSIVE ELEMENT BINDING FACTOR 1 (ERF-1)	Encodes a member of the ERF (ethylene response factor) subfamily B-3 of ERF/AP2 transcription factor family (ATERF-1). The protein contains one AP2 domain. There are 18 members in this subfamily including ATERF-1, ATERF-2, AND ATERF-5. The mRNA is cell-to-cell mobile.
448	AT1G01520	TF	0.6897042037171662	ALTERED SEED GERMINATION 4 (ASG4)	RVE3 is one of eleven homologous MYB-like transcription factors in Arabidopsis and a member of the RVE8 clade. Plays a minor role in clock regulation.
449	AT1G77450	TF	0.6889655309118213	NAC DOMAIN CONTAINING PROTEIN 32 (NAC032)	NAC domain transcriptional regulator that is induced by ROS in roots where it regulates the expression of downstream genes such as MYB30.
450	AT5G32460	TF	0.6881405311193753		Transcriptional factor B3 family protein;(source:Araport11)
451	AT5G04410	TF	0.6816406492989536	N/A	N/A
452	AT2G47070	TF	0.6792094660324695	N/A	N/A
453	AT2G47890	TF	0.6783041801309361	N/A	N/A
454	AT3G54220	TF	0.67777099408751	SCARECROW (SCR)	Encodes a member of a novel family having similarity to DNA binding proteins containing basic-leucine zipper regions; scr is expressed in cortex/endodermal initial cells and in the endodermal cell lineage. Regulates the radial organization of the root. Is required cell-autonomously for distal specification of the quiescent center, which in turn regulates stem cell fate of immediately surrounding …
455	AT5G54680	TF	0.6763594576767489	IAA-LEUCINE RESISTANT3 (ILR3)	basic helix-loop-helix (bHLH) DNA-binding superfamily protein;(source:Araport11)
456	AT3G60630	TF	0.6734744266328028	N/A	N/A
457	AT3G01970	TF	0.6726008459758744	WRKY DNA-BINDING PROTEIN 45 (WRKY45)	member of WRKY Transcription Factor; Group I
458	AT4G36920	TF	0.6707039236881125	APETALA 2 (AP2)	Encodes a floral homeotic gene, a member of the AP2/EREBP (ethylene responsive element binding protein) class of transcription factors and is involved in the specification of floral organ identity, establishment of floral meristem identity, suppression of floral meristem indeterminancy, and development of the ovule and seed coat. AP2 also has a role in controlling seed mass. Dominant negative all…
459	AT2G43500	TF	0.6673947022778006	NIN-LIKE PROTEIN 8 (NLP8)	Plant regulator RWP-RK family protein;(source:Araport11)
460	AT3G07340	TF	0.6666724456686113	CRY2-INTERACTING BHLH 3 (CIB3)	basic helix-loop-helix (bHLH) DNA-binding superfamily protein;(source:Araport11)
461	AT4G25480	TF	0.6648892607229546	N/A	N/A
462	AT2G25170	epigenetic regulator	0.6604697013711214	N/A	N/A
463	AT4G01720	TF	0.6589704370207167	(WRKY47)	member of WRKY Transcription Factor; Group II-b
464	AT3G20310	TF	0.6572530529695848	ETHYLENE RESPONSE FACTOR 7 (ERF7)	Encodes a member of the ERF (ethylene response factor) subfamily B-1 of ERF/AP2 transcription factor family (ATERF-7). The protein contains one AP2 domain. Phosphorylated by PKS3 in vitro. Involved in ABA-mediated responses. Acts as a repressor of GCC box?mediated transcription together with AtSin3 and HDA19.
465	AT1G07640	TF	0.6526609335296668	(OBP2)	A member of the DOF transcription factors. Prominently expressed in the phloem of leaves and other organs. Expression is induced by wounding, MeJA and insect feeding. Upregulates glucosinolate biosynthesis. PEAR protein involved in the formation of a short-range concentration gradient that peaks at protophloem sieve elements, and activates gene expression that promotes radial growth. Locally prom…
466	AT5G15310	TF	0.6519911873633613	MYB DOMAIN PROTEIN 16 (MYB16)	Member of the R2R3 factor gene family.
467	AT3G06250	TF	0.6504067701271868	FAR1-RELATED SEQUENCE 7 (FRS7)	Transcriptional repressor that accumulates in short-day conditions. Regulates together with FRS12 and NINJA glucosinolate biosynthesis.
468	AT5G23570	epigenetic regulator	0.6502172097592744	SUPPRESSOR OF GENE SILENCING 3 (SGS3)	Required for posttranscriptional gene silencing and natural virus resistance.SGS3 is a member of an 'unknown' protein family. Members of this family have predicted coiled coiled domains suggesting oligomerization and a potential zinc finger domain. Involved in the production of trans-acting siRNAs, through direct or indirect stabilization of cleavage fragments of the primary ta-siRNA transcript. …
469	AT3G50260	TF	0.6452166609106786	COOPERATIVELY REGULATED BY ETHYLENE AND JASMONATE 1 (CEJ1)	Encodes a member of the DREB subfamily A-5 of ERF/AP2 transcription factor family. The protein contains one AP2 domain. Involved in defense and freezing stress responses. There are 16 members in this subfamily including RAP2.1, RAP2.9 and RAP2.10. The mRNA is cell-to-cell mobile.
470	AT5G06600	epigenetic regulator	0.6448424695726207	N/A	N/A
471	AT5G37020	TF	0.6438336721171729	AUXIN RESPONSE FACTOR 8 (ARF8)	Encodes a member of the auxin response factor family. Mediates auxin response via expression of auxin regulated genes. Acts redundantly with ARF6 to control stamen elongation and flower maturation. Expression of ARF8 is controlled by miR167.
472	AT4G20380	TF	0.6419565432494783	LESION SIMULATING DISEASE 1 (LSD1)	LSD1 monitors a superoxide-dependent signal and negatively regulates a plant cell death pathway. contains zinc-finger motifs. LSD1 negatively regulates a basal defense pathway that can act upstream or independently of both NIM1/NPR1 function and SA accumulation following avirulent or virulent pathogen challenge
473	AT5G65510	TF	0.6383639170629648	AINTEGUMENTA-LIKE 7 (AIL7)	Encodes one of three PLETHORA transcription factors required to maintain high levels of PIN1 expression at the periphery of the meristem and modulate local auxin production in the central region of the SAM which underlies phyllotactic transitions.
474	AT4G24540	TF	0.6375540430437848	N/A	N/A
475	AT2G25650	TF	0.6367548764981047	GEBP-LIKE PROTEIN 1 (GPL1)	DNA-binding storekeeper protein-related transcriptional regulator;(source:Araport11)
476	AT5G05660	TF	0.6364891854209339	NFX1-LIKE 2 (NFXL2)	Encodes a homolog of the mammalian zinc finger transcription factor NF-X1.
477	AT2G24645	TF	0.63582277548348		Transcriptional factor B3 family protein;(source:Araport11)
478	AT4G36870	TF	0.6325276492589216	N/A	N/A
479	AT5G64810	TF	0.6315388949384659	WRKY DNA-BINDING PROTEIN 51 (WRKY51)	member of WRKY Transcription Factor; Group II-c. Involved in jasmonic acid inducible defense responses.
480	AT3G33520	epigenetic regulator	0.6305531953276763	ACTIN-RELATED PROTEIN 6 (ARP6)	Encodes ACTIN-RELATED PROTEIN6 (ARP6), a putative component of a chromatin-remodeling complex. Required for both histone acetylation and methylation of the FLC chromatin in Arabidopsis. Along with PIE1 forms a complex to deposit modified histone H2A.Z at several loci within the genome. This modification alters the expression of the target genes (i.e. FLC, MAF4, MAF6). Incorporation of this varian…
481	AT2G27470	TF	0.6282891837473437	NUCLEAR FACTOR Y, SUBUNIT B11 (NF-YB11)	nuclear factor Y, subunit B11;(source:Araport11)
482	AT1G64530	TF	0.6253326657206766	NIN-LIKE PROTEIN 6 (NLP6)	Plant regulator RWP-RK family protein;(source:Araport11)
483	AT5G09410	TF	0.621333423400868	ETHYLENE INDUCED CALMODULIN BINDING PROTEIN (EICBP.B)	calmodulin-binding protein, similar to another ethylene-upregulated calmodulin-binding protein ER1 GI:11612392 from (Nicotiana tabacum)
484	AT2G01760	TF	0.6199954715959535	RESPONSE REGULATOR 14 (RR14)	member of Response Regulator: B- Type
485	AT1G76890	TF	0.6196698712930618	(GT2)	encodes a plant trihelix DNA-binding protein
486	AT3G10490	TF	0.6182588235863979	N/A	N/A
487	AT4G09180	TF	0.6149549061527578	FLOWERING BHLH 2 (FBH2)	basic helix-loop-helix (bHLH) DNA-binding superfamily protein;(source:Araport11)
488	AT1G68810	TF	0.6094705774269465	ABNORMAL SHOOT 5 (ABS5)	basic helix-loop-helix (bHLH) DNA-binding superfamily protein;(source:Araport11)
489	AT2G28200	TF	0.6070843343329905		C2H2-type zinc finger family protein;(source:Araport11)
490	AT5G58620	TF	0.6065870292174895	TANDEM ZINC FINGER PROTEIN 9 (TZF9)	Involved in control of defence gene expression post-transcriptionally through release from translation arrest within TZF9-PAB2-containing RNA granules. TZF9 shows phospho-mobility shift after flg22 treatment, inferred to be caused by phosphorylation through MPK3 and/or MPK6. The major MPK3/6-targeted phospho-sites are S181, S323, S343, S352, S356, S362 and S377.
491	AT4G25490	TF	0.6063092991790296	C-REPEAT/DRE BINDING FACTOR 1 (CBF1)	Transcriptional activator that binds to the DRE/CRT regulatory element and induces COR (cold-regulated) gene expression increasing plant freezing tolerance. It encodes a member of the DREB subfamily A-1 of ERF/AP2 transcription factor family (CBF1). The protein contains one AP2 domain. There are six members in this subfamily, including CBF1, CBF2, and CBF3. This gene is involved in response to lo…
492	AT1G08060	epigenetic regulator	0.6038091708647586	MORPHEUS MOLECULE 1 (MOM1)	Encodes a transcriptional silencer that is required for proper expression of PRR/NLR immune receptor genes.
493	AT3G18520	epigenetic regulator	0.6029337192299031	HISTONE DEACETYLASE 15 (HDA15)	Encodes a protein with similarity to histone deacetylases. The histone deacetylase domain of HDA15 (HDA15HD) assembles as tetrameric forms with each monomer composed of 12 alpha-helices and 9 beta-sheets (DOI: 10.1104/pp.20.00604).Plants expressing RNAi directed against this gene show a moderate resistance to agrobacterium-mediated root transformation. Class II RPD3-like family HDAC member which …
494	AT1G53160	TF	0.6026868445163018	SQUAMOSA PROMOTER BINDING PROTEIN-LIKE 4 (SPL4)	Encodes a member of the SPL (squamosa-promoter binding protein-like)gene family, a novel gene family encoding DNA binding proteins and putative transcription factors. Contains the SBP-box, which encodes the SBP-domain, required and sufficient for interaction with DNA. It is involved in regulation of flowering and vegetative phase change. Its temporal expression is regulated by the microRNA miR156…
495	AT2G29660	TF	0.6025845795038668		zinc finger (C2H2 type) family protein;(source:Araport11)
496	AT4G37180	TF	0.6002689794221879	ULT1 INTERACTING FACTOR 1 (UIF1)	UIF1 is a nuclear and cytoplasmically localized myb-domain containing member of the GARP G2-like subfamily of transcription factors. Interacts with ULT1 and binds to the WUS promoter. UIF1 binding domains are also found in CUC and AG promoters suggesting they are also direct targets. This locus was also identified as a putative cytoskeletal protein in a yeast screen.
497	AT1G75080	TF	0.5961594357811849	N/A	N/A
498	AT3G48430	epigenetic regulator	0.5952672709634638	RELATIVE OF EARLY FLOWERING 6 (REF6)	Relative of Early Flowering 6 (REF6) encodes a Jumonji N/C and zinc finger domain-containing protein that acts as a positive regulator of flowering in an FLC-dependent pathway. REF6 mutants have hyperacetylation of histone H4 at the FLC locus. REF6 interacts with BES1 in a Y2H assay and in vitro. REF6 may play a role in brassinoteroid signaling by affecting histone methylation in the promoters of…
499	AT4G17880	TF	0.594520761212756	(MYC4)	MYC4 is bHLH transcriptional regulator. It functions as a JAZ-interacting transcription factor that acts together with MYC2 and MYC3 to activate JA-responses. It also functions in blue light mediated secondary cell wall biogenesis via regulation of NST1 expression. MYC4 directly binds to NST1 promoter and activates its expression.
500	AT2G31070	TF	0.5928820082028345	TCP DOMAIN PROTEIN 10 (tcp10)	TCP family protein involved in heterchronic regulation of leaf differentiation.
501	AT1G03040	TF	0.5927834902484813	N/A	N/A
502	AT5G45260	TF	0.5914041359656136	RESISTANT TO RALSTONIA SOLANACEARUM 1 (RRS1)	Confers resistance to Ralstonia solanacearum. Similar to NBLS-TIR resistance genes,and also contains similarity to transcription factors. Interacts with pathogen effector protein AvrPop2.
503	AT4G13460	epigenetic regulator	0.5913969207634713	SU(VAR)3-9 HOMOLOG 9 (SUVH9)	Encodes a SU(VAR)3-9 homolog, a SET domain protein. Known SET domain proteins are involved in epigenetic control of gene expression and act as histone methyltransferases. There are 10 SUVH genes in Arabidopsis and members of this subfamily of the SET proteins have an additional conserved SRA domain. A plant line expressing an RNAi construct directed against this gene has reduced agrobacterium-med…
504	AT4G01540	TF	0.5908358316645037	NAC WITH TRANSMEMBRANE MOTIF1 (NTM1)	Encodes a membrane-bound NAC (for NAM, ATAF1/2, CUC2) transcription factor, designated NTM1 (for NAC with transmembrane motif1). NTM1 regulates cell division in Arabidopsis.
505	AT1G31280	epigenetic regulator	0.5865502756921682	ARGONAUTE 2 (AGO2)	Encodes Argonaute gene that binds viral siRNAs and is involved in antiviral defense response. Regulates innate immunity.Mutants have increased susceptibility to Potato virus X and tobacco rattle virus.
506	AT1G22640	TF	0.5840881950537645	MYB DOMAIN PROTEIN 3 (MYB3)	MYB-type transcription factor (MYB3) that represses phenylpropanoid biosynthesis gene expression
507	AT3G06010	epigenetic regulator	0.5833884995905567	N/A	N/A
508	AT4G29940	TF	0.5833343042381777	N/A	N/A
509	AT1G45249	TF	0.5831715702598983	ABSCISIC ACID RESPONSIVE ELEMENTS-BINDING FACTOR 2 (ABF2)	Leucine zipper transcription factor that binds to the abscisic acid (ABA)?responsive element (ABRE) motif in the promoter region of ABA-inducible genes. Enhances drought tolerance in vegetative tissues. Required for normal glucose response. Localized in the nucleus. Expressed constitutively in roots, leaf vascular tissues, and hydathodes or in all tissues under stress conditions. It's phosphoryla…
510	AT5G46690	TF	0.5810675040491048	BETA HLH PROTEIN 71 (bHLH071)	beta HLH protein 71;(source:Araport11)
511	AT3G24050	TF	0.5787732947537008	N/A	N/A
512	AT3G16940	TF	0.5787700748063197	N/A	N/A
513	AT3G01140	TF	0.5784082083811134	MYB DOMAIN PROTEIN 106 (MYB106)	Encodes a MIXTA-like MYB gene NOECK (NOK). Loss of function mutations show an increased number of branchpoints in leaf trichomes suggesting a role in negative regulation of trichome branching.
514	AT2G46530	TF	0.5752229208771106	N/A	N/A
515	AT4G39070	TF	0.5740656779782141	BZS1 (BZS1)	Encodes BZS1, a brassinosteroids-regulated BZR1 target (BRBT) gene. BZS1 is a putative zinc finger transcription factor. Expression of BZS1 was increased under BR-deficient condition and repressed by BR. Transgenic Arabidopsis plants overexpressing BZS1 showed a hypersensitivity to the BR biosynthetic inhibitor brassinazole (BRZ). In contrast, transgenic plants expressing reduced level of BZS1 ha…
516	AT4G38620	TF	0.5731924806312986	MYB DOMAIN PROTEIN 4 (MYB4)	Encodes a R2R3 MYB protein which is involved in the response to UV-B. It functions as a repressor of target gene expression. One of its target genes encodes cinnamate 4-hydroxylase; mutants accumulate sinapate esters in their leaves. MYB4 binds to its own promoter and represses its own expression. Nuclear localization of MYB4 depends on the action of the beta importin SAD2. The mRNA is cell-to-ce…
517	AT4G13040	TF	0.5717064480229409	N/A	N/A
518	AT5G67450	TF	0.5710928967894303	ZINC-FINGER PROTEIN 1 (ZF1)	Encodes zinc-finger protein. mRNA levels are elevated in response to low temperature, cold temperatures and high salt. The protein is localized to the nucleus and acts as a transcriptional repressor.
519	AT1G05910	epigenetic regulator	0.5702345414217895	BROMODOMAIN AND ATPASE DOMAIN-CONTAINING PROTEIN 1 (BRAT1)	Encodes an acetylated histone-binding protein BRAT1. BRAT1 forms a complex with BRP1 to prevent transcriptional silencing.
520	AT2G41940	TF	0.5699885202290926	N/A	N/A
521	AT4G15090	TF	0.5695130133255804	FAR-RED IMPAIRED RESPONSE 1 (FAR1)	Encodes a nuclear localized protein involved in far red light response signaling. Loss of function mutants are defective in far red light responses. For example:prevents leaf senescence under high ratio of red/far-red light conditions.Interacts with homologous gene FHY3.
522	AT4G30980	TF	0.5684183655094376	LJRHL1-LIKE 2 (LRL2)	Encodes a basic helix-loop-helix (bHLH) protein that regulates root hair and sperm cell development. One of the three Arabidopsis homologs of the Lotus japonicus ROOTHAIRLESS1 (LjRHL1) gene: At2g24260 (AtLRL1), At4g30980 (AtLRL2), and At5g58010 (AtLRL3).
523	AT1G30810	epigenetic regulator	0.5670878405878654	JUMONJI DOMAIN-CONTAINING PROTEIN 18 (JMJ18)	JMJ18 encodes a novel JmjC domain- containing histone H3K4 demethylase.
524	AT5G13080	TF	0.5661865457415954	WRKY DNA-BINDING PROTEIN 75 (WRKY75)	WRKY75 is one of several transcription factors induced during Pi deprivation. It is nuclear localized and regulated differentially during Pi starvation. RNAi mediated suppression of WRKY75 made the plants more susceptible to Pi stress as indicated by the higher accumulation of anthocyanin during Pi starvation.
525	AT5G14000	TF	0.565136844187073	NAC DOMAIN CONTAINING PROTEIN 84 (NAC084)	NAC domain containing protein 84;(source:Araport11)
526	AT1G61730	TF	0.5642456836677173		DNA-binding storekeeper protein-related transcriptional regulator;(source:Araport11)
527	AT2G45190	TF	0.5637897750167029	N/A	N/A
528	AT1G55970	epigenetic regulator	0.5637592448764377	HISTONE ACETYLTRANSFERASE OF THE CBP FAMILY 4 (HAC4)	HAC4 is most likely to be an expressed pseudogene that lacks HAT function. there is a single nucleotide deletion in both the HAC4 genomic and cDNA sequences relative to its homologs. The resulting frameshift within the open reading frame causes a stop codon to occur within the predicted acetyltransferase catalytic domain.
529	AT1G33060	TF	0.5630846951588027	NAC 014 (NAC014)	NAC 014;(source:Araport11)
530	AT1G58110	TF	0.5573137623836898		Basic-leucine zipper (bZIP) transcription factor family protein;(source:Araport11)
531	AT5G52510	TF	0.5571327737808955	SCARECROW-LIKE 8 (SCL8)	SCARECROW-like 8;(source:Araport11)
532	AT1G34180	TF	0.5557837137694926	NAC DOMAIN CONTAINING PROTEIN 16 (NAC016)	NAC domain containing protein 16;(source:Araport11)
533	AT5G03150	TF	0.5536076303143708	JACKDAW (JKD)	JKD is a nuclear-localized putative transcription factor of the BIRDS/IDD C2H2 zinc finger family. JKD and its homologue BIB, restrict SHR movement to a single layer, the endodermis, and delimit tissue boundaries in the root meristem through a process that involves nuclear retention through protein complex formation. JKD mutation leads to periclinal divisions in the cortex, increased cell numbers…
534	AT5G41020	TF	0.5531215988693736		myb family transcription factor;(source:Araport11)
535	AT1G66140	TF	0.5530884290071453	ZINC FINGER PROTEIN 4 (ZFP4)	Encodes a zinc finger protein containing only a single zinc finger.
536	AT4G20400	epigenetic regulator	0.5530839765960577	JUMONJI 14 (JMJ14)	Encodes a histone H3K4 demethylase repressing floral transition.Coordinates and structure features have been deposited in the RCSB Protein Data Bank with the accession codes 5YKN (JMJ14CD) and 5YKO(JMJ14CD-NOG-H3K4em3 complex). Glu285 and Glu516 contribute to the recognition of H3R2. Asp312 contributes to the recognition of H3Q5. Phe171 and Val363 contribute to the recognition of H3A7. Ser290, Tr…
537	AT1G68920	TF	0.5529884211434475	CIB1 LIKE PROTEIN 1 (CIL1)	basic helix-loop-helix (bHLH) DNA-binding superfamily protein;(source:Araport11)
538	AT5G26749	TF	0.5524690458710713		C2H2 and C2HC zinc fingers superfamily protein;(source:Araport11)
539	AT3G61850	TF	0.5520828580099862	DOF AFFECTING GERMINATION 1 (DAG1)	Zinc finger transcription factor of the Dof family involved in the control of seed germination.
540	AT2G27840	epigenetic regulator	0.5514025206037974	(HDT4)	Belongs to the plant specific HD2 type proteins; similar to nucleolar Zea mays histone deacetylase; HD2-p39
541	AT4G00380	epigenetic regulator	0.5512601998744023	FACTOR OF DNA METHYLATION 2 (FDM2)	Belongs to a subgroup of SGS3-like proteins that act redundantly in RNA-directed DNA methylation: AT1G15910 (FDM1), AT4G00380 (FDM2), AT3G12550 (FDM3), AT1G13790 (FDM4), AT1G80790 (FDM5).
542	AT1G04990	TF	0.550959284724995	N/A	N/A
543	AT3G23780	epigenetic regulator	0.5494959954356962	NUCLEAR RNA POLYMERASE D2A (NRPD2A)	This gene encodes the second largest, catalytic subunit of the nuclear DNA-dependent RNA polymerase IV (aka RNA polymerase D). The NRPD2 protein is found at nuclear foci that overlap or are adjacent to chromocentromeres but are not fully coincident with chromocentromeres. The loss of NRPD2 leads to the loss of cytosine methylation at pericentromeric 5S genes and AtSN1 retroelements but has no dis…
544	AT5G58850	TF	0.5475269627498176	MYB DOMAIN PROTEIN 119 (MYB119)	Encodes a putative transcription factor, member of the R2R3 factor gene family (MYB119).
545	AT2G28350	TF	0.5472372207298586	AUXIN RESPONSE FACTOR 10 (ARF10)	Involved in root cap cell differentiation.
546	AT1G14510	epigenetic regulator	0.5451876137837245	ALFIN-LIKE 7 (AL7)	Encodes a member of the Alfin1-like family of nuclear-localized PHD (plant homeodomain) domain containing proteins. All AL proteins except AL3 bind to di- or trimethylated histone H3 (H3K4me3/2). Members of this family include: AT5G05610 (AL1), AT3G11200 (AL2), AT3G42790 (AL3), AT5G26210 (AL4), AT5G20510 (AL5), AT2G02470 (AL6), AT1G14510 (AL7).
547	AT1G66350	TF	0.5439747873215882	RGA-LIKE 1 (RGL1)	Negative regulator of GA responses, member of GRAS family of transcription factors. Also belongs to the DELLA proteins that restrain the cell proliferation and expansion that drives plant growth. RGL1 may be involved in reducing ROS accumulation in response to stress by up-regulating the transcription of superoxide dismutases. Rapidly degraded in response to GA. Involved in flower and fruit devel…
548	AT1G21450	TF	0.542969045833656	SCARECROW-LIKE 1 (SCL1)	Encodes a scarecrow-like protein (SCL1). Member of GRAS gene family. The mRNA is cell-to-cell mobile.
549	AT3G21810	TF	0.5407700385306875		Zinc finger C-x8-C-x5-C-x3-H type family protein;(source:Araport11)
550	AT2G28450	TF	0.5395261821370629	TRNA METHYLTRANSFERASE 2B (TRM2B)	zinc finger (CCCH-type) family protein;(source:Araport11)
551	AT2G24650	TF	0.5384445154058035		B3 domain-containing protein REM13;(source:Araport11)
552	AT1G18450	epigenetic regulator	0.5367353869546759	ACTIN-RELATED PROTEIN 4 (ARP4)	Encodes a gene similar to actin-related proteins in other organisms. Member of nuclear ARP family of genes. Component of chromatin remodeling complexes, involved in chromatin-mediated gene regulation. Phenotype of the arp4-1 mutant allele revealed partial sterility due to defects in anther development. Targeting the distinct, 3' UTR of AtARP4 transcripts with RNA interference caused a drastic red…
553	AT4G18020	TF	0.5365979339244695	N/A	N/A
554	AT4G02020	epigenetic regulator	0.5337062429858141	SWINGER (SWN)	Encodes a polycomb group protein. Forms part of a large protein complex that can include VRN2 (VERNALIZATION 2), VIN3 (VERNALIZATION INSENSITIVE 3) and polycomb group proteins FERTILIZATION INDEPENDENT ENDOSPERM (FIE) and CURLY LEAF (CLF). The complex has a role in establishing FLC (FLOWERING LOCUS C) repression during vernalization. Performs a partially redundant role to MEA in controlling seed …
555	AT5G25475	TF	0.5330762683976391		AP2/B3-like transcriptional factor family protein;(source:Araport11)
556	AT5G06250	TF	0.5320890739787597	DEVELOPMENT-RELATED PCG TARGET IN THE APEX 4 (DPA4)	Transcription repressor involved in regulation of inflorescence architecture.
557	AT2G26150	TF	0.5309084138792649	N/A	N/A
558	AT1G66230	TF	0.5305054396622575	N/A	N/A
559	AT5G53200	TF	0.5297546745125633	TRIPTYCHON (TRY)	Homeodomain-like superfamily protein;(source:Araport11)
560	AT5G57380	epigenetic regulator	0.5296085305987547	VERNALIZATION INSENSITIVE 3 (VIN3)	Encodes a plant homeodomain protein VERNALIZATION INSENSITIVE 3 (VIN3). In planta VIN3 and VRN2, VERNALIZATION 2, are part of a large protein complex that can include the polycomb group (PcG) proteins FERTILIZATION INDEPENDENT ENDOSPERM (FIE), CURLY LEAF (CLF), and SWINGER (SWN or EZA1). The complex has a role in establishing FLC (FLOWERING LOCUS C) repression during vernalization.
561	AT4G14385	epigenetic regulator	0.5292737209951826		histone acetyltransferase subunit NuA4-domain protein;(source:Araport11)
562	AT5G56860	TF	0.5272386582364513	GATA, NITRATE-INDUCIBLE, CARBON METABOLISM-INVOLVED (GNC)	Encodes a member of the GATA factor family of zinc finger transcription factors. Modulate chlorophyll biosynthesis and glutamate synthase (GLU1/Fd-GOGAT) expression.
563	AT1G08620	epigenetic regulator	0.5262278079380888	(PKDM7D)	Member of family of Jumonji C (JmjC)-containing demethylases, its catalytic domain exhibits both H3K4 and H3K9 demethylation activities. Together with MMD1 promotes in male meiocytes gene expression in an H3K9me3-dependent manner and thereby contributes to meiotic chromosome condensation.
564	AT5G15130	TF	0.525912690386951	WRKY DNA-BINDING PROTEIN 72 (WRKY72)	member of WRKY Transcription Factor; Group II-b; contribute to basal immunity. The mRNA is cell-to-cell mobile.
565	AT1G34190	TF	0.5258323075478673	NAC DOMAIN CONTAINING PROTEIN 17 (NAC017)	Encodes a NAC domain transcription factor that regulates the mitochondrial retrograde response and coordinates organellar functions and stress responses.
566	AT3G10800	TF	0.5255202146072108	(BZIP28)	Encodes bZIP28, a putative membrane-tethered transcriptional factor. Up-regulated in response to heat; a bZIP28 null mutant has a heat-sensitive phenotype. bZIP28 has a similar domain structure to the mammalian ATF6 protein involved in the unfolded protein response (UPR), and shares a bZIP domain, transmembrane domain, and a canonical S1P cleavage site. The bZIP28 seems to be glycosylated in vivo…
567	AT4G17810	TF	0.5251816076902728	ZINC FINGER PROTEIN 1 (ZP1)	C2H2 domain regulatory protein. Functions downstream of GL2 during root hair development and regulates expression of targets RDH6, RSL2 and RSL4.
568	AT1G75710	TF	0.5232848916850417		C2H2-like zinc finger protein;(source:Araport11)
569	AT4G24470	TF	0.5229405220293578	ZINC-FINGER PROTEIN EXPRESSED IN INFLORESCENCE MERISTEM (ZIM)	ZIM is a putative transcription factor containing an atypical GATA-type zinc-finger motif.
570	AT5G38140	TF	0.5229243636050246	NUCLEAR FACTOR Y, SUBUNIT C12 (NF-YC12)	nuclear factor Y, subunit C12;(source:Araport11)
571	AT2G24260	TF	0.5226931146681228	LJRHL1-LIKE 1 (LRL1)	Encodes a basic helix-loop-helix (bHLH) protein that regulates root hair and sperm cell development. One of the three Arabidopsis homologs of the Lotus japonicus ROOTHAIRLESS1 (LjRHL1) gene: At2g24260 (AtLRL1), At4g30980 (AtLRL2), and At5g58010 (AtLRL3).
572	AT1G62310	epigenetic regulator	0.5191572217971248	(JMJ29)	Encodes a probable H3K9me2 demethylase. Functions in trichome morphogenesis via regulation of GL3.
573	AT3G46080	TF	0.5168355163007734		C2H2-type zinc finger family protein;(source:Araport11)
574	AT5G42520	TF	0.5167839433770322	N/A	N/A
575	AT4G00180	TF	0.5166326067131786	YABBY3 (YAB3)	YABBY gene family member, likely has transcription factor activity, involved in specifying abaxial cell fate. Along with FIL, involved in patterning of the fruit. GUS reporter gene expression in seedlings is observed in the young leaves and as the leaf matures, expression is restricted to the abaxial tissues of leaves, expression is also observed on either side of the leaf margin in the younger t…
576	AT5G51780	TF	0.5159069559159182	(BHLH)	basic helix-loop-helix (bHLH) DNA-binding superfamily protein;(source:Araport11)
577	AT3G04810	epigenetic regulator	0.5153742265023279	NIMA-RELATED KINASE 2 (NEK2)	Encodes AtNek2, a member of the NIMA-related serine/threonine kinases (Neks) that have been linked to cell-cycle regulation in fungi and mammals. Plant Neks might be involved in plant development processes.
578	AT3G12200	epigenetic regulator	0.5147963744877255	NIMA-RELATED KINASE 7 (Nek7)	Encodes AtNek7, a member of the NIMA-related serine/threonine kinases (Neks) that have been linked to cell-cycle regulation in fungi and mammals. Plant Neks might be involved in plant development processes.
579	AT4G22140	epigenetic regulator	0.5139529884925095	EARLY BOLTING IN SHORT DAYS (EBS)	Encoding a chromatin remodeling factor that regulates flowering time.
580	AT1G58025	epigenetic regulator	0.5131807802337399		DNA-binding bromodomain-containing protein;(source:Araport11)
581	AT1G69440	epigenetic regulator	0.5128384545129416	ARGONAUTE7 (AGO7)	Encodes ARGONAUTE7, a member of the ARGONAUTE family, characterised by the presence of PAZ and PIWI domains. Involved in the regulation of developmental timing. Required for the accumulation of TAS3 ta-siRNAs but not for accumulation of miR171, miR173, miR390 or mi391. Localized in mature rosette leaves and floral buds.
582	AT1G14410	TF	0.5126198781453949	WHIRLY 1 (WHY1)	Encodes a homolog of the potato p24 protein. Binds single strand telomeric repeats. Negatively regulates telomerase activity and telomere length.
583	AT5G18830	TF	0.511946704410123	SQUAMOSA PROMOTER BINDING PROTEIN-LIKE 7 (SPL7)	Encodes a member of the Squamosa Binding Protein family of transcriptional regulators. SPL7 is expressed highly in roots and appears to play a role in copper homeostasis. Mutants are hypersensitive to copper deficient conditions and display a retarded growth phenotype. SPL7 binds to the promoter of the copper responsive miRNAs miR398b and miR389c.
584	AT2G31280	TF	0.511890934545401	CONSERVED PEPTIDE UPSTREAM OPEN READING FRAME 7 (CPuORF7)	Encodes a LHW-like protein with 80% amino acid identity to LHW.
585	AT5G60142	TF	0.5064254442744766		AP2/B3-like transcriptional factor family protein;(source:Araport11)
586	AT2G36890	TF	0.5061353744333899	REGULATOR OF AXILLARY MERISTEMS 2 (RAX2)	Putative homolog of the Blind gene in tomato. Together with RAX1 and RAX3 belong to the class R2R3 MYB genes; encoded by the Myb-like transcription factor MYB38, regulates axillary meristem formation. The mRNA is cell-to-cell mobile.
587	AT1G59750	TF	0.5059793485223805	N/A	N/A
588	AT3G12810	epigenetic regulator	0.5048241013656479	PHOTOPERIOD-INDEPENDENT EARLY FLOWERING 1 (PIE1)	Encodes a protein similar to ATP-dependent, chromatin-remodeling proteins of the ISWI and SWI2/SNF2 family. Genetic analyses suggest that this gene is involved in multiple flowering pathways. Mutations in PIE1 results in suppression of FLC-mediated delay of flowering and causes early flowering in noninductive photoperiods independently of FLC. PIE1 is required for expression of FLC in the shoot a…
589	AT2G47210	TF	0.5045368741155092	SWR1 COMPLEX 4 (SWC4)	myb-like transcription factor family protein;(source:Araport11)
590	AT5G44180	TF	0.5041818175052645	RINGLET 2 (RLT2)	Homeodomain-like transcriptional regulator;(source:Araport11)
591	AT1G32750	epigenetic regulator	0.5040749935531434	(HAF01)	This gene is predicted to encode a histone acetyltransferase. Five lines with RNAi constructs directed against HAF1 grow normally and can produce root calli, but have defects in agrobacterium-mediated transformation.
592	AT5G22570	TF	0.5038107109781023	WRKY DNA-BINDING PROTEIN 38 (WRKY38)	member of WRKY Transcription Factor; Group III
593	AT1G19220	TF	0.5029648964850408	N/A	N/A
594	AT4G00150	TF	0.5020700469865107	HAIRY MERISTEM 3 (HAM3)	Belongs to one of the LOM (LOST MERISTEMS) genes: AT2G45160 (LOM1), AT3G60630 (LOM2) and AT4G00150 (LOM3). LOM1 and LOM2 promote cell differentiation at the periphery of shoot meristems and help to maintain their polar organization.
595	AT5G26880	TF	0.5019743726515038	AGAMOUS-LIKE 26 (AGL26)	Root Specific
596	AT2G42200	TF	0.5010765587257253	SQUAMOSA PROMOTER BINDING PROTEIN-LIKE 9 (SPL9)	Encodes a putative transcriptional regulator that is involved in the vegetative to reproductive phase transition. Expression is regulated by MIR156b. SPL activity nonautonomously inhibits initiation of new leaves at the shoot apical meristem.
597	AT2G22800	TF	0.5000045729073108	(HAT9)	Encodes homeobox protein HAT9.
598	AT4G36240	TF	0.4991687327563616	GATA TRANSCRIPTION FACTOR 7 (GATA7)	Encodes a member of the GATA factor family of zinc finger transcription factors.
599	AT5G24800	TF	0.4984326475252035	BASIC LEUCINE ZIPPER 9 (BZIP9)	Encodes bZIP protein BZO2H2.
600	AT2G46270	TF	0.4983856259528266	N/A	N/A
601	AT3G60390	TF	0.4970861793008808	HOMEOBOX-LEUCINE ZIPPER PROTEIN 3 (HAT3)	Encodes homeobox protein HAT3.
602	AT5G55690	TF	0.49642890262956296	AGAMOUS-LIKE 47 (AGL47)	AGL47 MADS box gene.
603	AT5G51870	TF	0.494217001855099	AGAMOUS-LIKE 71 (AGL71)	Encodes a MADS-box transcription factor involved in floral transition.
604	AT5G43170	TF	0.4940820051121192	N/A	N/A
605	AT5G10030	TF	0.491804807893361	TGACG MOTIF-BINDING FACTOR 4 (TGA4)	Encodes a member of basic leucine zipper transcription gene family. Nomenclature according to Xiang, et al. (1997).
606	AT3G25890	TF	0.4915411398200688	CYTOKININ RESPONSE FACTOR 11 (CRF11)	encodes a member of the ERF (ethylene response factor) subfamily B-6 of ERF/AP2 transcription factor family. The protein contains one AP2 domain. There are 12 members in this subfamily including RAP2.11. The mRNA is cell-to-cell mobile.
607	AT2G43410	epigenetic regulator	0.4910512249013303	(FPA)	FPA is a gene that regulates flowering time in Arabidopsis via a pathway that is independent of daylength (the autonomous pathway). Mutations in FPA result in extremely delayed flowering. Double mutants with FCA have reduced fertility and single/double mutants have defects in siRNA mediated chromatin silencing.
608	AT3G26744	TF	0.4902612831388337	INDUCER OF CBF EXPRESSION 1 (ICE1)	Encodes a MYC-like bHLH transcriptional activator that binds specifically to the MYC recognition sequences in the CBF3 promoter. It also binds to and inhibits the expression of ABI3. Mutants are defective in cold-regulated gene expression and ABA signaling druing seed germination.. Cold stress triggers protein degradation of nuclear GFPICE1 protein, and the RING finger protein HOS1 is required. S…
609	AT3G06590	TF	0.4902145872730671	ATBS1 INTERACTING FACTOR 2 (AIF2)	Encodes RITF1, a bHLH transcription factor that regulates the transcription of several genes involved in the detoxification of reactive oxygen species generated by salt stress.
610	AT2G32250	TF	0.4896547367291081	FAR1-RELATED SEQUENCE 2 (FRS2)	FAR1-related sequence 2;(source:Araport11)
611	AT2G40030	epigenetic regulator	0.4894208044651013	NUCLEAR RNA POLYMERASE D1B (NRPD1B)	Encodes the unique largest subunit of nuclear DNA-dependent RNA polymerase V; homologous to budding yeast RPB1 and the E. coli RNA polymerase beta prime subunit. Required for normal RNA-directed DNA methylation at non-CG methylation sites and transgene silencing. The nrpe1 mutant is more resistant to biotrophic pathogens and is primed to activate salicylic acid-dependent defence genes.
612	AT5G51860	TF	0.4888954711163614	AGAMOUS-LIKE 72 (AGL72)	Encodes a MADS-box transcription factor involved in floral transition.
613	AT5G64610	epigenetic regulator	0.4884096376901074	HISTONE ACETYLTRANSFERASE OF THE MYST FAMILY 1 (HAM1)	Encodes an enzyme with histone acetyltransferase activity. HAM1 primarily acetylate histone H4, but also display some ability to acetylate H3. Prior acetylation of lysine 5 on histone H4 reduces radioactive acetylation by either HAM1. HAM1 acetylates histone H4 lysine 5.
614	AT1G56010	TF	0.4876961230567301	NAC DOMAIN CONTAINING PROTEIN 1 (NAC1)	Encodes a transcription factor involved auxin-mediated lateral root formation. Acts downstream of TIR1 and is regulated post-transcriptionally by miRNA164 and by SINAT5-dependent ubiquitination.
615	AT4G02590	TF	0.4875511494364702	UNFERTILIZED EMBRYO SAC 12 (UNE12)	basic helix-loop-helix (bHLH) DNA-binding superfamily protein;(source:Araport11)
616	AT4G25440	TF	0.4872280020122565	ZINC FINGER WD40 REPEAT PROTEIN 1 (ZFWD1)	zinc finger WD40 repeat protein 1;(source:Araport11)
617	AT1G77080	TF	0.485981333330069	MADS AFFECTING FLOWERING 1 (MAF1)	MADS domain protein - flowering regulator that is closely related to FLC. Deletion of this locus in Nd ecotype is correlated with earlier flowering in short days suggesting function as a negative regulator of flowering.
618	AT5G66320	TF	0.4854379441795558	N/A	N/A
619	AT1G05830	epigenetic regulator	0.4849756601107031	TRITHORAX-LIKE PROTEIN 2 (ATX2)	Encodes a homolog of trithorax, a histone-lysine N-methyltransferase. Paralog of ATX1. Unlike ATX1 which is involved in trimethylating of histone H3-mysine 4, ATX2 is involved in dimethylating of histone H3-lysine 4. ATX1 and ATX2 influence the expression of largely nonoverlapping gene sets. The expression pattern of ATX2 is also different from that of ATX1.
620	AT2G30424	TF	0.4849176821729988	TRICHOMELESS 2 (TCL2)	In a tandem repeat with AT2g30432 (TCL1) and AT2g30420 (ETC2), it encodes a single-repeat R3 MYB transcription factor that is involved in the negative regulation of trichome formation.
621	AT1G07530	TF	0.4846413277888173	SCARECROW-LIKE 14 (SCL14)	Encodes a member of the GRAS family of transcription factors. The protein interacts with the TGA2 transcription factor and affects the transcription of stress-responsive genes. The protein is found in the nucleus and is also exported to the cytoplasm.
622	AT5G50820	TF	0.4840604818574834	NAC DOMAIN CONTAINING PROTEIN 97 (NAC097)	NAC domain containing protein 97;(source:Araport11)
623	AT5G59450	TF	0.4832010223936885		GRAS family transcription factor;(source:Araport11)
624	AT5G49620	TF	0.481950863352159	MYB DOMAIN PROTEIN 78 (MYB78)	Member of the R2R3 factor gene family.
625	AT4G01460	TF	0.4776093027086817		basic helix-loop-helix (bHLH) DNA-binding superfamily protein;(source:Araport11)
626	AT5G03680	TF	0.4776016711981313	PETAL LOSS (PTL)	Recessive mutations are defective in organ initiation and orientation in the second whorl. This gene encodes a trihelix transcription factor whose expression is limited to margins of floral and vegetative organs. Overexpression and double mutant analyses suggest that this gene is involved in limiting lateral growth of organs.
627	AT3G10040	TF	0.4762808500337432	HYPOXIA RESPONSE ATTENUATOR1 (HRA1)	Encodes HRA1 (HYPOXIA RESPONSE ATTENUATOR1), a low oxygen-inducible transcription factor.
628	AT5G11190	TF	0.4758627192708638	SHINE2 (SHN2)	Encodes a member of the ERF (ethylene response factor) subfamily B-6 of ERF/AP2 transcription factor family. The protein contains one AP2 domain. There are 12 members in this subfamily including RAP2.11.
629	AT4G35900	TF	0.4758171175588023	(FD)	bZIP protein required for positive regulation of flowering. Mutants are late flowering. FD interacts with FT to promote flowering.Expressed in the shoot apex in floral anlagen, then declines in floral primordia.
630	AT2G20180	TF	0.4740119860640373	PHYTOCHROME INTERACTING FACTOR 3-LIKE 5 (PIL5)	Encodes a novel Myc-related bHLH transcription factor that has transcriptional activation activity in the dark. It is a key negative regulator of phytochrome-mediated seed germination and acts by inhibiting chlorophyll biosynthesis, light-mediated suppression of hypocotyl elongation and far-red light-mediated suppression of seed germination, and promoting negative gravitropism in hypocotyls. Ligh…
631	AT3G48590	TF	0.473822713737506	N/A	N/A
632	AT5G43250	TF	0.4735499377193658	NUCLEAR FACTOR Y, SUBUNIT C13 (NF-YC13)	nuclear factor Y, subunit C13;(source:Araport11)
633	AT3G61630	TF	0.4734884778022425	CYTOKININ RESPONSE FACTOR 6 (CRF6)	CRF6 encodes one of the six cytokinin response factors. CRF5 belongs to the AP2/ERF superfamily of the transcriptional factors. CRF proteins rapidly relocalize to the nucleus in response to cytokinin. Analysis of loos-of-function mutants revealed that the CRFs function redundantly to regulate the development of embryos, cotyledons and leaves.
634	AT2G28810	TF	0.4733880773708022		Dof-type zinc finger DNA-binding family protein;(source:Araport11)
635	AT4G14540	TF	0.47216197099100893	NUCLEAR FACTOR Y, SUBUNIT B3 (NF-YB3)	nuclear factor Y, subunit B3;(source:Araport11)
636	AT3G52910	TF	0.4720107084095006	GROWTH-REGULATING FACTOR 4 (GRF4)	Growth regulating factor encoding transcription activator. One of the nine members of a GRF gene family, containing nuclear targeting domain. Involved in leaf development and expressed in root, shoot and flower.
637	AT2G26580	TF	0.4705377735400828	N/A	N/A
638	AT2G40620	TF	0.470343107796198	BASIC LEUCINE-ZIPPER 18 (BZIP18)	Basic-leucine zipper (bZIP) transcription factor family protein;(source:Araport11)
639	AT5G18240	TF	0.4692595631613044	MYB-RELATED PROTEIN 1 (MYR1)	Encodes MYR1 (MYR1).
640	AT5G18450	TF	0.4687539263842185		encodes a member of the DREB subfamily A-2 of ERF/AP2 transcription factor family. The protein contains one AP2 domain. There are eight members in this subfamily including DREB2A AND DREB2B that are involved in response to drought.
641	AT2G02470	epigenetic regulator	0.4682528036251915	ALFIN-LIKE 6 (AL6)	Encodes a member of the Alfin1-like family of nuclear-localized PHD (plant homeodomain) domain containing proteins that acts as a novel upstream regulator of root hair formation during Pi starvation. All AL proteins except AL3 bind to di- or trimethylated histone H3 (H3K4me3/2). Members of this family include: AT5G05610 (AL1), AT3G11200 (AL2), AT3G42790 (AL3), AT5G26210 (AL4), AT5G20510 (AL5), AT…
642	AT5G03510	TF	0.4676403207082702	N/A	N/A
643	AT4G21430	epigenetic regulator	0.4667148638626389	N/A	N/A
644	AT1G09530	TF	0.4655767476163339	PHYTOCHROME INTERACTING FACTOR 3 (PIF3)	Transcription factor interacting with photoreceptors phyA and phyB. Forms a ternary complex in vitro with G-box element of the promoters of LHY, CCA1. Acts as a negative regulator of phyB signalling. It degrades rapidly after irradiation of dark grown seedlings in a process controlled by phytochromes. Does not play a significant role in controlling light input and function of the circadian clockw…
645	AT5G64060	TF	0.4650881652094737	NAC DOMAIN CONTAINING PROTEIN 103 (NAC103)	NAC domain containing protein 103;(source:Araport11)
646	AT1G14580	TF	0.4641795153729176	N/A	N/A
647	AT2G44940	TF	0.4625893606939469	ETHYLENE-RESPONSIVE TRANSCRIPTION FACTOR 34 (ERF34)	encodes a member of the DREB subfamily A-4 of ERF/AP2 transcription factor family. The protein contains one AP2 domain. There are 17 members in this subfamily including TINY.
648	AT3G14020	TF	0.4617421174419815	NUCLEAR FACTOR Y, SUBUNIT A6 (NF-YA6)	nuclear factor Y, subunit A6;(source:Araport11)
649	AT1G25580	TF	0.4613966651959805	SUPPRESSOR OF GAMMA RADIATION 1 (SOG1)	Encodes suppressor of gamma response 1 (SOG1), a putative transcription factor governing multiple responses to DNA damage.
650	AT4G24240	TF	0.4607200667960278	WRKY DNA-BINDING PROTEIN 7 (WRKY7)	Encodes a Ca-dependent calmodulin binding protein. Sequence similarity to the WRKY transcription factor gene family.
651	AT5G61060	epigenetic regulator	0.4598445228028173	HISTONE DEACETYLASE 5 (HDA05)	Encodes a member of the histone deacetylase family. Class II RPD3-like family HDAC member which controls negative responses to salinity stress.
652	AT3G23250	TF	0.4582993591953963	MYB DOMAIN PROTEIN 15 (MYB15)	Member of the R2R3 factor gene family. Key regulator of lignin biosynthesis in effector-triggered immunity
653	AT4G31650	TF	0.4575500889769754		Transcriptional factor B3 family protein;(source:Araport11)
654	AT1G13450	TF	0.4565329820691788	GT-1 (GT-1)	Encodes GT-1, a plant transcription factor that binds to one of the cis-acting elements, BoxII, which resides within the upstream promoter region of light-responsive genes. GT-1 was assumed to act as a molecular switch modulated through Ca(2+)-dependent phosphorylation/dephosphorylation in response to light signals.
655	AT4G30080	TF	0.4547135647510426	AUXIN RESPONSE FACTOR 16 (ARF16)	Involved in root cap cell differentiation. Gene expression is regulated by mir160.Located in the nucleus.
656	AT1G52880	TF	0.4531598569594788	NO APICAL MERISTEM (NAM)	Transcription factor with a NAC domain. Homologous to the petunia gene NAM which is required for the development of the shoot. Expressed in the embryo.
657	AT3G23690	TF	0.4523068903523392	CIB1 LIKE PROTEIN 2 (CIL2)	basic helix-loop-helix (bHLH) DNA-binding superfamily protein;(source:Araport11)
658	AT1G80790	epigenetic regulator	0.4501352591394564	FACTOR OF DNA METHYLATION 5 (FDM5)	Belongs to a subgroup of SGS3-like proteins that act redundantly in RNA-directed DNA methylation: AT1G15910 (FDM1), AT4G00380 (FDM2), AT3G12550 (FDM3), AT1G13790 (FDM4), AT1G80790 (FDM5). The mRNA is cell-to-cell mobile.
659	AT2G19670	epigenetic regulator	0.44910711513430657	PROTEIN ARGININE METHYLTRANSFERASE 1A (PRMT1A)	protein arginine methyltransferase 1A;(source:Araport11)
660	AT3G24120	TF	0.4485243491525268	PHR1-LIKE 2 (PHL2)	MYB-CC protein involved in regulation of response to phosphate starvation.
661	AT5G67190	TF	0.44575672881771583	DREB AND EAR MOTIF PROTEIN 2 (DEAR2)	encodes a member of the DREB subfamily A-5 of ERF/AP2 transcription factor family. The protein contains one AP2 domain. There are 16 members in this subfamily including RAP2.1, RAP2.9 and RAP2.10.
662	AT3G60030	TF	0.4445570800697685	N/A	N/A
663	AT5G09790	epigenetic regulator	0.4444709346948788	ARABIDOPSIS TRITHORAX-RELATED PROTEIN 5 (ATXR5)	Encodes a SET-domain protein, a H3K27 monomethyltransferases required for chromatin structure and gene silencing. Regulates heterochromatic DNA replication. Contains a PCNA-binding domain. ATXR5 accumulates preferentially during the late G1 or S phase, suggesting that it plays a role in cell-cycle regulation or progression. A plant line expressing an RNAi construct directed against this gene has …
664	AT4G29510	epigenetic regulator	0.4424447639065722	ARGININE METHYLTRANSFERASE 11 (PRMT11)	Has arginine N-methyltransferase activity. Modifies AtMBD7.
665	AT5G03740	epigenetic regulator	0.44238830352288055	HISTONE DEACETYLASE 2C (HD2C)	HD2-type histone deacetylase HDAC. Involved in the ABA and stress responses. Mediates transcriptional repression via histone modification.
666	AT3G14180	TF	0.4404063900945165	N/A	N/A
667	AT2G33860	TF	0.4401674701395334	ETTIN (ETT)	ettin (ett) mutations have pleiotropic effects on Arabidopsis flower development, causing increases in perianth organ number, decreases in stamen number and anther formation, and apical-basal patterning defects in the gynoecium. The ETTIN gene encodes a protein with homology to DNA binding proteins which bind to auxin response elements. ETT transcript is expressed throughout stage 1 floral merist…
668	AT3G19510	TF	0.4398201451357881	(HAT3.1)	Encodes a member of the PHD-finger homeodomain protein family. The HAT3.1 homeodomain is highly divergent in sequence even at positions that are almost invariable among homeodomains. HAT3.1 shows a preference for the sequence T(A/G)(A/C)ACCA, different from those bound by other homeodomains.
669	AT4G12750	TF	0.4397822618734136		Homeodomain-like transcriptional regulator;(source:Araport11)
670	AT1G77300	epigenetic regulator	0.43856779762642695	N/A	N/A
671	AT5G18620	epigenetic regulator	0.4366127333709435	CHROMATIN REMODELING FACTOR17 (CHR17)	Encodes a member of the A. thaliana imitation switch (AtISWI) subfamily of chromatin remodeling factors. Double mutation in CHR17 and CHR11 results in the loss of the evenly spaced nucleosome pattern in gene bodies, but does not affect nucleosome density.
672	AT4G27240	TF	0.4362748522974889		zinc finger (C2H2 type) family protein;(source:Araport11)
673	AT1G72650	TF	0.4349325192593753	TRF-LIKE 6 (TRFL6)	Arabidopsis thaliana myb family transcription factor (At1g72650)
674	AT3G24880	epigenetic regulator	0.43447147845434003	(ATEAF1A)	Encodes a nuclear localized protein of unknown function that interacts with components of the NuA4 histone acetyltransferase complex. I
675	AT5G06800	TF	0.4343655054571649		myb-like HTH transcriptional regulator family protein;(source:Araport11)
676	AT1G69570	TF	0.4334558925475309	CYCLING DOF FACTOR 5 (CDF5)	CDF5 is a circadian regulated transcript that is antiphasic with respect to its natural antisense transcript (NAT) FLORE (AT1G69572).CDF5 transcript accumulation delays flowering. CDF5 links circadian oscillation and photoperiodism.
677	AT3G15510	TF	0.4311896989665765	NAC DOMAIN CONTAINING PROTEIN 2 (NAC2)	Note of caution: not to be confused with another protein (AtNAC6 locus AT5G39610) which on occasion has also been referred to as AtNAC2.
678	AT1G08460	epigenetic regulator	0.4301170524337449	HISTONE DEACETYLASE 8 (HDA08)	histone deacetylase 8;(source:Araport11)
679	AT1G71692	TF	0.4290801350669541	AGAMOUS-LIKE 12 (AGL12)	Encodes a member of the MADS box family of transcription factors. Involved in root cell differentiation and flowering time. Loss of function mutations have abnormal cellular differentiation in the roots and are late flowering. AGL12 along with AGL14, and AGL17 is preferentially expressed in root tissues and represent the only characterized MADS box genes expressed in roots.
680	AT2G44730	TF	0.4288355464688048	N/A	N/A
681	AT1G69010	TF	0.4287345447986355	BES1-INTERACTING MYC-LIKE PROTEIN 2 (BIM2)	Encodes BES1-INTERACTING MYC-LIKE 2 (BIM2), a PAR1 (PHYTOCHROME RAPIDLY REGULATED 1)-interacting protein that positively modulates the shade avoidance syndrome in Arabidopsis seedlings.
682	AT5G51990	TF	0.4283401755867236	C-REPEAT-BINDING FACTOR 4 (CBF4)	encodes a member of the DREB subfamily A-1 of ERF/AP2 transcription factor family (CBF4). The protein contains one AP2 domain. There are six members in this subfamily, including CBF1, CBF2, and CBF3. This gene is involved in response to drought stress and abscisic acid treatment, but not to low temperature.
683	AT3G62090	TF	0.4275875013622156	PHYTOCHROME INTERACTING FACTOR 3-LIKE 2 (PIL2)	encodes a novel Myc-related bHLH transcription factor, which physically associated with APRR1/TOC1 and is a member of PIF3 transcription factor family.
684	AT3G53340	TF	0.4271395684100229	NUCLEAR FACTOR Y, SUBUNIT B10 (NF-YB10)	nuclear factor Y, subunit B10;(source:Araport11)
685	AT5G22290	TF	0.4255693910035575	NAC DOMAIN CONTAINING PROTEIN 89 (NAC089)	Encodes ANAC089, a membrane-tethered transcription factor that negatively regulates floral initiation. Also controls ER-stress-induced programmed cell death.
686	AT5G15150	TF	0.4252461812865592	HOMEOBOX 3 (HB-3)	homeobox-containing gene with an unusual feature: a leucine zipper motif adjacent to the carboxyl-terminal of the homeodomain structure. This gene is expressed primarily in the cortex of the root and the stem.
687	AT3G21430	TF	0.4250977282527991	ALWAYS EARLY 3 (ALY3)	DNA binding protein;(source:Araport11)
688	AT3G49500	epigenetic regulator	0.423991377950613	RNA-DEPENDENT RNA POLYMERASE 6 (RDR6)	Encodes RNA-dependent RNA polymerase. Involved in trans-acting siRNA and other siRNA biogenesis. Required for post-transcriptional gene silencing and natural virus resistance.Loss of function mutants produce ectopic megaspore mother cell and supernumary female gametophytes.
689	AT5G25390	TF	0.42353891228508656	SHINE3 (SHN3)	encodes a member of the ERF (ethylene response factor) subfamily B-6 of ERF/AP2 transcription factor family. The protein contains one AP2 domain. There are 12 members in this subfamily including RAP2.11.
690	AT4G28610	TF	0.4219700556495278	N/A	N/A
691	AT5G21150	epigenetic regulator	0.4192755158929894	ARGONAUTE 9 (AGO9)	AGO9-dependent sRNA silencing is crucial to specify cell fate in the Arabidopsis ovule. AGO9 is expressed in reproductive companion cells but not in the associated male or female gametes or their precursors. Therefore, AGO9 acts non-cell autonomously to silencing the activity of TEs activity in the female gametophyte.Loss of function mutants produce ectopic megaspore mother cell and supernumary f…
692	AT5G12850	TF	0.4156393521581851	TANDEM ZINC FINGER 8 (TZF8)	CCCH-type zinc finger protein with ARM repeat domain-containing protein;(source:Araport11)
693	AT4G09460	TF	0.4153522188014443	MYB DOMAIN PROTEIN 6 (MYB6)	Encodes myb6 DNA-binding protein. The mRNA is cell-to-cell mobile.
694	AT5G48560	TF	0.4151550891770845	CRY2-INTERACTING BHLH 2 (CIB2)	basic helix-loop-helix (bHLH) DNA-binding superfamily protein;(source:Araport11)
695	AT1G62360	TF	0.4125648848321509	SHOOT MERISTEMLESS (STM)	Class I knotted-like homeodomain protein that is required for shoot apical meristem (SAM) formation during embryogenesis and for SAM function throughout the lifetime of the plant. Functions by preventing incorporation of cells in the meristem center into differentiating organ primordia. It has also been shown to have a role in the specification of flower meristem identity.
696	AT4G16110	TF	0.41079026034456095	RESPONSE REGULATOR 2 (RR2)	Encodes a pollen-specific transcription factor involved in the expression of nuclear genes for components of mitochondrial complex I in Arabidopsis. Acts in concert with other type-B ARRs in the cytokinin signaling pathway. AHK3 mediates cytokinin-induced phosphorylation of ARR2 on the Asp-80 residue. This phosphorylation plays a positive role of ARR2 in cytokinin-mediated control of leaf longevi…
697	AT2G46310	TF	0.4100574896909279	N/A	N/A
698	AT4G11660	TF	0.40961787186894394	(AT-HSFB2B)	member of Heat Stress Transcription Factor (Hsf) family
699	AT5G15480	TF	0.4093931094011555	MALE FERTILITY-ASSOCIATED ZINC FINGER PROTEIN 1 (MAZ1)	Cys2/His2 zinc finger protein involved in pollen wall development.
700	AT2G30470	TF	0.4084915348948723	HIGH-LEVEL EXPRESSION OF SUGAR-INDUCIBLE GENE 2 (HSI2)	HSI2 is a member of the ABI3 family of B3 domain proteins and functions as an active repressor of the Spo minimal promoter through the EAR motif. It contains a plant-specific B3 DNA-binding domain. It is expressed at similar levels in all organs. Treatment with 6% sucrose showed a slight increase in transcript levels after 24 h. No changes were observed after treatment with 50?M ABA. It is locali…
701	AT2G25880	epigenetic regulator	0.4070246817035557	ATAURORA2 (AUR2)	Encodes a member of a family of Ser/Thr kinases whose activities peak during cell division. Transcripts are abundant in tissues rich in dividing cells like roots and flowers but are low or absent in fully expanded leaves and stems. In interphase cells, the protein is predominantly nuclear. During mitosis, the protein associates with plant-specific cytoskeletal structures (preprophase band, phragm…
702	AT3G03300	epigenetic regulator	0.4069781707224242	DICER-LIKE 2 (DCL2)	Encodes a Dicer-like protein that functions in the antiviral silencing response in turnip-crinkle virus-infected plants but not in TMV or CMV-strain-Y-infected plants. Involved in the production of ta-siRNAs. Partially antagonizes the production of miRNAs by DCL1. Substitutes for DCL4 to produce viral siRNA when DCL4 is missing or inhibited. Able to produce siRNAs but not miRNAs.
703	AT2G13570	TF	0.4067314265690365	NUCLEAR FACTOR Y, SUBUNIT B7 (NF-YB7)	nuclear factor Y, subunit B7;(source:Araport11)
704	AT4G17570	TF	0.4067173544739357	GATA TRANSCRIPTION FACTOR 26 (GATA26)	Encodes a member of the GATA factor family of zinc finger transcription factors.
705	AT4G00990	epigenetic regulator	0.40592849376659706	JMJC DOMAIN-CONTAINING PROTEIN 27 (JMJ27)	jJumonji-domain-containing H3K9 histone demethylase. Loss of function mutants are susceptible to bacterial infection and early flowering.
706	AT1G50640	TF	0.4046600785016637	ETHYLENE RESPONSIVE ELEMENT BINDING FACTOR 3 (ERF3)	encodes a member of the ERF (ethylene response factor) subfamily B-1 of ERF/AP2 transcription factor family (ATERF-3). The protein contains one AP2 domain. There are 15 members in this subfamily including ATERF-3, ATERF-4, ATERF-7, and leafy petiole.
707	AT5G43810	epigenetic regulator	0.4042524800500424	ARGONAUTE 10 (AGO10)	Encodes Argonaute10, a member of the EIF2C (elongation initiation factor 2c)/ Argonaute class of proteins. Required to establish the central-peripheral organization of the embryo apex. Along with WUS and CLV genes, controls the relative organization of central zone and peripheral zone cells in meristems. Acts in embryonic provascular tissue potentiating WUSCHEL function during meristem developmen…
708	AT3G61150	TF	0.4041062914840505	HOMEODOMAIN GLABROUS 1 (HDG1)	Encodes a homeobox-leucine zipper family protein belonging to the HD-ZIP IV family.
709	AT3G12380	epigenetic regulator	0.4037404643668979	ACTIN-RELATED PROTEIN 5 (ARP5)	Encodes a gene similar to actin-related proteins in other organisms. Member of nuclear ARP gene family.
710	AT2G42300	TF	0.4026028255182573		basic helix-loop-helix (bHLH) DNA-binding superfamily protein;(source:Araport11)
711	AT2G04880	TF	0.40183027805979454	ZINC-DEPENDENT ACTIVATOR PROTEIN-1 (ZAP1)	Encodes WRKY1, a member of the WRKY transcription factors in plants involved in disease resistance, abiotic stress, senescence as well as in some developmental processes. WRKY1 is involved in the salicylic acid signaling pathway. The crystal structure of the WRKY1 C-terminal domain revealed a zinc-binding site and identified the DNA-binding residues of WRKY1. The mRNA is cell-to-cell mobile.
712	AT1G06230	epigenetic regulator	0.4018260546180719	GLOBAL TRANSCRIPTION FACTOR GROUP E4 (GTE4)	This gene is predicted to encode a bromodomain-containing protein. Plant lines expressing RNAi constructs targeted against GTE4 show some resistance to agrobacterium-mediated root transformation.
713	AT3G50890	TF	0.4016869796507077	N/A	N/A
714	AT3G12980	epigenetic regulator	0.40134694487585737	HISTONE ACETYLTRANSFERASE OF THE CBP FAMILY 5 (HAC5)	Encodes an enzyme with histone acetyltransferase activity that can use both H3 and H4 histones as substrates. No single prior lysine acetylation is sufficient to block HAC5 acetylation of the H3 or H4 peptides, suggesting that HAC5 can acetylate any of several lysines present in the peptides. Di-acetylation of both lysines 9 and 14 on the H3 peptide significantly reduces the level of incorporated…
715	AT5G60130	TF	0.3996061219523505		AP2/B3-like transcriptional factor family protein;(source:Araport11)
716	AT1G75490	TF	0.3992944441060661	N/A	N/A
717	AT5G05120	TF	0.3986663378497147		C2H2 and C2HC zinc fingers superfamily protein;(source:Araport11)
718	AT3G28910	TF	0.3981796043195732	MYB DOMAIN PROTEIN 30 (MYB30)	Encodes a MYB family transcriptional regulator.It is a a positive regulator of the pathogen-induced hypersensitive response and of brassinosteroid and abscisic acid signaling and a negative regulator of photomorphogenesis. Accumulation of MYB30 is light regulated and activity is modulated by SUMOlaytion. MYB30 can for complexes with different bHLH components to regulate expression of different pa…
719	AT4G23980	TF	0.3975782145330747	AUXIN RESPONSE FACTOR 9 (ARF9)	Encodes auxin response factor 9 (ARF9). The mRNA is cell-to-cell mobile.
720	AT5G07310	TF	0.3953882693567121	ETHYLENE RESPONSE FACTOR 115 (ERF115)	encodes a member of the ERF (ethylene response factor) subfamily B-4 of ERF/AP2 transcription factor family. The protein contains one AP2 domain. There are 7 members in this subfamily. Cytokinin production induced by jasmonate represses adventitious rooting.
721	AT1G04870	epigenetic regulator	0.3946904566312277	PROTEIN ARGININE METHYLTRANSFERASE 10 (PRMT10)	Encodes a type I protein arginine methyltransferase based on the At1g04870.2 gene model. PRMT10 can catalyze the asymmetric dimethylation of arginine 3 on histone 4 and can also methylate myelin basic protein in vitro. Mutants lacking PRMT10 flower late due to defects in the autonomous pathway and they have elevated levels of FLC transcripts.
722	AT3G18210	epigenetic regulator	0.394234529192018	CUPULIFORMIS2 (CP2)	Belongs to the 2-oxoglutarate (2OG) and Fe(II)-dependent oxygenase superfamily proteins and contains an oxoglutarate/iron-dependent oxygenase domain (InterPro:IPR005123) of the prolyl 4-hydroxylase, alpha subunit subtype (P4Hc; InterPro:IPR006620), participates in epigenetic repression of flowering genes, works redundantly with ICU11 to repress several members of the MADS-box transcription factor…
723	AT2G01060	TF	0.39416851729905455		myb-like HTH transcriptional regulator family protein;(source:Araport11)
724	AT3G04930	TF	0.39341336956510825		DNA-binding storekeeper protein-related transcriptional regulator;(source:Araport11)
725	AT1G78700	TF	0.3933300777051277	N/A	N/A
726	AT5G66730	TF	0.3929061446641313	INDETERMINATE DOMAIN 1 (IDD1)	C2H2-like zinc finger protein;(source:Araport11)
727	AT3G02550	TF	0.391442056848476	LOB DOMAIN-CONTAINING PROTEIN 41 (LBD41)	LOB domain-containing protein 41;(source:Araport11)
728	AT5G65080	TF	0.38991708601529307	N/A	N/A
729	AT2G24570	TF	0.3894898416868088	WRKY DNA-BINDING PROTEIN 17 (WRKY17)	member of WRKY Transcription Factor; Group II-d; negative regulator of basal resistance to Pseudomonas syringae.
730	AT1G01350	TF	0.3893995766249801		Zinc finger (CCCH-type/C3HC4-type RING finger) family protein;(source:Araport11)
731	AT5G42640	TF	0.38841397716519865	GAZ-LIKE 2 (GAL2)	Member of a small family of zinc finger containing putative transcription factors.Similar to GAZ.
732	AT3G57230	TF	0.3883028563156302	AGAMOUS-LIKE 16 (AGL16)	MADS-box transcription factor. Expressed in leaf, root and stem, with higher RNA accumulation in guard cells and trichomes. AGL16 can directly interact with SVP and indirectly interact with FLC. Furthermore, the accumulation of AGL16 transcripts is modulated by miR824 (AT4G24415). The flowering time effect for the miR824/AGL16 module is more obvious in the Col-FRI background than in the Col-0 bac…
733	AT5G06770	TF	0.3851086610813072	(KHZ2)	KHZ2 is a CCCH zinc-finger and KH domain protein belonging to the VII subfamily. It is expressed throughout the plant. Highly similar to KHZ1.Double mutants with khz1 are late flowering. Overexpression leads to increased rates of leaf senescence.
734	AT3G51910	TF	0.3847786140305503	HEAT SHOCK TRANSCRIPTION FACTOR A7A (HSFA7A)	member of Heat Stress Transcription Factor (Hsf) family The mRNA is cell-to-cell mobile.
735	AT5G67060	TF	0.3837715600816829	HECATE 1 (HEC1)	Encodes a bHLH transcription factor that is involved in transmitting tract and stigma development and acts as a local modulator of auxin and cytokinin responses to control gynoecium development. HEC1 affects auxin transport by acting as a transcriptional regulator of PIN1 and PIN3.
736	AT5G66870	TF	0.3836195391085268	ASYMMETRIC LEAVES 2-LIKE 1 (ASL1)	Encodes LOB domain protein whose overexpression results in KNOX gene repression. Overexpression also results in plants with hyponastic leaves, downward pointing flowers and reduced apical dominance. May be involved in the transcriptional regulation of the homeobox gene BP (brevipedicellus) during lateral organ differentiation. Acts together with AS2 in proximal-distal symmetry determination.
737	AT4G16845	epigenetic regulator	0.3835363584244485	REDUCED VERNALIZATION RESPONSE 2 (VRN2)	The VERNALIZATION2 (VRN2) gene mediates vernalization and encodes a nuclear-localized zinc finger protein with similarity to Polycomb group (PcG) proteins of plants and animals. In wild-type Arabidopsis, vernalization results in the stable reduction of the levels of the floral repressor FLC. In vrn2 mutants, FLC expression is downregulated normally in response to vernalization, but instead of rem…
738	AT4G01250	TF	0.3830269090554259	(WRKY22)	AtWRKY22 is a member of WRKY Transcription Factor; Group II-e. It is involved in regulation of dark induced leaf senescence.
739	AT5G55390	epigenetic regulator	0.3822008950646624	N/A	N/A
740	AT5G58130	epigenetic regulator	0.38155914845240624	N/A	N/A
741	AT5G11530	epigenetic regulator	0.3808345935400671	EMBRYONIC FLOWER 1 (EMF1)	Involved in regulating reproductive development
742	AT5G46830	TF	0.3806875764673432	NACL-INDUCIBLE GENE 1 (NIG1)	Calcium-binding transcription factor involved in salt stress signaling.
743	AT3G49850	TF	0.3795123832049938	TELOMERE REPEAT BINDING FACTOR 3 (TRB3)	Encodes a telomeric DNA binding protein. In vitro, the protein preferentially binds double-stranded telomeric repeats, but it can also bind to the single G-rich telomeric strand.Single Myb Histone (SMH) gene family member. Contains terminal acidic SANT domain.
744	AT2G31370	TF	0.3786950546659389	POSF21 (POSF21)	Basic-leucine zipper (bZIP) transcription factor family protein;(source:Araport11)
745	AT3G12910	TF	0.378184159249641		NAC (No Apical Meristem) domain transcriptional regulator superfamily protein;(source:Araport11)
746	AT1G20640	TF	0.3772592233857613	NIN-LIKE PROTEIN 4 (NLP4)	Plant regulator RWP-RK family protein;(source:Araport11)
747	AT2G27110	TF	0.3765372559652671	FAR1-RELATED SEQUENCE 3 (FRS3)	FAR1-related sequence 3;(source:Araport11)
748	AT1G19210	TF	0.3751283421791454	(ERF017)	encodes a member of the DREB subfamily A-5 of ERF/AP2 transcription factor family. The protein contains one AP2 domain. There are 15 members in this subfamily including RAP2.1, RAP2.9 and RAP2.10.
749	AT1G05230	TF	0.3744143986439838	HOMEODOMAIN GLABROUS 2 (HDG2)	Encodes a homeobox-leucine zipper family protein belonging to the HD-ZIP IV family. Mutants have trichomes that appear glass-like under a dissecting microscope as compared to the wild-type trichomes. The mutations do not affect trichome growth or branch number.
750	AT1G58100	TF	0.3738486859908247	TCP DOMAIN PROTEIN 8 (TCP8)	Encodes TCP8, belongs to the TCP transcription factor family known to bind site II elements in promoter regions. Modulates GA-dependent stamen filament elongation by direct activation of SAUR63 subfamily genes through conserved target sites in their promoters.
751	AT1G10120	TF	0.3732416133801367	CRY2-INTERACTING BHLH 4 (CIB4)	basic helix-loop-helix (bHLH) DNA-binding superfamily protein;(source:Araport11)
752	AT1G02230	TF	0.3725402106956018	NAC DOMAIN CONTAINING PROTEIN 4 (NAC004)	NAC domain containing protein 4;(source:Araport11)
753	AT2G33550	TF	0.3724422993206036	ARABIDOPSIS SH4-RELATED3 (ASR3)	Homeodomain-like superfamily protein;(source:Araport11)
754	AT5G64630	epigenetic regulator	0.3718265267114515	FASCIATA 2 (FAS2)	Chromatin Assembly Factor-1 (CAF-1) p60 subunit. Involved in organization of the shoot and root apical meristems. In Arabidopsis, the three CAF-1 subunits are encoded by FAS1, FAS2 and, most likely, MSI1, respectively. Mutations in FAS1 or FAS2 lead to increased frequency of homologous recombination and T-DNA integration in Arabidopsis.
755	AT4G25210	TF	0.3707539427179515		DNA-binding storekeeper protein-related transcriptional regulator;(source:Araport11)
756	AT2G46590	TF	0.369776050093103	DOF AFFECTING GERMINATION 2 (DAG2)	Encodes a protein containing Dof zinc finger motifs that is a positive regulator of light-mediated seed germination. Its expression is limited to vascular system of the mother plant. A recessive mutation is inherited as maternal-effect and expression is not detected in the embryo. Mutants are defective in seed germination and are more dependent on light and cold treatment and less sensitive to gi…
757	AT2G22740	epigenetic regulator	0.3694573121893038	N/A	N/A
758	AT4G24660	TF	0.3689447170488473	HOMEOBOX PROTEIN 22 (HB22)	homeobox protein 22;(source:Araport11)
759	AT4G32010	TF	0.3688395761724571	HSI2-LIKE 1 (HSL1)	Transcriptional repressor involved in the recruitment of PRC2 for genome-wide polycomb silencing.
760	AT1G13790	epigenetic regulator	0.3679927560614476	FACTOR OF DNA METHYLATION 4 (FDM4)	Belongs to a subgroup of SGS3-like proteins that act redundantly in RNA-directed DNA methylation: AT1G15910 (FDM1), AT4G00380 (FDM2), AT3G12550 (FDM3), AT1G13790 (FDM4), AT1G80790 (FDM5).
761	AT5G18090	TF	0.3667418364915046		AP2/B3-like transcriptional factor family protein;(source:Araport11)
762	AT4G38340	TF	0.3665352332434851	NIN-LIKE PROTEIN 3 (NLP3)	Chip-seq data indicates bZIP1 binds to the NLP3 promoter.
763	AT1G68550	TF	0.3664588186966824	N/A	N/A
764	AT3G09735	TF	0.3655650309713923		S1FA-like DNA-binding protein;(source:Araport11)
765	AT1G77640	TF	0.3649771001204434		encodes a member of the DREB subfamily A-5 of ERF/AP2 transcription factor family. The protein contains one AP2 domain. There are 15 members in this subfamily including RAP2.1, RAP2.9 and RAP2.10.
766	AT2G03340	TF	0.3648120965913206	WRKY DNA-BINDING PROTEIN 3 (WRKY3)	Encodes WRKY DNA-binding protein 3 (WRKY3).
767	AT3G22830	TF	0.3647197360719524	HEAT SHOCK TRANSCRIPTION FACTOR A6B (HSFA6B)	member of Heat Stress Transcription Factor (Hsf) family
768	AT3G47640	TF	0.3643276419941637	POPEYE (PYE)	Encodes POPEYE (PYE), a bHLH transcription factor regulating response to iron deficiency in Arabidopsis roots.
769	AT3G63270	epigenetic regulator	0.3637571852665191	ANTAGONIST OF LHP1-1 (ALP1)	A mutation in ANTAGONIST OF LHP1 1 (ALP1) suppresses the phenotype of lhp1 mutant plants. ALP1 interacts genetically with several PcG and trxG components and antagonizes PcG silencing. The interaction has a negative effect on polycomb-mediated gene repression since double mutant combinations of clf alp1 or lhp1 alp1 show supression of the clf and lhp1 single mutant phenotypes. ALP1 domestication …
770	AT4G35580	TF	0.3621043628321923	NAC TRANSCRIPTION FACTOR-LIKE 9 (NTL9)	Encodes a calmodulin-binding NAC protein (CBNAC). Contains calmodulin-binding domain in the C-terminus of the protein. Functions as a calmodulin-regulated transcriptional repressor.
771	AT3G07610	epigenetic regulator	0.3611003905141729	INCREASE IN BONSAI METHYLATION 1 (IBM1)	IBM1 likely encodes a protein with histone H3mK9 demethylation activity. It may preferentially demethylate H3mK9 at low-copy loci to protect them from silencing by nearby heterochromatin by preventing the spread of cytosine methylation. BONSAI (At1g73177) is hypermethylated in ibm1 mutants. ibm1 mutants have morphological defects that become apparent at the F3 generation, including small narrow l…
772	AT1G26790	TF	0.3608442607535513	CYCLING DOF FACTOR 6 (CDF6)	Dof-type zinc finger DNA-binding family protein;(source:Araport11)
773	AT5G65320	TF	0.3605425614091678	N/A	N/A
774	AT4G39780	TF	0.3597878488281134		encodes a member of the DREB subfamily A-6 of ERF/AP2 transcription factor family. The protein contains one AP2 domain. There are 8 members in this subfamily including RAP2.4.
775	AT4G22745	epigenetic regulator	0.3595292361241675	METHYL-CPG-BINDING DOMAIN 1 (MBD1)	Protein containing methyl-CpG-binding domain.
776	AT1G71260	TF	0.358070253937353	WHIRLY 2 (ATWHY2)	Encodes WHY2, a homolog of the potato p24 protein. It shares the conserved KGKAAL domain, a putative DNA-binding domain, with potato p24 and is localized to mitochondria and not the nucleus. WHY2 is a member of the Whirly family proteins present mainly in the plant kingdom performing various activities related to DNA metabolism. Crystal structure of Solanum tuberosum WHY2, a close homolog of Arab…
777	AT5G42630	TF	0.35772444010453186	ABERRANT TESTA SHAPE (ATS)	Encodes a member of the KANADI family of putative transcription factors. Involved in integument formation during ovule development and expressed at the boundary between the inner and outer integuments. It is essential for directing laminar growth of the inner integument.Along with KAN1 and KAN2, KAN4 is involved in proper localization of PIN1 in early embryogenesis.
778	AT2G33610	epigenetic regulator	0.35743049207959393	N/A	N/A
779	AT3G19290	TF	0.3565166926016098	ABRE BINDING FACTOR 4 (ABF4)	bZIP transcription factor with specificity for abscisic acid-responsive elements (ABRE). Mediates ABA-dependent stress responses.ABF4 acts through SnRK2 pathway and binds to ABA response elements of the promoters of NYE1 and regulates their expression to promote chlorophyll degradation.
780	AT5G05610	epigenetic regulator	0.3563886272117363	ALFIN-LIKE 1 (AL1)	Encodes a member of the Alfin1-like family of nuclear-localized PHD (plant homeodomain) domain containing proteins. All AL proteins except AL3 bind to di- or trimethylated histone H3 (H3K4me3/2). Members of this family include: AT5G05610 (AL1), AT3G11200 (AL2), AT3G42790 (AL3), AT5G26210 (AL4), AT5G20510 (AL5), AT2G02470 (AL6), AT1G14510 (AL7).
781	AT3G17310	epigenetic regulator	0.3561203262167947	N/A	N/A
782	AT2G40950	TF	0.35579941726249026	(BZIP17)	bZIP17 appears to regulate transcription as part of a salt and osmotic stress response. zip17 mutants show enhanced inhibition of primary root elongation in response to NaCl. Several salt-responsive genes, such as ATHB-7 show a reduced transcriptional response to a salt treatment in zip17 mutant seedlings. myc:bZIP17 undergoes proteolytic processing in salt-treated wild type seedlings, but not in…
783	AT1G79840	TF	0.3556072578862352	GLABRA 2 (GL2)	Glabra 2, a homeodomain protein affects epidermal cell identity including trichomes, root hairs, and seed coat. It also down-regulates seed oil content. Expressed in atrichoblasts and required to suppress root hair development. Also expressed abundantly during early seed development. Directly regulated by WER.
784	AT3G51120	TF	0.35475455551532337	N/A	N/A
785	AT5G43540	TF	0.3546572758407817		C2H2 and C2HC zinc fingers superfamily protein;(source:Araport11)
786	AT1G50600	TF	0.35392438798294945	SCARECROW-LIKE 5 (SCL5)	Encodes a scarecrow-like protein (SCL5). Member of GRAS gene family.
787	AT5G40880	TF	0.3538921879188212		WD-40 repeat family protein / zfwd3 protein (ZFWD3);(source:Araport11)
788	AT1G77950	TF	0.3538230779353362	AGAMOUS-LIKE 67 (AGL67)	Cooperates with the histone mark reader EBS to modulate seed germination under high temperature.
789	AT1G54060	TF	0.35105897404017894	6B-INTERACTING PROTEIN 1-LIKE 1 (ASIL1)	Member of the trihelix DNA binding protein family. Nuclear localized. Involved in repressing seed maturation genes during seed germination and seedling development.
790	AT5G60830	TF	0.35102047098535577	BASIC LEUCINE-ZIPPER 70 (bZIP70)	basic leucine-zipper 70;(source:Araport11)
791	AT5G37800	TF	0.35098263028440585	RHD SIX-LIKE 1 (RSL1)	RHD SIX-LIKE 1;(source:Araport11)
792	AT1G31310	TF	0.3508175486309102		hydroxyproline-rich glycoprotein family protein;(source:Araport11)
793	AT3G63280	epigenetic regulator	0.3502327159456535	NIMA-RELATED KINASE 4 (NEK4)	Encodes AtNek4, a member of the NIMA-related serine/threonine kinases (Neks) that have been linked to cell-cycle regulation in fungi and mammals. Plant Neks might be involved in plant development processes.
794	AT5G23260	TF	0.3498631388682266	TRANSPARENT TESTA16 (TT16)	Encodes a MADS box protein. Regulates proanthocyanidin biosynthesis in the inner-most cell layer of the seed coat. Also controls cell shape of the inner-most cell layer of the seed coat. Also shown to be necessary for determining the identity of the endothelial layer within the ovule. Paralogous to GOA. Plays a maternal role in fertilization and seed development.
795	AT1G34370	TF	0.3492439791244003	N/A	N/A
796	AT5G14490	TF	0.3492389946567732	NAC DOMAIN CONTAINING PROTEIN 85 (NAC085)	NAC domain containing protein 85;(source:Araport11)
797	AT3G52280	epigenetic regulator	0.3471187893309352	GENERAL TRANSCRIPTION FACTOR GROUP E6 (GTE6)	Bromodomain containing nuclear-localized protein involved in leaf development. GTE6 binds to the promoter and intron of AS1 and regulates its expression via histone acetylation.
798	AT4G14140	epigenetic regulator	0.3468282177091595	DNA METHYLTRANSFERASE 2 (DMT2)	This gene is predicted to encode a DNA methyltransferase. A plant line expressing an RNAi construct directed against DMT2 has reduced agrobacterium-mediated tumor formation.
799	AT3G24870	epigenetic regulator	0.3467048770678138	N/A	N/A
800	AT5G15800	TF	0.34630959622823443	SEPALLATA1 (SEP1)	Encodes a MADS box transcription factor involved flower and ovule development. Functionally redundant with SEP2 and SEP3.
801	AT5G56110	TF	0.3447090037072131	(MYB80)	Encodes a member of the R2R3 MYB transcription factor gene family that is required for anther development by regulation tapetum development, callose dissolution and exine formation. It acts upstream of MS2.
802	AT5G63080	epigenetic regulator	0.34411988291875484	JUMONJI DOMAIN-CONTAINING PROTEIN 20 (JMJ20)	Encodes a HR demethylase that acts as a positive regulator of seed germination in the PHYB-PIL5-SOM pathway.
803	AT3G11100	TF	0.3432730137778793	VFP3 (VFP3)	SANT and trihelix-domain protein. Interacts with agrobacterium virulence protein VirF. It also plays a role in regulation of histone acetylation during ethylene signaling. It binds EIN2 and EIN3 and histone H3.
804	AT5G58230	epigenetic regulator	0.34174105471659244	MULTICOPY SUPRESSOR OF IRA1 (MSI1)	Encodes a WD-40 repeat containing protein that functions in chromatin assembly as part of the CAF1 and FIE complex. Mutants exhibit parthenogenetic development that includes proliferation of unfertilized endosperm and embryos. In heterozygous plants 50% of embryos abort. Of the aborted embryos the early aborted class are homozygous and the later aborting lass are heterozygotes in which the defect…
805	AT5G19840	epigenetic regulator	0.3416725621694868		2-oxoglutarate (2OG) and Fe(II)-dependent oxygenase superfamily protein;(source:Araport11)
806	AT4G37280	epigenetic regulator	0.34123727033484225	N/A	N/A
807	AT5G37415	TF	0.34025288374383084	N/A	N/A
808	AT5G18037	TF	0.3399971464601519		NAC (No Apical Meristem) domain transcriptional regulator superfamily protein;(source:Araport11)
809	AT5G42910	TF	0.3393410947173019		Basic-leucine zipper (bZIP) transcription factor family protein;(source:Araport11)
810	AT5G11270	TF	0.3389378982592624	OVEREXPRESSOR OF CATIONIC PEROXIDASE 3 (OCP3)	Encodes a homeodomain transcription factor involved in mediating resistance to infection by necrotrophic pathogens dependent on perception of jasmonic acid through COI1. Expressed in the nucleus. Downregulated upon fungal infection. Also involved in drought tolerance.
811	AT4G16570	epigenetic regulator	0.3384398867783948	PROTEIN ARGININE METHYLTRANSFERASE 7 (PRMT7)	protein arginine methyltransferase 7;(source:Araport11)
812	AT4G35550	TF	0.3384210774702007	N/A	N/A
813	AT5G66750	epigenetic regulator	0.3381380565749094	CHROMATIN REMODELING 1 (CHR1)	Protein is similar to SWI2/SNF2 chromatin remodeling proteins. DDM1 is appears to act as a chromatin-remodeling ATPase involved in cytosine methylation in CG and non-CG contexts. Involved in gene silencing and maintenance of DNA methylation and histone methylation. Hypomethylation of many genomic regions occurs in ddm1 mutants, and can cause several phenotypic abnormalities, but some loci, such a…
814	AT1G35460	TF	0.33791341617771714	FLOWERING BHLH 1 (FBH1)	Encodes a bHLH transcription factor involved in CFL1-mediated regulation of cuticle development. Overexpression leads to abnormal cuticle development.
815	AT1G14685	TF	0.33684954877714396	BASIC PENTACYSTEINE 2 (BPC2)	Encodes a member of the BASIC PENTACYSTEINE (BPC) proteins. BPC proteins are plant-specific transcription factors present throughout land plants. BPC transcription factor family is integral for a wide range of processes that support normal growth and development.Along with BPC1, BPC2 binds to the promoter of and represses GALS1 thereby reducing beta 1,4- galactan accumulation.
816	AT3G14980	epigenetic regulator	0.33637562324549114	REPRESSOR OF SILENCING 4 (ROS4)	IDM1 is a histone H3 acetyltransferase that is capable of recognizing methylated DNA through its MBD domain and recognizing unmethylated histone H3K4 through its PHD domain. It negatively regulates DNA demethylation, preventing DNA hypermethylation of highly homologous multicopy genes and other repetitive sequences.
817	AT1G43160	TF	0.3361854437888227	RELATED TO AP2 6 (RAP2.6)	encodes a member of the ERF (ethylene response factor) subfamily B-4 of ERF/AP2 transcription factor family (RAP2.6). The protein contains one AP2 domain. There are 7 members in this subfamily.
818	AT2G02060	TF	0.3349614801908237		Homeodomain-like superfamily protein;(source:Araport11)
819	AT4G16310	epigenetic regulator	0.3336115878663333	LSD1-LIKE 3 (LDL3)	FAD-dependent lysine-specific histone demethylase involved in the control of flowering time.
820	AT1G24625	TF	0.3334664959542353	ZINC FINGER PROTEIN 7 (ZFP7)	Encodes a zinc finger protein containing only a single zinc finger.
821	AT5G35338	epigenetic regulator	0.33325674654930243	METHYL-CPG-BINDING DOMAIN 12 (MBD12)	Protein containing a putative methyl-CpG-binding domain.Has sequence similarity to human MBD proteins.
822	AT3G01320	epigenetic regulator	0.3324266360822522	N/A	N/A
823	AT2G25000	TF	0.3321184344910789	WRKY DNA-BINDING PROTEIN 60 (WRKY60)	Pathogen-induced transcription factor. Forms protein complexes with itself and with WRKY40. Coexpression with WRKY18 or WRKY40 made plants more susceptible to both P. syringae and B. cinerea. WRKY18, WRKY40, and WRKY60 have partially redundant roles in response to the hemibiotrophic bacterial pathogen Pseudomonas syringae and the necrotrophic fungal pathogen Botrytis cinerea, with WRKY18 playing …
824	AT1G32360	TF	0.33175756960817465	N/A	N/A
825	AT4G32800	TF	0.33131931985388263	N/A	N/A
826	AT1G09060	epigenetic regulator	0.3308510695529777	N/A	N/A
827	AT1G16060	TF	0.3297591690817806	ARIA-INTERACTING DOUBLE AP2 DOMAIN PROTEIN (ADAP)	Encodes ADAP, an AP2-domain protein that interacts with ARIA. ADAP is a positive regulator of the ABA response and is also involved in regulating seedling growth.
828	AT4G31120	epigenetic regulator	0.3292912677484257	SHK1 BINDING PROTEIN 1 (SKB1)	Involved in vernalization. Required for epigenetic silencing of FLC, and for vernalization-mediated histone modification.
829	AT5G42400	epigenetic regulator	0.3277803414131419	N/A	N/A
830	AT2G27350	epigenetic regulator	0.3276599299903041	OTUBAIN-LIKE DEUBIQUITINASE 1 (OTLD1)	Encodes an otubain-like histone deubiquitinase involved in chromatin modification and regulation of plant gene expression.
831	AT5G28290	epigenetic regulator	0.32671953462300224	NIMA-RELATED KINASE 3 (NEK3)	Encodes AtNek3, a member of the NIMA-related serine/threonine kinases (Neks) that have been linked to cell-cycle regulation in fungi and mammals. Plant Neks might be involved in plant development processes.
832	AT5G43650	TF	0.3251932178529943	(BHLH92)	basic helix-loop-helix (bHLH) DNA-binding superfamily protein;(source:Araport11)
833	AT2G35530	TF	0.3241695289581724	BASIC REGION/LEUCINE ZIPPER TRANSCRIPTION FACTOR 16 (bZIP16)	Encodes a G group bZIP transcription factor family member that can bind cis elements with an ACGT core, such as G-box, Hex, C-box and As-1. The protein is localized in the nucleus and can homodimerize and can heterodimerize with other G group members.
834	AT1G29560	TF	0.320373434695175		Zinc finger C-x8-C-x5-C-x3-H type family protein;(source:Araport11)
835	AT5G46590	TF	0.3192095913875904	NAC DOMAIN CONTAINING PROTEIN 96 (NAC096)	NAC domain containing protein 96;(source:Araport11)
836	AT5G49430	epigenetic regulator	0.31878798679246034		WD40/YVTN repeat and Bromo-WDR9-I-like domain-containing protein;(source:Araport11)
837	AT3G44200	epigenetic regulator	0.31871869340655645	NIMA (NEVER IN MITOSIS, GENE A)-RELATED 6 (NEK6)	Encodes AtNek5, a member of the NIMA-related serine/threonine kinases (Neks) that have been linked to cell-cycle regulation in fungi and mammals. Plant Neks might be involved in plant development processes.Interacts physically with plant kinesins ARK1 and ARK2. Mutants show defects in root epidermal cell morphology, trichome branching and other epidermal cell abnormalities suggesting a rol e in e…
838	AT5G50320	epigenetic regulator	0.3180338174911049	ELONGATA 3 (ELO3)	A subunit of Elongator, a histone acetyl transferase complex, consisting of six subunits (ELP1?ELP6), that copurifies with the elongating RNAPII in yeast and humans. Three Arabidopsis thaliana genes, encoding homologs of the yeast Elongator subunits ELP1, ELP3 (histone acetyl transferase), and ELP4 are responsible for the narrow leaf phenotype in elongata mutants and for reduced root growth that …
839	AT2G36340	TF	0.3178461450076533	N/A	N/A
840	AT1G50410	epigenetic regulator	0.3174563616410731	SNF2-RING-HELICASE?LIKE 2 (FRG2)	Encodes a member of the SNF2 family of helicase-like proteins and is involved in RNA-directed DNA methylation. It is functionally redundant with FRG1.
841	AT3G04070	TF	0.3174077596717681	NAC DOMAIN CONTAINING PROTEIN 47 (NAC047)	NAC domain containing protein 47;(source:Araport11)
842	AT1G69310	TF	0.31728937771739163	N/A	N/A
843	AT4G37650	TF	0.3158624781721065	SHORT ROOT (SHR)	Involved in radial organization of the root and shoot axial organs. Essential for normal shoot gravitropism. The protein moves in a highly specific manner from the cells of the stele in which it is synthesized outward. Movement requires sequences within the GRAS and VHIID domains. SHORT-ROOT forms a network in combination with JACKDAW, BLUEJAY AND SCARECROW to regulate tissue patterning through a…
844	AT4G02560	TF	0.314428330532568	LUMINIDEPENDENS (LD)	Encodes a nuclear localized protein with similarity to transcriptional regulators. Recessive mutants are late flowering. Expression of LFY is reduced in LD mutants. LD has been reported to exhibit prion like behavior in yeast but it remains to be determined if such activity exists during normal plant development.
845	AT3G10030	TF	0.313925281835195		aspartate/glutamate/uridylate kinase family protein;(source:Araport11)
846	AT4G35040	TF	0.3136672568266323	(bZIP19)	Basic-region leucine zipper (bZIP19) transcription factor involved in the adaptation to zinc deficiency. Binds ZDRE motifs.
847	AT3G22170	TF	0.3136406691327504	FAR-RED ELONGATED HYPOCOTYLS 3 (fhy3)	A component of the PHYA signaling network, mediates the FR-HIR response to far-red light in concert with FAR1. Expression is induced by age; involved in negative regulation of leaf senescence.
848	AT5G20320	epigenetic regulator	0.3132627326826701	DICER-LIKE 4 (DCL4)	Encodes an RNase III-like enzyme that catalyzes processing of trans-acting small interfering RNA precursors in a distinct small RNA biogenesis pathway. The protein is also involved in the production of 21-nt primary siRNAs from both inverted-repeat constructs and endogenous sequences, as well as the RDR6-dependent 21-nt secondary siRNAs involved in long-range cell-to-cell signaling. It binds DRB4…
849	AT5G52230	epigenetic regulator	0.3123464609434197	METHYL-CPG-BINDING DOMAIN PROTEIN 13 (MBD13)	Protein containing methyl-CpG-binding domain.Has sequence similarity to human MBD proteins.
850	AT5G15840	TF	0.31174855098422816	N/A	N/A
851	AT4G36570	TF	0.3107567326076477	N/A	N/A
852	AT1G05710	TF	0.30884169328632155		basic helix-loop-helix (bHLH) DNA-binding superfamily protein;(source:Araport11)
853	AT1G75250	TF	0.3084035900594863	RAD-LIKE 6 (RL6)	RAD-like 6;(source:Araport11)
854	AT5G60200	TF	0.3079537369378832	TARGET OF MONOPTEROS 6 (TMO6)	Encodes a Dof-type transcription factor. PEAR protein involved in the formation of a short-range concentration gradient that peaks at protophloem sieve elements, and activates gene expression that promotes radial growth. Locally promotes transcription of inhibitory HD-ZIP III genes, and thereby establishes a negative-feedback loop that forms a robust boundary that demarks the zone of cell divisio…
855	AT2G30590	TF	0.3076655626612754	WRKY DNA-BINDING PROTEIN 21 (WRKY21)	Encodes WRKY DNA-binding protein 21 (WRKY21).
856	AT5G26930	TF	0.3075758127810959	GATA TRANSCRIPTION FACTOR 23 (GATA23)	Encodes a member of the GATA factor family of zinc finger transcription factors. Controls lateral root founder cell specification.
857	AT1G32810	epigenetic regulator	0.3055882170390342		RING/FYVE/PHD zinc finger superfamily protein;(source:Araport11)
858	AT5G45420	TF	0.3054819002882374	MEMBRANE ANCHORED MYB (maMYB)	The gene encodes a MYB transcription factor belons to R2R3-MYB family of transcription factors. Knock-down mutant analysis indicates its role in root hair elongation.
859	AT1G72050	TF	0.3029700418891937	TRANSCRIPTION FACTOR IIIA (TFIIIA)	Encodes a transcriptional factor TFIIIA required for transcription of 5S rRNA gene. 5S rRNA is the smallest constituent of the ribosome. Work on one of the gene models AT1G72050.2 showed that it encodes a protein with nine Cys(2)-His(2)-type zinc fingers, a characteristic feature of TFIIIA proteins. AT1G72050.2 also contains a 23 amino acid spacer between fingers 1 and 2, a 66 amino acid spacer b…
860	AT5G10280	TF	0.30291206604535376	MYB DOMAIN PROTEIN 92 (MYB92)	Encodes a putative transcription factor (MYB92).
861	AT4G31270	epigenetic regulator	0.3025884292046222	IDM1-ASSOCIATED PROTEIN 2 (IDAP2)	Encodes IDAP2. Acts together with IDAP1 and IDM1 to regulate active DNA demethylation.
862	AT4G16280	epigenetic regulator	0.3025126500227579	FLOWERING CONTROL LOCUS A (FCA)	Involved in the promotion of the transition of the vegetative meristem to reproductive development. Four forms of the protein (alpha, beta, delta and gamma) are produced by alternative splicing. Involved in RNA-mediated chromatin silencing. At one point it was believed to act as an abscisic acid receptor but the paper describing that function was retracted.
863	AT5G15830	TF	0.3022131529478481	N/A	N/A
864	AT3G27940	TF	0.30183393674216186	LOB DOMAIN-CONTAINING PROTEIN 26 (LBD26)	LOB domain-containing protein 26;(source:Araport11)
865	AT4G32040	TF	0.3017529283106119	KNOTTED1-LIKE HOMEOBOX GENE 5 (KNAT5)	A member of Class II KN1-like homeodomain transcription factors factors (together with KNAT3 and KNAT4), with greatest homology to the maize knox1 homeobox protein. Regulates photomorphogenic responses and represses late steps in gibberellin biosynthesis. KNAT5 promoter activity showed cell-type specific pattern along longitudinal root axis, primarily in the epidermis of the distal end of primary…
866	AT4G19630	TF	0.30152899346881845		winged-helix DNA-binding transcription factor family protein;(source:Araport11)
867	AT1G07980	TF	0.3002276941126105	NUCLEAR FACTOR Y, SUBUNIT C10 (NF-YC10)	nuclear factor Y, subunit C10;(source:Araport11)
868	AT2G38950	epigenetic regulator	0.29944045809308284		Transcription factor jumonji (jmj) family protein / zinc finger (C5HC2 type) family protein;(source:Araport11)
869	AT5G39550	epigenetic regulator	0.29874038132939706	VARIANT IN METHYLATION 3 (VIM3)	Encodes the VIM3/ORTH1 protein that is similar to VIM1. This protein has an N-terminal PHD domain and two RING domains surrounding an SRA domain. The protein has been shown to bind to methylated cytosines of CG, CNG and CNN motifs via its SRA domain but has a preference for the former. This protein functions as an E3 ubiquitin ligase in vitro with members of the UBC8 family E2s. Either of the two…
870	AT5G14750	TF	0.2984991078974858	MYB DOMAIN PROTEIN 66 (MYB66)	Encodes a MyB-related protein containing R2 and R3 repeats, involved in root and hypocotyl epidermal cell fate determination. Loss of function mutations make extra root hairs. Nuclear localized protein is a positive regulator for expression of CAPRICE (CPC).
871	AT4G03250	TF	0.2984908346075118		Homeodomain-like superfamily protein;(source:Araport11)
872	AT5G62610	TF	0.2970401316261072		basic helix-loop-helix (bHLH) DNA-binding superfamily protein;(source:Araport11)
873	AT4G34430	epigenetic regulator	0.2965656483822529	(CHB3)	Member of a small family of SWI3-like genes in Arabidopsis. Referred to as CHB4 in Zhou et al. (2002).
874	AT3G20740	epigenetic regulator	0.2951535101576581	FERTILIZATION-INDEPENDENT ENDOSPERM (FIE)	Encodes a protein similar to the transcriptional regular of the animal Polycomb group and is involved in regulation of establishment of anterior-posterior polar axis in the endosperm and repression of flowering during vegetative phase. Mutation leads endosperm to develop in the absence of fertilization and flowers to form in seedlings and non-reproductive organs. Also exhibits maternal effect gam…
875	AT3G04420	TF	0.29514801259363704	NAC DOMAIN CONTAINING PROTEIN 48 (NAC048)	NAC domain containing protein 48;(source:Araport11)
876	AT5G04240	epigenetic regulator	0.294323937855534	EARLY FLOWERING 6 (ELF6)	Early Flowering 6 (ELF6) encodes a Jumonji N/C and zinc finger domain-containing protein that acts as a repressor in the photoperiod pathway. ELF6 interacts with BES1 in a Y2H assay, in vitro, and in Arabidosis protoplasts (based on BiFC). ELF6 may play a role in brassinosteroid signaling by affecting histone methylation in the promoters of BR-responsive genes.
877	AT1G75340	TF	0.29405952599413193		Zinc finger C-x8-C-x5-C-x3-H type family protein;(source:Araport11)
878	AT1G33760	TF	0.2938149152954906	ETHYLENE RESPONSE FACTOR022 (ERF022)	encodes a member of the DREB subfamily A-4 of ERF/AP2 transcription factor family. The protein contains one AP2 domain. There are 17 members in this subfamily including TINY.
879	AT2G01930	TF	0.29370086343932056	BASIC PENTACYSTEINE1 (BPC1)	BASIC PENTACYSTEINE1 (BPC1) is a regulator of the homeotic Arabidopsis thaliana gene SEEDSTICK (STK), which controls ovule identity. BPC1 induces conformational changes by cooperative binding to purine-rich elements present in the STK regulatory sequence. STK is upregulated in bpc1 mutant.Along with BPC2, BPC1 binds to the promoter of and represses GALS1 thereby reducing beta 1,4- galactan accumu…
880	AT2G23380	epigenetic regulator	0.2930199550126041	N/A	N/A
881	AT3G21820	epigenetic regulator	0.29296541692311	HISTONE-LYSINE N-METHYLTRANSFERASE ATXR2 (ATXR2)	histone-lysine N-methyltransferase ATXR2;(source:Araport11)
882	AT5G01310	TF	0.292320464112143	APRATAXIN-LIKE (APTX)	Encodes a protein that has adenylylsulfate sulfohydrolase activity (E.C. 3.6.2.1) in vitro.
883	AT4G39160	TF	0.29230863154576925		Homeodomain-like superfamily protein;(source:Araport11)
884	AT3G02990	TF	0.2913287738790161	HEAT SHOCK TRANSCRIPTION FACTOR A1E (HSFA1E)	member of Heat Stress Transcription Factor (Hsf) family The mRNA is cell-to-cell mobile.
885	AT2G24830	TF	0.2911232445440021		zinc finger (CCCH-type) family protein / D111/G-patch domain-containing protein;(source:Araport11)
886	AT5G22220	TF	0.29110518172499633	N/A	N/A
887	AT3G61830	TF	0.29090503942994217	AUXIN RESPONSE FACTOR 18 (ARF18)	auxin response factor 18;(source:Araport11)
888	AT5G14340	TF	0.29073498432439904	MYB DOMAIN PROTEIN 40 (MYB40)	Member of the R2R3 factor gene family.
889	AT4G05170	TF	0.2905222403072153		basic helix-loop-helix (bHLH) DNA-binding superfamily protein;(source:Araport11)
890	AT2G46870	TF	0.2895891878555308	NGATHA1 (NGA1)	Member of the RAV family of DNA binding proteins. Contains B3 domain. Recognizes 5'-CACCTG-'3 motif.
891	AT5G42780	TF	0.28905825866752616	N/A	N/A
892	AT2G36080	TF	0.28896301826812865	ABNORMAL SHOOT 2 (ABS2)	Encodes a plant-specific B3 DNA-binding domain transcription factor. Has transcription repressor activity.
893	AT1G06850	TF	0.2883761388828148	BASIC LEUCINE-ZIPPER 52 (bZIP52)	basic leucine-zipper 52;(source:Araport11)
894	AT2G23740	epigenetic regulator	0.2882675457830333	SU(VAR)3-9-RELATED PROTEIN 5 (SUVR5)	Encodes a SET-domain protein SUVR5 that mediates H3K9me2 deposition and silencing at stimulus response genes in a DNA methylation-independent manner.
895	AT2G19520	epigenetic regulator	0.2878179562043558	(FVE)	Controls flowering.
896	AT4G38900	TF	0.2877454259953026	BASIC LEUCINE-ZIPPER 29 (BZIP29)	Basic-leucine zipper (bZIP) transcription factor family protein;(source:Araport11)
897	AT1G80010	TF	0.2873167648756636	N/A	N/A
898	AT3G61970	TF	0.2867590723854443	NGATHA2 (NGA2)	AP2/B3-like transcriptional factor family protein;(source:Araport11)
899	AT3G21270	TF	0.28611800545700466	DOF ZINC FINGER PROTEIN 2 (DOF2)	Encodes Dof zinc finger protein adof2.
900	AT3G06160	TF	0.2857162989176827	N/A	N/A
901	AT2G36270	TF	0.2854213679505853	ABA INSENSITIVE 5 (ABI5)	Encodes a member of the basic leucine zipper transcription factor family, involved in ABA signalling during seed maturation and germination. The Arabidopsis abscisic acid (ABA)-insensitive abi5 mutants have pleiotropic defects in ABA response, including decreased sensitivity to ABA inhibition of germination and altered expression of some ABA-regulated genes. Comparison of seed and ABA-inducible v…
902	AT4G06634	TF	0.2851455180032336	N/A	N/A
903	AT3G04060	TF	0.2842219824775773	NAC DOMAIN CONTAINING PROTEIN 46 (NAC046)	NAC046 is a member of the NAC domain containing family of transcription factors. It was identified in a screen for regulators of chlorophyll protein gene expression. Mutants in NAC046 have delayed senescence and increased CHL content suggesting a role in regulation of senescence and chlorophyll degradation.
904	AT5G07210	TF	0.2834243599293114	RESPONSE REGULATOR 21 (RR21)	member of Response Regulator: B- Type
905	AT2G18350	TF	0.2831270833467043	HOMEOBOX PROTEIN 24 (HB24)	homeobox protein 24;(source:Araport11)
906	AT5G39810	TF	0.2819199938279164	AGAMOUS-LIKE 98 (AGL98)	AGAMOUS-like 98;(source:Araport11)
907	AT5G58340	TF	0.2797467265658602		myb-like HTH transcriptional regulator family protein;(source:Araport11)
908	AT3G43920	epigenetic regulator	0.27938515211615583	DICER-LIKE 3 (DCL3)	Encodes a ribonuclease III family protein that is required for endogenous RDR2-dependent siRNA (but not miRNA) formation.
909	AT4G11130	epigenetic regulator	0.27935569067434435	RNA-DEPENDENT RNA POLYMERASE 2 (RDR2)	Encodes RNA-dependent RNA polymerase that is required for endogenous siRNA (but not miRNA) formation. Nomenclature according to Xie, et al. (2004).
910	AT1G01260	TF	0.27850974248304106	JASMONATE ASSOCIATED MYC2 LIKE 2 (JAM2)	bHLH13 interacts with JAZ proteins, and functions redundantly with bHLH3, bHLH14 and bHLH17 to negatively regulate jasmonate responses.
911	AT1G11950	epigenetic regulator	0.278497001009253	N/A	N/A
912	AT5G06550	epigenetic regulator	0.27721185070423626	JUMONJI DOMAIN-CONTAINING PROTEIN 22 (JMJ22)	Encodes a HR demethylase that acts as a positive regulator of seed germination in the PHYB-PIL5-SOM pathway.
913	AT5G48670	TF	0.27698309708706664	AGAMOUS-LIKE 80 (AGL80)	AGL80 is a member of the MADS box family of genes. AGL80 functions as a transcription factor within the central cell gene regulatory network and controls the expression of downstream genes required for central cell development and function.
914	AT1G62975	TF	0.2762618847299441	N/A	N/A
915	AT5G39820	TF	0.2761091505948923	NAC DOMAIN CONTAINING PROTEIN 94 (NAC094)	NAC domain containing protein 94;(source:Araport11)
916	AT5G39750	TF	0.27607660676618395	AGAMOUS-LIKE 81 (AGL81)	AGAMOUS-like 81;(source:Araport11)
917	AT3G18990	TF	0.27456214058556805	REDUCED VERNALIZATION RESPONSE 1 (VRN1)	Required for vernalization. Essential for the complete repression of FLC in vernalized plants. Required for the methylation of histone H3
918	AT1G32150	TF	0.2741116098284469	BASIC REGION/LEUCINE ZIPPER TRANSCRIPTION FACTOR 68 (bZIP68)	Encodes a G group bZIP transcription factor family member that can bind cis elements with an ACGT core, such as G-box, Hex, C-box and As-1. The protein is localized in the nucleus and can homodimerize and can heterodimerize with other G group members.
919	AT1G44810	TF	0.2727214773179035	GEBP-LIKE 4 (GPL4)	GeBP transcription factor required for Cd&#8208;induced growth inhibition.
920	AT2G36960	TF	0.2722785000613025	TSL-KINASE INTERACTING PROTEIN 1 (TKI1)	Arabidopsis thaliana myb/SANT domain protein
921	AT1G73100	epigenetic regulator	0.2717886040230319	SU(VAR)3-9 HOMOLOG 3 (SUVH3)	Encodes a SU(VAR)3-9 homolog, a SET domain protein. Known SET domain proteins are involved in epigenetic control of gene expression and act as histone methyltransferases. There are 10 SUVH genes in Arabidopsis and members of this subfamily of the SET proteins have an additional conserved SRA domain.
922	AT2G37120	TF	0.27121482893733073	N/A	N/A
923	AT3G20020	epigenetic regulator	0.2708978339118789	N/A	N/A
924	AT5G23650	TF	0.27051744894253604		Homeodomain-like transcriptional regulator;(source:Araport11)
925	AT3G10480	TF	0.2703633570314697	NAC DOMAIN CONTAINING PROTEIN 50 (NAC050)	Encodes a NAC transcription factor that physically associates with the histone H3K4 demethylase JMJ14 and through that association is involved in transcriptional repression and flowering time control. It binds the NAC-binding site, the Mitochondrial Dysfunction Motif.
926	AT5G29000	TF	0.2701737801295578	PHR1-LIKE 1 (PHL1)	MYB-CC family member. PHL1 acts redundantly with PHR1 to regulate responses to Pi starvation.
927	AT3G54610	epigenetic regulator	0.2697785400187476	HISTONE ACETYLTRANSFERASE OF THE GNAT FAMILY 1 (HAG1)	Encodes a histone acetyltransferase that plays a role in the determination of the embryonic root-shoot axis. It is also required to regulate the floral meristem activity by modulating the extent of expression of WUS and AG. In addition, it is involved in stem cuticular wax accumulation by modulating CER3 expression via H3K9/14 acetylation. In other eukaryotes, this protein is recruited to specifi…
928	AT5G41920	TF	0.2697029411990027	SCARECROW-LIKE 23 (SCL23)	Encodes a GRAS family transcription factor that is involved in bundle sheath cell fate specification.
929	AT5G46550	epigenetic regulator	0.2685806697455445		DNA-binding bromodomain-containing protein;(source:Araport11)
930	AT3G02150	TF	0.2684578844281562	PLASTID TRANSCRIPTION FACTOR 1 (PTF1)	a chloroplast trans-acting factor of the psbD light-responsive promoter.TCP gene involved in heterochronic control of leaf differentiation.
931	AT2G03060	TF	0.26605094428700204	AGAMOUS-LIKE 30 (AGL30)	Encodes a member of the MIKC (MADS box, Keratin binding domain, and C terminal domain containing )family of transcriptional regulators. AGL30 is expressed in pollen.It forms heterodimers with other MICK family members.
932	AT5G20510	epigenetic regulator	0.26596935349886736	ALFIN-LIKE 5 (AL5)	Encodes a member of the Alfin1-like family of nuclear-localized PHD (plant homeodomain) domain containing proteins. All AL proteins except AL3 bind to di- or trimethylated histone H3 (H3K4me3/2). Members of this family include: AT5G05610 (AL1), AT3G11200 (AL2), AT3G42790 (AL3), AT5G26210 (AL4), AT5G20510 (AL5), AT2G02470 (AL6), AT1G14510 (AL7).
933	AT5G11510	TF	0.2651417920077253	N/A	N/A
934	AT4G01060	TF	0.2650247663914918	CAPRICE-LIKE MYB3 (CPL3)	Encodes a Myb-related protein similar to CPC. Involved in epidermal cell differentiation. Mutants have reduced numbers of root hairs and increased trichome branching. Involved in endoreduplication. Loss of function mutants are hypertrophic and early flowering.
935	AT5G23000	TF	0.26479037650822623	MYB DOMAIN PROTEIN 37 (MYB37)	Putative homolog of the Blind gene in tomato. Together with RAX2 and RAX3 belong to the class R2R3 MYB genes; encoded by the Myb-like transcription factor MYB37, regulates axillary meristem formation. RAX1 is expressed in a small central domain within the boundary zone separating SAM and leaf primordia during early leaf primordium development and is currently the earliest spatial marker for futur…
936	AT2G44950	epigenetic regulator	0.2644804228174585	HISTONE MONO-UBIQUITINATION 1 (HUB1)	The gene encodes one of two orthologous E3 ubiquitin ligases in Arabidopsis that are involved in monoubiquitination of histone H2B. Regulates expression of disease resistance genes.
937	AT1G08970	TF	0.2643450508324224	NUCLEAR FACTOR Y, SUBUNIT C9 (NF-YC9)	Encodes a NUCLEAR FACTOR-Y C (NF-YC) homologue NF-YC9. NF-YC3., NF-YC4 and NF-YC9 redundantly modulate GA- and ABA-mediated seed germination.
938	AT5G65330	TF	0.2636710355746236	N/A	N/A
939	AT2G46970	TF	0.2635794727078093	PHYTOCHROME INTERACTING FACTOR 3-LIKE 1 (PIL1)	encodes a novel Myc-related bHLH transcription factor, which physically associated with APRR1/TOC1 and is a member of PIF3 transcription factor family.
940	AT1G79430	TF	0.26045835135568624	N/A	N/A
941	AT4G24060	TF	0.26025788448579423	(VDOF1)	Plant-specific Dof transcription factor which regulates vascular cell di#erentiation and lignin biosynthesis.
942	AT5G16560	TF	0.2595014128192213	KANADI (KAN)	Encodes a KANADI protein (KAN) that regulates organ polarity in Arabidopsis. KAN is required for abaxial identity in both leaves and carpels, and encodes a nuclear-localized protein in the GARP family of putative transcription factors. Together with KAN2, this gene appears to be involved in the development of the carpel and the outer integument of the ovule.Along with KAN2 and KAN4, KAN1 appears …
943	AT1G72270	epigenetic regulator	0.2588348983541485	IDM1-ASSOCIATED PROTEIN 1 (IDAP1)	Encodes IDAP1. Acts together with IDAP2 and IDM1 to regulate active DNA demethylation.
944	AT5G19310	epigenetic regulator	0.2586508017019543	N/A	N/A
945	AT1G76710	epigenetic regulator	0.25729199017948945	ASH1-RELATED PROTEIN 1 (ASHH1)	SET domain group 26;(source:Araport11)
946	AT1G08465	TF	0.2558116356533747	YABBY2 (YAB2)	Member of the YABBY family of Arabidopsis proteins involved in the abaxial cell fate specification in lateral organs
947	AT3G57390	TF	0.2556767337958882	AGAMOUS-LIKE 18 (AGL18)	encodes a MADS-box containing protein likely to be a transcription factor that is expressed in endosperm and developing gametophytes. The protein sequence is most similar to that of AGL15, which is expressed in developing embryos.
948	AT5G60970	TF	0.2551702251317111	TEOSINTE BRANCHED 1, CYCLOIDEA AND PCF TRANSCRIPTION FACTOR 5 (TCP5)	TCP gene involved in heterochronic control of leaf differentiation. Transcription factor which controls thermomorphogenesis by positively regulating PIF4 activity.
949	AT1G76320	TF	0.25502196195452165	FAR1-RELATED SEQUENCE 4 (FRS4)	FAR1-related sequence 4;(source:Araport11)
950	AT4G19990	TF	0.254991312513489	N/A	N/A
951	AT2G37260	TF	0.25475189436539103	TRANSPARENT TESTA GLABRA 2 (TTG2)	Encodes a protein similar to WRKY transcription factors that is expressed in the seed integument and endosperm. Mutants are defective in proanthocyanidin synthesis and seed mucilate deposition. Seeds are yellow colored. Seed size is also affected; seeds are reduced in size but only when the mutant allele is transmitted through the female parent.Loss of function alleles are associated with a reduc…
952	AT1G69780	TF	0.2545691782088327	(ATHB13)	Encodes a homeodomain leucine zipper class I (HD-Zip I) protein which is expressed during the seed-to-seedling transition, regulates some of the network nodes, and affects late seedling establishment. Knock-out mutants for athb13 showed increased primary root length as compared with wild type (Col-0) seedlings, suggesting that this transcription factor is a negative regulator of early root growth…
953	AT1G54830	TF	0.2544962927457054	NUCLEAR FACTOR Y, SUBUNIT C3 (NF-YC3)	Encodes a NUCLEAR FACTOR-Y C (NF-YC) homologue NF-YC3. NF-YC3., NF-YC4 and NF-YC9 redundantly modulate GA- and ABA-mediated seed germination.
954	AT2G28510	TF	0.25419619072427746	N/A	N/A
955	AT5G17260	TF	0.2539095459628272	NAC DOMAIN CONTAINING PROTEIN 86 (NAC086)	NAC domain containing protein 86;(source:Araport11)
956	AT1G07520	TF	0.25356692057738256		GRAS family transcription factor;(source:Araport11)
957	AT1G17790	epigenetic regulator	0.25354935605116585		DNA-binding bromodomain-containing protein;(source:Araport11)
958	AT1G63020	epigenetic regulator	0.2534217952384553	NUCLEAR RNA POLYMERASE D1A (NRPD1A)	Encodes one of two alternative largest subunits of a putative plant-specific RNA polymerase IV (aka RNA polymerase D). Required for posttranscriptional gene silencing.
959	AT5G15160	TF	0.2527121984041191	BANQUO 2 (BNQ2)	BNQ2 belongs to a family of atypical non-DNA binding basic helix-loop-helix (bHLH) proteins that heterodimerize with and negatively regulate bHLH transcription factors. Directly and negatively regulated by AP3 and PI in petals.Required for appropriate regulation of flowering time.
960	AT3G12550	epigenetic regulator	0.25186249541599226	FACTOR OF DNA METHYLATION 3 (FDM3)	Belongs to a subgroup of SGS3-like proteins that act redundantly in RNA-directed DNA methylation: AT1G15910 (FDM1), AT4G00380 (FDM2), AT3G12550 (FDM3), AT1G13790 (FDM4), AT1G80790 (FDM5).
961	AT5G51910	TF	0.25080214382195304	TCP DOMAIN PROTEIN 19 (TCP19)	TCP family transcription factor;(source:Araport11)
962	AT5G58890	TF	0.25070700526656003	AGAMOUS-LIKE 82 (AGL82)	AGAMOUS-like 82;(source:Araport11)
963	AT5G25830	TF	0.25035996228799035	GATA TRANSCRIPTION FACTOR 12 (GATA12)	Encodes a member of the GATA factor family of zinc finger transcription factors.
964	AT1G17920	TF	0.2503425136944385	HOMEODOMAIN GLABROUS 12 (HDG12)	Encodes a homeobox-leucine zipper family protein belonging to the HD-ZIP IV family. Together with HDG11, it is involved in trichome branching.
965	AT1G02065	TF	0.25026688169443057	SQUAMOSA PROMOTER BINDING PROTEIN-LIKE 8 (SPL8)	Encodes an SBP-box gene, a member of the SPL gene family. Mutants are affected in micro- and megasporogenesis, trichome formation on sepals, and stamen filament elongation.
966	AT1G14350	TF	0.250051799468855	FOUR LIPS (FLP)	Encodes a putative MYB transcription factor involved in stomata development, loss of FLP activity results in a failure of guard mother cells (GMCs) to adopt the guard cell fate, thus they continue to divide resulting in abnormal stomata consisting of clusters of numerous guard cell-like cells. This phenotype is enhanced in double mutants with MYB88. Its transcript levels change after inducing MUT…
967	AT3G46130	TF	0.2499450026472031	MYB DOMAIN PROTEIN 48 (MYB48)	Encodes a putative transcription factor (MYB48) that functions to regulate flavonol biosynthesis primarily in cotyledons.
968	AT1G71130	TF	0.2497746549586373	N/A	N/A
969	AT1G35560	TF	0.24878902410616865	TCP DOMAIN PROTEIN 23 (TCP23)	Encodes a member of the TCP-P subfamily that is involved in flowering time control and plant development. Mutants present an early flowering phenotype.
970	AT5G63260	TF	0.2487840576282109		Zinc finger C-x8-C-x5-C-x3-H type family protein;(source:Araport11)
971	AT3G51080	TF	0.2480955446143501	GATA TRANSCRIPTION FACTOR 6 (GATA6)	Encodes a member of the GATA factor family of zinc finger transcription factors.
972	AT5G65230	TF	0.24805163704752697	MYB DOMAIN PROTEIN 53 (MYB53)	Member of the R2R3 factor gene family.
973	AT3G12680	TF	0.2479687108458169	N/A	N/A
974	AT2G16400	TF	0.2463442777945829	BEL1-LIKE HOMEODOMAIN 7 (BLH7)	BEL1-like homeodomain 7;(source:Araport11)
975	AT3G12480	TF	0.24625689398375625	NUCLEAR FACTOR Y, SUBUNIT C11 (NF-YC11)	nuclear factor Y, subunit C11;(source:Araport11)
976	AT5G18960	TF	0.2460123094289021	N/A	N/A
977	AT1G09710	TF	0.2455245481940941	N/A	N/A
978	AT5G55040	epigenetic regulator	0.2448830766730632		DNA-binding bromodomain-containing protein;(source:Araport11)
979	AT4G31060	TF	0.24383454284494266		encodes a member of the DREB subfamily A-5 of ERF/AP2 transcription factor family. The protein contains one AP2 domain. There are 15 members in this subfamily including RAP2.1, RAP2.9 and RAP2.10. A maternally expressed imprinted gene.
980	AT5G49330	TF	0.2430923789171838	MYB DOMAIN PROTEIN 111 (MYB111)	Member of the R2R3 factor gene family.
981	AT5G18550	TF	0.2426188167489447		Zinc finger C-x8-C-x5-C-x3-H type family protein;(source:Araport11)
982	AT5G18000	TF	0.2423900877511637	N/A	N/A
983	AT5G18300	TF	0.2414494268246269	NAC DOMAIN CONTAINING PROTEIN 88 (NAC088)	NAC domain containing protein 88;(source:Araport11)
984	AT4G06598	TF	0.2411486126221279		basic-leucine zipper (bZIP) transcription factor family protein;(source:Araport11)
985	AT5G57150	TF	0.2402878713978753	N/A	N/A
986	AT5G51230	epigenetic regulator	0.23992314113257746	EMBRYONIC FLOWER 2 (EMF2)	Polycomb group protein with zinc finger domain involved in negative regulation of reproductive development. Forms a complex with FIE, CLF, and MSI1. This complex modulates the expression of target genes including AG, PI and AP3.
987	AT1G62830	epigenetic regulator	0.2396065394962665	LSD1-LIKE 1 (LDL1)	Encodes a homolog of human Lysine-Specific Demethylase1. Involved in H3K4 methylation of target genes including the flowering time loci FLC and FWA. Located in nucleus. Negatively regulates root elongation. Involved in repression of LRP1 via histone deacetylation.
988	AT5G07160	TF	0.2391402316755165		Basic-leucine zipper (bZIP) transcription factor family protein;(source:Araport11)
989	AT5G59800	epigenetic regulator	0.2390900751136091	METHYL-CPG-BINDING DOMAIN 7 (MBD7)	Encodes a protein containing a methyl-CpG-binding domain that acts as an anti-silencing factor that prevent gene repression and DNA hypermethylation by tethering other anti-silencing factors to methylated DNA, which enables the function of DNA demethylases that in turn limit DNA methylation and prevent transcriptional gene silencing.
990	AT3G58710	TF	0.238316446920232	WRKY DNA-BINDING PROTEIN 69 (WRKY69)	member of WRKY Transcription Factor; Group II-e
991	AT5G42700	TF	0.2376747083839845		AP2/B3-like transcriptional factor family protein;(source:Araport11)
992	AT1G31050	TF	0.2369121106442709		basic helix-loop-helix (bHLH) DNA-binding superfamily protein;(source:Araport11)
993	AT2G31730	TF	0.2366147939239355		basic helix-loop-helix (bHLH) DNA-binding superfamily protein;(source:Araport11)
994	AT4G29000	TF	0.2366103481997154	(TCX5)	Tesmin/TSO1-like CXC domain-containing protein which is a transcriptional repressor of genes required for maintenance of DNA methylation, including MET1, CMT3, DDM1, KYP and VIMs. Functions redundantly with its paralogue TCX6 in repressing the expression of these genes.
995	AT3G60830	epigenetic regulator	0.23642668622130875	ACTIN-RELATED PROTEIN 7 (ARP7)	Encodes an actin-related protein required for normal embryogenesis, plant architecture and floral organ abscission.
996	AT2G44430	epigenetic regulator	0.2358876901150436		DNA-binding bromodomain-containing protein;(source:Araport11)
997	AT3G44600	epigenetic regulator	0.23582581729910476	CYCLOPHILIN 71 (CYP71)	Cyclophilin71 is a WD40 domain cyclophilin, which functions in gene repression, organogenesis and meristem development. CYP71 physically interacts with histone H3.
998	AT5G05550	TF	0.23369216649092425	N/A	N/A
999	AT5G43290	TF	0.23364558113920006	WRKY DNA-BINDING PROTEIN 49 (WRKY49)	member of WRKY Transcription Factor; Group II-c
1000	AT2G28160	TF	0.23309920496127964	FER-LIKE IRON DEFICIENCY INDUCED TRANSCRIPTION FACTOR (FIT)	Encodes a putative transcription factor that regulates iron uptake responses. mRNA is detected in the outer cell layers of the root and accumulates in response to iron deficiency. The expression of many iron-regulated genes is dependent on FIT1. It specifically regulates FRO2 at the level of mRNA accumulation and IRT1 at the level of protein accumulation.Similar to FER in tomato and is a regulato…
1001	AT2G21230	TF	0.232196996573858	BASIC LEUCINE-ZIPPER 30 (BZIP30)	bZIP30 is a transcriptional activator that is involved in regulation of growth and development of reproductive organs. It interacts with a number of developmental regulators including WUS, HEC1, KNAT1/BP, KNAT2, JAB, BEL1, and NGA1.
1002	AT1G74080	TF	0.2315276360713596	MYB DOMAIN PROTEIN 122 (MYB122)	Encodes a putative transcription factor, member of the R2R3 factor gene family (MYB122).
1003	AT3G22760	TF	0.23108913390410696	(SOL1)	CXC domain containing TSO1-like protein 1. The gene is expressed in stamens, pollen mother cells, and immature ovules. Regulates fate transition and cell Divisions in the stomatal lineage.
1004	AT1G21700	epigenetic regulator	0.23071772603629345	SWITCH/SUCROSE NONFERMENTING 3C (SWI3C)	a member of the Arabidopsis SWI3 gene family. Protein physically interacts with ATSWI3B and ATSWI3A, the other two members of the SWI3 family. Homologous to yeast SWI3 & RSC8, components of the SWI/SNF and RSC chromatin remodeling complexes. Referred to as CHB3 in Zhou et al (2003).
1005	AT1G47870	TF	0.2304802094799531	(ATE2F2)	Member of the E2F transcription factors, (cell cycle genes), key components of the cyclin D/retinoblastoma/E2F pathway. AtE2Fc is regulated by a balance between gene expression and ubiquitin-proteasome proteolysis. AtE2Fc might play a role in cell division and during the transition from skotomorphogenesis to photomorphogenesis. E2Fc has been shown to interact with DPB in its nonphosphorylated for…
1006	AT2G32930	TF	0.2295670470093953	N/A	N/A
1007	AT4G37730	TF	0.2284869030575949	BASIC LEUCINE-ZIPPER 7 (bZIP7)	basic leucine-zipper 7;(source:Araport11)
1008	AT3G58780	TF	0.2284303644521768	N/A	N/A
1009	AT5G22990	TF	0.22738313682287	GAZ-LIKE 3 (GAL3)	Member of a small family of zinc finger containing putative transcription factors.Similar to GAZ.
1010	AT1G19510	TF	0.2273717553800157	RAD-LIKE 5 (RL5)	RAD-like 5;(source:Araport11)
1011	AT1G23380	TF	0.2268819213182975	KNOTTED1-LIKE HOMEOBOX GENE 6 (KNAT6)	homeodomain transcription factor KNAT6, belonging to class I of KN transcription factor family (which also includes KNAT1 and KNAT2). Expression is increased in as and bop1 leaf mutants.
1012	AT5G03720	TF	0.2268628684878665	HEAT SHOCK TRANSCRIPTION FACTOR A3 (HSFA3)	Member of Heat Stress Transcription Factor (Hsf) family. Expression is regulated by DREB2A and in turn HSFA3 regulates the expression of hsps Hsp18.1-CI and Hsp26.5-MII35S. Involved in establishing thermotolerence.
1013	AT4G16430	TF	0.2265813104861284	JASMONATE ASSOCIATED MYC2 LIKE 3 (JAM3)	bHLH3 interacts with JAZ proteins, and functions redundantly with bHLH13, bHLH14 and bHLH17 to negatively regulate jasmonate responses.
1014	AT1G68130	TF	0.2264092700371685	INDETERMINATE(ID)-DOMAIN 14 (IDD14)	Encodes the longer of two splice variants of a transcription factor involved in regulating starch metabolism in response to cold.
1015	AT5G12840	TF	0.22616187915881325	NUCLEAR FACTOR Y, SUBUNIT A1 (NF-YA1)	Encodes a subunit of CCAAT-binding complex, binds to CCAAT box motif present in some plant promoter sequences. One of three members of this class (HAP2A, HAP2B, HAP2C), it is expressed in vegetative and reproductive tissues.
1016	AT4G06746	TF	0.2256033033267938	RELATED TO AP2 9 (RAP2.9)	encodes a member of the DREB subfamily A-5 of ERF/AP2 transcription factor family (RAP2.9). The protein contains one AP2 domain. There are 16 members in this subfamily including RAP2.1 and RAP2.10.
1017	AT5G08190	TF	0.2254410049587043	N/A	N/A
1018	AT5G14140	TF	0.2252513482920022		nucleic acid binding / zinc ion binding protein;(source:Araport11)
1019	AT5G44280	epigenetic regulator	0.2247996076806878	N/A	N/A
1020	AT1G69580	TF	0.22460812093607269		Homeodomain-like superfamily protein;(source:Araport11)
1021	AT4G01550	TF	0.22440419449878196	NAC DOMAIN CONTAINING PROTEIN 69 (NAC069)	Encodes a plasma-membrane bound NAC transcription factor, whose controlled proteolytic activation allows it to enter the nucleus.
1022	AT5G12870	TF	0.22419837066238474	MYB DOMAIN PROTEIN 46 (MYB46)	Encodes MYB46, member of the R2R3 factor gene family. Modulates Disease Susceptibility to Botrytis cinerea.
1023	AT5G33210	TF	0.2239659213204982	SHI-RELATED SEQUENCE 8 (SRS8)	A member of SHI gene family. Arabidopsis thaliana has ten members that encode proteins with a RING finger-like zinc finger motif. SRS8 is a putative pseudogene.
1024	AT3G53310	TF	0.22374155037495605	(REM16)	B3 domain transcription factor that binds to and regulates the expression of SOC1 and FT.
1025	AT3G15390	epigenetic regulator	0.2236194318724516	SILENCING DEFECTIVE 5 (SDE5)	Encodes a novel protein that is similar to PRL1 interacting factor and is involved in virus induced silencing.
1026	AT3G03750	epigenetic regulator	0.22264503506134364	N/A	N/A
1027	AT5G40330	TF	0.2223187204609572	MYB DOMAIN PROTEIN 23 (MYB23)	Encodes a MYB gene that, when overexpressed ectopically, can induce ectopic trichome formation. It is a member of subgroup 15, together with WER and GL1. Members of this subgroup share a conserved motif of 19 amino acids in the putative transcription activation domain at the C-terminal end. The gene is expressed in leaves, stems, flowers, seeds and roots and quite strongly in trichomes. There is …
1028	AT3G22680	epigenetic regulator	0.22147790153121288	RNA-DIRECTED DNA METHYLATION 1 (RDM1)	Encodes RNA-DIRECTED DNA METHYLATION 1 (RDM1), forming a complex with DMS3 (AT3G49250) and DRD1 (AT2G16390). This complex is termed DDR. The DDR complex is required for polymerase V transcripts and RNA-directed DNA methylation.
1029	AT5G50670	TF	0.2214214668322757	SQUAMOSA PROMOTER-BINDING PROTEIN LIKE 13B (SPL13B)	Squamosa promoter-binding protein-like (SBP domain) transcription factor family protein;(source:Araport11)
1030	AT1G69810	TF	0.221366788486098	WRKY DNA-BINDING PROTEIN 36 (WRKY36)	member of WRKY Transcription Factor; Group II-b
1031	AT1G05460	epigenetic regulator	0.2206554505923142	SILENCING DEFECTIVE (SDE3)	Encodes a protein with similarity to RNA helicases. Mutants are defective in post-transcriptional gene silencing.
1032	AT5G09230	epigenetic regulator	0.2205682813261708	SIRTUIN 2 (SRT2)	Encodes SRT2, a member of the SIR2 (sirtuin) family HDAC (histone deacetylase) (SRT1/AT5g55760, SRT2/AT5G09230).
1033	AT5G27910	TF	0.21944932710455736	NUCLEAR FACTOR Y, SUBUNIT C8 (NF-YC8)	nuclear factor Y, subunit C8;(source:Araport11)
1034	AT5G52600	TF	0.21915060744600695	MYB DOMAIN PROTEIN 82 (MYB82)	Encodes a nuclear-localized transcription activator that is a member of the R2R3 factor gene family. MYB82 and GL1 can form homodimers and heterodimers at R2R3-MYB domains. At least one of the two introns in MYB82 is essential to the protein?s trichome developmental function.
1035	AT1G24260	TF	0.21900645673148428	SEPALLATA3 (SEP3)	Member of the MADs box transcription factor family. SEP3 is redundant with SEP1 and 2. Flowers of SEP1/2/3 triple mutants show a conversion of petals and stamens to sepals.SEP3 forms heterotetrameric complexes with other MADS box family members and binds to the CArG box motif.
1036	AT5G50480	TF	0.21887743525831133	N/A	N/A
1037	AT1G73730	TF	0.21819064440659802	ETHYLENE-INSENSITIVE3-LIKE 3 (EIL3)	Encodes a putative transcription factor involved in ethylene signalling. Isolated DNA binding domain has been shown to bind DNA in vitro.
1038	AT3G60110	epigenetic regulator	0.21817199397841408	N/A	N/A
1039	AT5G61620	TF	0.2176011327545788		myb-like transcription factor family protein;(source:Araport11)
1040	AT2G25180	TF	0.2175731583941545	RESPONSE REGULATOR 12 (RR12)	Encodes an Arabidopsis response regulator (ARR) protein that acts in concert with other type-B ARRs in the cytokinin signaling pathway. Also involved in cytokinin-dependent inhibition of hypocotyl elongation and cytokinin-dependent greening and shooting in tissue culture. ARR1, ARR10, and ARR12 are redundant regulators of drought response, with ARR1 being the most critical.The retention of leaf w…
1041	AT2G29065	TF	0.21710428119821612		GRAS family transcription factor;(source:Araport11)
1042	AT3G54990	TF	0.21709082106941965	SCHLAFMUTZE (SMZ)	Encodes a AP2 domain transcription factor that can repress flowering. SMZ and its paralogous gene, SNARCHZAPFEN (SNZ), share a signature with partial complementarity to the miR172 microRNA, whose precursor is induced upon flowering.
1043	AT5G57520	TF	0.2170488689852151	ZINC FINGER PROTEIN 2 (ZFP2)	Encodes a zinc finger protein containing only a single zinc finger.
1044	AT5G55760	epigenetic regulator	0.21552106312757585	N/A	N/A
1045	AT5G61070	epigenetic regulator	0.2152680360521336	HISTONE DEACETYLASE OF THE RPD3/HDA1 SUPERFAMILY 18 (HDA18)	Encodes a protein with similarity to histone deacetylases, a class of chromatin remodeling factors which act on H3/H4 histones. Class II RPD3-like family HDAC member which controls negative responses to salinity stress. Expressed in roots where it appears to regulate the expression of epidermal cell fate genes controlling hair cell differentiation.
1046	AT1G72740	TF	0.213838757901486		Single Myb Histone (SMH) gene family member. Contains terminal acidic SANT domain.
1047	AT5G53040	TF	0.2134271014113948	RWP-RK DOMAIN-CONTAINING 4 (RKD4)	Encodes GROUNDED (GRD), a putative RWP-RK-type transcription factor broadly expressed in early development. GRD promotes zygote elongation and basal cell fates.
1048	AT1G69540	TF	0.2132896185052484	N/A	N/A
1049	AT1G74650	TF	0.2129378636556702	MYB DOMAIN PROTEIN 31 (MYB31)	Member of the R2R3 factor gene family.
1050	AT3G04030	TF	0.21234801848150214	(MYR2)	Homeodomain-like superfamily protein;(source:Araport11)
1051	AT5G46010	TF	0.21170513782811665	N/A	N/A
1052	AT4G26640	TF	0.21130428063638373	N/A	N/A
1053	AT2G34830	TF	0.21105032960158446	WRKY DNA-BINDING PROTEIN 35 (WRKY35)	member of WRKY Transcription Factor; Group II-e
1054	AT5G20240	TF	0.2110062681958706	PISTILLATA (PI)	Floral homeotic gene encoding a MADS domain transcription factor. Required for the specification of petal and stamen identities.
1055	AT4G38180	TF	0.21027638506841614	FAR1-RELATED SEQUENCE 5 (FRS5)	FAR1-related sequence 5;(source:Araport11)
1056	AT1G66470	TF	0.21014736420754768	ROOT HAIR DEFECTIVE6 (RHD6)	ROOT HAIR DEFECTIVE6;(source:Araport11)
1057	AT3G44680	epigenetic regulator	0.2095009051882608	HISTONE DEACETYLASE 9 (HDA9)	Encodes HDA9 (a RPD3-like histone deacetylase). Functions in promoting the onset of leaf senescence.The hda9 mutant shows enhanced H3K9 acetylation levels,based on immunodetection using H3K9ac antibodies. Negatively controls gene expression in concert with interacting proteins POWERDRESS (PWR), HIGH EXPRESSION OF OSMOTICALLY RESPONSIVE GENES 15 (HOS15), WRKY53, ELONGATED HYPOCOTYL 5 (HY5), ABA IN…
1058	AT5G18270	TF	0.20942205609805392	ARABIDOPSIS NAC DOMAIN CONTAINING PROTEIN 87 (ANAC087)	NAC domain containing protein 87;(source:Araport11)
1059	AT5G26950	TF	0.20939126153440707	AGAMOUS-LIKE 93 (AGL93)	AGAMOUS-like 93;(source:Araport11)
1060	AT1G21710	epigenetic regulator	0.2090660050402297	8-OXOGUANINE-DNA GLYCOSYLASE 1 (OGG1)	Encodes 8-oxoguanine-DNA glycosylase. DNA repair enzyme.
1061	AT2G17150	TF	0.20895488763277376	NIN-LIKE PROTEIN 1 (NLP1)	Plant regulator RWP-RK family protein;(source:Araport11)
1062	AT5G06710	TF	0.2086066230777128	HOMEOBOX FROM ARABIDOPSIS THALIANA (HAT14)	Homeobox-leucine zipper protein.
1063	AT2G38880	TF	0.208103401163536	NUCLEAR FACTOR Y, SUBUNIT B1 (NF-YB1)	Encodes a transcription factor from the nuclear factor Y (NF-Y) family, AtNF-YB1. Confers drought tolerance.
1064	AT3G23210	TF	0.20799850403692932	BASIC HELIX-LOOP-HELIX 34 (bHLH34)	bHLH34 is a basic helix loop helix transcription factor. It can bind GAGA and E-box cis elements.It is induced by abiotic stressors including ABA, salt and glucose. PGR, a plasma membrane glucose responsive regulator is a target of bHLH34. Involved in Fe regulation.
1065	AT3G42670	epigenetic regulator	0.20681356003959367	N/A	N/A
1066	AT1G54390	epigenetic regulator	0.2055012429720804	INHIBITOR OF GROWTH 2 (ING2)	ING2 encodes a member of the Inhibitor of Growth family of nuclear-localized PhD domain containing homeodomain proteins. Binds to H3K4 di or trimethylated DNA.
1067	AT3G12270	epigenetic regulator	0.2052292627903168	PROTEIN ARGININE METHYLTRANSFERASE 3 (PRMT3)	protein arginine methyltransferase 3;(source:Araport11)
1068	AT1G54160	TF	0.20516267784908007	N/A	N/A
1069	AT1G46768	TF	0.2051100182936505	RELATED TO AP2 1 (RAP2.1)	encodes a member of the DREB subfamily A-5 of ERF/AP2 transcription factor family (RAP2.1). The protein contains one AP2 domain. There are 16 members in this subfamily including RAP2.9 and RAP2.10.
1070	AT4G38070	TF	0.2048414601806844		transcription factor bHLH131-like protein;(source:Araport11)
1071	AT5G06950	TF	0.20458696083581251	(AHBP-1B)	Transcription factor of the B-ZIP family that has high affinity for C-box motifs. Interacts with NPR1 and may regulate PR gene expression. Phosphorylated by a CK2-like protein in vitro. Phosphorylation is enhanced by salicylic acid treatment.
1072	AT5G17810	TF	0.2045089464126221	WUSCHEL RELATED HOMEOBOX 12 (WOX12)	Encodes a WUSCHEL-related homeobox gene family member with 65 amino acids in its homeodomain. Proteins in this family contain a sequence of eight residues (TLPLFPMH) downstream of the homeodomain called the WUS box. Together with WOX11, WOX12 is involved in de novo root organogenesis.
1073	AT1G12540	TF	0.20432430454402076		basic helix-loop-helix (bHLH) DNA-binding superfamily protein;(source:Araport11)
1074	AT3G58630	TF	0.20357656377136965	N/A	N/A
1075	AT2G47190	TF	0.20339362602934236	N/A	N/A
1076	AT5G63090	TF	0.20336369011445954	N/A	N/A
1077	AT2G16910	TF	0.20331361212367102	ABORTED MICROSPORES (AMS)	Encodes a basic helix-loop helix transcription factor involved in tapetal cell development, that directly regulates MGT5 expression in tapetum cells. Loss of function mutations are male sterile. AMS binds to a region termed the E box of target gene promoters.
1078	AT5G15380	epigenetic regulator	0.2015698380711061	N/A	N/A
1079	AT2G44150	epigenetic regulator	0.2014480001300212	HISTONE-LYSINE N-METHYLTRANSFERASE ASHH3 (ASHH3)	Encodes a protein-lysine N-methyltransferase. Located in ER.
1080	AT4G30935	TF	0.20141924703076608	WRKY DNA-BINDING PROTEIN 32 (WRKY32)	member of WRKY Transcription Factor; Group I
1081	AT5G26170	TF	0.20017458867285934	WRKY DNA-BINDING PROTEIN 50 (WRKY50)	member of WRKY Transcription Factor; Group II-c. Involved in jasmonic acid inducible defense responses.
1082	AT5G66940	TF	0.19927745908151367	N/A	N/A
1083	AT1G10610	TF	0.1991649603638764		basic helix-loop-helix (bHLH) DNA-binding superfamily protein;(source:Araport11)
1084	AT1G49480	TF	0.19910683672171356	RELATED TO VERNALIZATION1 1 (RTV1)	Encodes a nuclear-localized DNA-binding protein that interacts with ITN1 at the PM and nuclei in vivo and may regulate ITN's subcellular localization.
1085	AT1G58220	TF	0.1986941286197732	DEVELOPMENT RELATED MYB-LIKE1 (DRMY1)	Plays an essential role in organ development by regulating cell expansion either directly by affecting cell wall architecture and/or cytoplasmic growth or indirectly through the ethylene and/or ABA signaling pathways.DRMY1 is Involved in regulating floral organ development, especially ensuring organ size robustness (PMID:32451448).
1086	AT5G06080	TF	0.19867258790844805	LOB DOMAIN-CONTAINING PROTEIN 33 (LBD33)	LOB domain-containing protein 33;(source:Araport11)
1087	AT5G50490	TF	0.1983791993414992	NUCLEAR FACTOR Y, SUBUNIT C5 (NF-YC5)	nuclear factor Y, subunit C5;(source:Araport11)
1088	AT5G38740	TF	0.19809649217840208	AGAMOUS-LIKE 77 (AGL77)	AGAMOUS-like 77;(source:Araport11)
1089	AT5G17430	TF	0.1979654340085865	N/A	N/A
1090	AT3G09370	TF	0.1967421535035162	N/A	N/A
1091	AT5G50470	TF	0.19665857887428198	N/A	N/A
1092	AT5G41570	TF	0.19647451972792998	N/A	N/A
1093	AT5G38800	TF	0.19631300285367945	BASIC LEUCINE-ZIPPER 43 (bZIP43)	basic leucine-zipper 43;(source:Araport11)
1094	AT4G01680	TF	0.1951398658728004	MYB DOMAIN PROTEIN 55 (MYB55)	Encodes a putative transcription factor (MYB55).
1095	AT1G77850	TF	0.19505492823749074	N/A	N/A
1096	AT3G49600	epigenetic regulator	0.19455525835024406	UBIQUITIN-SPECIFIC PROTEASE 26 (UBP26)	Encodes a ubiquitin-specific protease which catalyzes deubiquitination of histone H2B and is required for heterochromatin silencing.Loss of function mutations display autonomous endosperm development and embryo arrest. Loss of function also results in an increase in expression of the PcG complex target gene PHE1.
1097	AT3G18100	TF	0.19438996274382445	MYB DOMAIN PROTEIN 4R1 (MYB4R1)	Member of the R2R3 transcription factor gene family.
1098	AT2G03710	TF	0.19437124691426266	SEPALLATA 4 (SEP4)	This gene belongs to the family of SEP genes. It is involved in the development of sepals, petals, stamens and carpels. Additionally, it plays a central role in the determination of flower meristem and organ identity.
1099	AT1G63490	epigenetic regulator	0.19435561324414025	JUMONJI DOMAIN-CONTAINING PROTEIN 17 (JMJ17)	Histone demethylase belonging to the KDM5/JARID1 family which plays crucial roles in response to dehydration stress and abscisic acid (ABA). Directly binds the chromatin of OPEN STOMATA 1 (OST1) and demethylated H3K4me3 for the regulation of OST1 mRNA abundance, thereby modulating the dehydration stress response.
1100	AT5G67411	TF	0.1940982607079504		GRAS family transcription factor;(source:Araport11)
1101	AT1G08010	TF	0.19258359318822255	GATA TRANSCRIPTION FACTOR 11 (GATA11)	Encodes a member of the GATA factor family of zinc finger transcription factors.
1102	AT3G24860	TF	0.192213586022723	ARABIDOPSIS SIP1 CLADE TRIHELIX1 (AST1)	Trihelix transcription factor induced by osmotic and salt stress. Binds to a conserved AGAG-box sequence in the promoter of genes it regulates. Regulates the expression of stress tolerance genes, resulting in reduced reactive oxygen species, Na+ accumulation, stomatal apertures, lipid peroxidation, cell death and water loss rate, and increased proline content and reactive oxygen species scavengin…
1103	AT5G40430	TF	0.1920524602305736	MYB DOMAIN PROTEIN 22 (MYB22)	Encodes a putative transcription factor (MYB22).
1104	AT4G36290	epigenetic regulator	0.19177036814704024	COMPROMISED RECOGNITION OF TCV 1 (CRT1)	R-protein-interacting protein that localizes to endosomes and functions in resistance gene?mediated immunity. Belongs to the conserved Microrchidia (MORC) adenosine triphosphatase (ATPase) family, predicted to catalyze alterations in chromosome superstructure. Required for heterochromatin condensation and gene silencing.
1105	AT3G03660	TF	0.19172068701093387	WUSCHEL RELATED HOMEOBOX 11 (WOX11)	Encodes a WUSCHEL-related homeobox gene family member with 65 amino acids in its homeodomain. Proteins in this family contain a sequence of eight residues (TLPLFPMH) downstream of the homeodomain called the WUS box.
1106	AT5G25810	TF	0.19138787209714944	TINY (tny)	encodes a member of the DREB subfamily A-4 of ERF/AP2 transcription factor family (TINY). The protein contains one AP2 domain. There are 17 members in this subfamily including TINY. Ectopic or overexpression of this gene in a Ds tagged line has reduced cell expansion. The expression of this gene is induced by ethylene and light and appears to stimulate cytokinin biosynthesis.
1107	AT5G17490	TF	0.1912362880292947	RGA-LIKE PROTEIN 3 (RGL3)	DELLA subfamily member involved in GA signal transduction
1108	AT2G36010	TF	0.19077264217765424	E2F TRANSCRIPTION FACTOR 3 (E2F3)	Member of the E2F transcription factors, (cell cycle genes), key components of the cyclin D/retinoblastoma/E2F pathway.
1109	AT1G32870	TF	0.1901626226208036	NAC DOMAIN PROTEIN 13 (NAC13)	Expression in rosette leaves is activated by high concentration of boron.
1110	AT1G19490	TF	0.1899098539339758	BZIP TF 62 (BZIP62)	Putative bZIP transcription factor. Expression is induced by drought and mutants are sensitive to drought.
1111	AT5G52010	TF	0.18978234797695748		C2H2-like zinc finger protein;(source:Araport11)
1112	AT1G29950	TF	0.18903311599600325	(SACL3)	basic helix-loop-helix (bHLH) DNA-binding superfamily protein;(source:Araport11)
1113	AT3G20010	epigenetic regulator	0.18879420426668614	SNF2-RING-HELICASE LIKE 1 (FRG1)	Encodes a member of the SNF2 family of helicase-like proteins and is involved in RNA-directed DNA methylation. It is functionally redundant with FRG2 and interacts physically with SUVR2, another component of the RdDM pathway.
1114	AT2G40970	TF	0.18835937455002685	(MYBC1)	Homeodomain-like superfamily protein;(source:Araport11)
1115	AT2G24690	TF	0.1879323418944504		Transcriptional factor B3 family protein;(source:Araport11)
1116	AT1G27370	TF	0.18783050834108386	SQUAMOSA PROMOTER BINDING PROTEIN-LIKE 10 (SPL10)	In conjunction with SPL11 and SPL2, SPL10 redundantly controls proper development of lateral organs in association with shoot maturation in the reproductive phase. SPL2, SPL10, and SPL11, suppress root regeneration with age by inhibiting wound-induced auxin biosynthesis. SPL10 also controls lamina shape during vegetative development.
1117	AT2G47620	epigenetic regulator	0.1877319109678852	SWITCH/SUCROSE NONFERMENTING 3A (SWI3A)	Homologous to yeast SWI3 and a member of the Arabidopsis SWI3 gene family. Protein physically interacts with ATSWI3B and ATSWI3C, the other two members of the SWI3 family.
1118	AT5G09780	TF	0.1877263684048567	N/A	N/A
1119	AT5G27070	TF	0.18692148962203464	AGAMOUS-LIKE 53 (AGL53)	AGAMOUS-like 53;(source:Araport11)
1120	AT1G30500	TF	0.18665945355816824	NUCLEAR FACTOR Y, SUBUNIT A7 (NF-YA7)	nuclear factor Y, subunit A7;(source:Araport11)
1121	AT1G32240	TF	0.18633303124275694	KANADI 2 (KAN2)	Encodes a member of the KANADI family of putative transcription factors. Together with KAN1, this gene appears to be involved in the development of the carpel and the outer integument of the ovule.Along with KAN1 and KAN4 appears to regulate the proper localization of PIN1 in early embryogenesis.
1122	AT5G66980	TF	0.18627948264356087		AP2/B3-like transcriptional factor family protein;(source:Araport11)
1123	AT3G12250	TF	0.1858232418121381	N/A	N/A
1124	AT4G00238	TF	0.1854129462299484	(ATSTKL1)	STKL1 is a DUF domain containing DNA binding protein that may be involved in mediating certain glucose responses. Binds to promoter of PGR, a putative plasma membrane glucose response regulator.
1125	AT5G65590	TF	0.18461706830581345	STOMATAL CARPENTER 1 (SCAP1)	Encodes a plant-specific Dof-type transcription factor expressed in maturing guard cells, but not in guard mother cells. It regulates essential processes of stomatal guard cell maturation and functions as a key transcription factor regulating the final stages of guard cell differentiation.
1126	AT4G18170	TF	0.18423145536142388	WRKY DNA-BINDING PROTEIN 28 (WRKY28)	Member of WRKY Transcription Factor; Group II-c. Involved in the activation of salicylic acid biosynthesis genes ICS1 and PBS3. In the ovule, it is expressed in hypodermal somatic cells and appears to play a role in supression of megasporocyte cell fate. In the leaf if is upstream of FHY3 and regulates light-mediated leaf senescence.
1127	AT5G03790	TF	0.18368498526378166	HOMEOBOX 51 (HB51)	Encodes a homeodomain leucine zipper class I (HD-Zip I) meristem identity regulator that acts together with LFY to induce CAL expression. It binds to the CAL promoter proximal CAATNATTG element. LMI1 acts primarily downstream of LFY in meristem identity regulation. The interaction between LFY, LMI1 and CAL resembles a feed-forward loop transcriptional network motif. The gene also had additional L…
1128	AT3G57600	TF	0.18353672265524615		encodes a member of the DREB subfamily A-2 of ERF/AP2 transcription factor family. The protein contains one AP2 domain. There are eight members in this subfamily including DREB2A AND DREB2B that are involved in response to drought.
1129	AT5G24330	epigenetic regulator	0.1831694112412707	N/A	N/A
1130	AT3G16870	TF	0.18282723509315807	GATA TRANSCRIPTION FACTOR 17 (GATA17)	Encodes a member of the GATA factor family of zinc finger transcription factors.
1131	AT4G13980	TF	0.1828198969268114	(AT-HSFA5)	member of Heat Stress Transcription Factor (Hsf) family
1132	AT1G73150	epigenetic regulator	0.18241922470050806	GLOBAL TRANSCRIPTION FACTOR GROUP E3 (GTE3)	Bromodomain and extra terminal domain family protein. Binds to acetyl-histone H3. Binding is reduced when GTE3 is SUMOylated by SIZ1.
1133	AT5G53430	epigenetic regulator	0.1823101236161235	N/A	N/A
1134	AT1G49560	TF	0.18196527955008368	HRS1 HOMOLOG6 (HHO6)	Homeodomain-like superfamily protein;(source:Araport11)
1135	AT1G64620	TF	0.18117359862453672	N/A	N/A
1136	AT3G57480	TF	0.1809033250253372	STRESS ASSOCIATED PROTEIN 13 (SAP13)	SAP1 is a protein of unknown function whose expression is responsive to abiotic stressors including metals, salt, and ABA. Over expression confers increased tolerance to a variety of abiotic stressors.
1137	AT3G18960	TF	0.18035508979175816	REPRODUCTIVE MERISTEM 7 (REM7)	Together with ATHB25 induces the expression of genes controlling shoot stem characteristics by ectopic expression in roots.
1138	AT2G43280	TF	0.18003568036163842	FAR1-RELATED SEQUENCES-RELATED FACTOR4 (FRF4)	Encodes one of four FRS (FAR1-RELATED SEQUENCE) factor-like genes in Arabidopsis. FRS factors are characterized by having an N-terminal C2H2-type chelating motif of the WRKY- Glial Cell Missing1 family, a central core transposase domain of Mutator-like element transposases, and a C-terminal SWIM domain. The four FRF-like genes in Arabidopsis share only the N-terminal motif with FRS proteins.
1139	AT1G22810	TF	0.17996392381541526	(ATERF019)	encodes a member of the DREB subfamily A-5 of ERF/AP2 transcription factor family. The protein contains one AP2 domain. There are 16 members in this subfamily including RAP2.1, RAP2.9 and RAP2.10. Overexpression leands to delayed senescence and delayed flowering. Negatively regulates plant resistance to P. parasitica by suppressing PAMP-triggered immunity.
1140	AT2G34900	epigenetic regulator	0.17985906093586046	IMBIBITION-INDUCIBLE 1 (IMB1)	Encodes a member of the BET subgroup of bromodomain proteins, a novel class of putative transcription factors. Its expression is induced during seed imbibition and downregulated during germination. Seeds of a loss-of-function mutant allele, imb1, show impaired cotyledon greening during germination in abscisic acid (ABA) and express higher levels of ABI5 protein than the wild type. Moreover, imb1 …
1141	AT1G76380	epigenetic regulator	0.17907049103753772		DNA-binding bromodomain-containing protein;(source:Araport11)
1142	AT1G66040	epigenetic regulator	0.1789433721734876	VARIANT IN METHYLATION 4 (VIM4)	predicted to encode a protein with an N-terminal PHD domain and two RING domains surrounding an SRA domain. Attempts to isolate ORTH4/VIM4 cDNA through RT-PCR were unsuccessful and analysis of the expression of this gene is difficult since it shares 99% nucleotide identity with ORTH5/VIM2.
1143	AT3G18380	TF	0.1789036568284892	SAWADEE HOMEODOMAIN HOMOLOG 2 (SHH2)	DNA-BINDING TRANSCRIPTION FACTOR 2;(source:Araport11)
1144	AT5G60440	TF	0.17889200140997832	AGAMOUS-LIKE 62 (AGL62)	AGL62 encodes a Type I MADS domain protein that likely functions as a transcription factor. It is expressed AGL62 is expressed exclusively in the endosperm. AGL62 supresses suppresses cellularization during the syncytial phase of endosperm development.
1145	AT5G43990	epigenetic regulator	0.17815939293847285	(SUVR2)	Encodes SUVR2, one of the four closely related Arabidopsis SUVR proteins that belong to the SU(VAR)3-9 subgroup of SET-domain proteins. Proteins containing the evolutionarily conserved SET domain are involved in regulation of eukaryotic gene expression and chromatin structure through their histone lysine methyltransferase (HMTase) activity. SUVR1, SUVR2 and SUVR4 proteins contain a novel domain a…
1146	AT5G64220	TF	0.17801396003560452	CALMODULIN-BINDING TRANSCRIPTION ACTIVATOR 2 (CAMTA2)	CAMTA2 proteins bind to the AtALMT1 promoter at in vitro. The gene itself is Al inducible, and AtALMT1 expression is partially repressed in camta2 mutant. The mRNA is cell-to-cell mobile.
1147	AT4G17750	TF	0.17733345738235662	HEAT SHOCK FACTOR 1 (HSF1)	native protein is a trimer, interacts with HSP70, also with TBP, DNA interaction is modulated by phosphorylation and is heat-shock inducible
1148	AT5G56270	TF	0.17705429371187614	WRKY DNA-BINDING PROTEIN 2 (WRKY2)	Encodes WRKY transcription factor 2, a zinc-finger protein. In wrky2 mutants, egg cells polarize normally but zygotes fail to reestablish polar organelle positioning from a transient symmetric state, resulting in equal cell division and distorted embryo development.
1149	AT2G04890	TF	0.17617075671531954	SCARECROW-LIKE 21 (SCL21)	Encodes a scarecrow-like protein (SCL21). Member of GRAS gene family.
1150	AT2G30280	epigenetic regulator	0.17607801878733825	RNA-DIRECTED DNA METHYLATION 4 (RDM4)	Encodes RDM4, a transcriptional regulator functioning in RNA-directed DNA methylation and plant development.
1151	AT1G67710	TF	0.1760507362475678	RESPONSE REGULATOR 11 (ARR11)	Encodes an Arabidopsis response regulator (ARR) protein that acts in concert with other type-B ARRs in the cytokinin signaling pathway. Affects ABA-JA crosstalk.
1152	AT1G26960	TF	0.17588653203459675	HOMEOBOX PROTEIN 23 (AtHB23)	Encodes a homeodomain leucine zipper class I (HD-Zip I) protein. Participates in the gene regulatory network controlling root branching by mediating the regulation of LAX3 by ARF7/19.
1153	AT1G31290	epigenetic regulator	0.1747094255721183	ARGONAUTE 3 (AGO3)	ARGONAUTE 3;(source:Araport11)
1154	AT4G25610	TF	0.17458725035979306		C2H2-like zinc finger protein;(source:Araport11)
1155	AT5G06100	TF	0.17446786230080666	MYB DOMAIN PROTEIN 33 (MYB33)	Encodes a member of the myb family of transcription factors (MYB33), contains Pfam profile: PF00249 myb DNA-binding domain. Double mutants with MYB65 are male sterile- anthers are small, pollen development is defective. Spatial expression appears to be under the control of miR159, contains a target site for this micro RNA. A highly conserved RNA secondary structure abuts the miR159 binding site w…
1156	AT3G12130	TF	0.1739449053482697	(KHZ1)	KHZ1 is a CCCH zinc-finger and KH domain protein belonging to the VII subfamily. It is expressed throughout the plant. Highly similar to KHZ2. khz1 mutants are late flowering and double mutants with khz2 are even more late flowering. Overexpression leads to increased rates of leaf senescence.
1157	AT1G49950	TF	0.17326931756333988	TELOMERE REPEAT BINDING FACTOR 1 (TRB1)	Encodes a telomeric DNA binding protein and Single Myb Histone (SMH) gene family member. In vitro, an N-terminal Myb domain enables it to interact with double-stranded telomeric repeats.Mutations in TRB1 and TRB3 enhance the lhp1 mutant phenotype. Triple mutants are more strongly affected than the respective double mutants with lhp1. TRB1 binds non-H3K27me3 target genes predominantly at the trans…
1158	AT2G42400	TF	0.17304435140948235	VASCULAR PLANT ONE ZINC FINGER PROTEIN 2 (VOZ2)	VOZ transcription factor which acts as positive regulator of several salt-responsive genes. Functionally redundant in salt stress with VOZ1.
1159	AT1G44830	TF	0.17298618037056984	ERF TRANSCRIPTION FACTOR 14 (ERF014)	Encodes a nuclear-localized member of the DREB subfamily A-5 of ERF/AP2 transcription factor family. The protein contains one AP2 domain. There are 15 members in this subfamily including RAP2.1, RAP2.9 and RAP2.10. Overexpression in cultured cells results in an increase in pectin deposition.ERF014 differentially regulates responses to bacterial and fungal pathogens.
1160	AT4G37740	TF	0.17205964761740491	GROWTH-REGULATING FACTOR 2 (GRF2)	Growth regulating factor encoding transcription activator. One of the nine members of a GRF gene family, containing nuclear targeting domain. Mutants result in smaller leaves indicating the role of the gene in leaf development. Expressed in root, shoot and flower
1161	AT5G65130	TF	0.17196036413522398	(WIND4)	encodes a member of the DREB subfamily A-6 of ERF/AP2 transcription factor family. The protein contains one AP2 domain. There are 8 members in this subfamily including RAP2.4.
1162	AT3G12730	TF	0.17183814467820355		Homeodomain-like superfamily protein;(source:Araport11)
1163	AT2G02820	TF	0.17154105113352153	MYB DOMAIN PROTEIN 88 (MYB88)	Encodes a putative transcription factor (MYB88), involved in stomata development, double loss of MYB88 and FLP (MYB124) activity results in a failure of guard mother cells (GMCs) to adopt the guard cell fate, thus they continue to divide resulting in abnormal stomata consisting of clusters of numerous guard cell-like cells. This phenotype is enhanced in double mutants over the single mutant flp p…
1164	AT3G63030	epigenetic regulator	0.17113219500228702	METHYL-CPG-BINDING DOMAIN 4 (MBD4)	Protein containing methyl-CpG-binding domain.Has sequence similarity to human MBD proteins.
1165	AT3G21175	TF	0.17041028187097046	ZIM-LIKE 1 (ZML1)	member of a novel family of plant-specific GATA-type transcription factors.
1166	AT3G01330	TF	0.1701921836199845	N/A	N/A
1167	AT3G48440	TF	0.17011150034450906		Zinc finger C-x8-C-x5-C-x3-H type family protein;(source:Araport11)
1168	AT4G11880	TF	0.17004712541669711	N/A	N/A
1169	AT3G61950	TF	0.16954820603143408	MYC-TYPE TRANSCRIPTION FACTOR 67 (MYC67)	MYC-type transcription factor which interacts with ICE1 and negatively regulates cold-responsive genes and cold tolerance.
1170	AT1G31320	TF	0.16846027777823264	LOB DOMAIN-CONTAINING PROTEIN 4 (LBD4)	LOB domain-containing protein 4;(source:Araport11)
1171	AT3G16350	TF	0.16831961102570686	NITROGEN RESPONSE DEFICIENCY 1 (NID1)	Homeodomain-like superfamily protein;(source:Araport11)
1172	AT5G25470	TF	0.1673169485344944		AP2/B3-like transcriptional factor family protein;(source:Araport11)
1173	AT5G16820	TF	0.16698320936298935	HEAT SHOCK FACTOR 3 (HSF3)	Encodes a putative transcription factor whose expression is not induced by heat but whose stable overexpression leads to expression of HSP. Required early in the stress response for transient expression of heat shock genes.
1174	AT4G26930	TF	0.1658274322307372	MYB DOMAIN PROTEIN 97 (MYB97)	Encodes a putative transcription factor (MYB97).
1175	AT5G60480	TF	0.16560041350618254	HOMEOBOX PROTEIN 26 (HB26)	homeobox protein 26;(source:Araport11)
1176	AT1G10320	TF	0.1650366979896664		Zinc finger C-x8-C-x5-C-x3-H type family protein;(source:Araport11)
1177	AT5G06960	TF	0.16458668429484388	OCS-ELEMENT BINDING FACTOR 5 (OBF5)	Encodes a basic leucine zipper (B-ZIP) containing protein that interacts with NPR1 to promote expression of salicylic acid induced genes. Binds the ocs-element.
1178	AT5G16770	TF	0.16405095759896365	MYB DOMAIN PROTEIN 9 (MYB9)	Member of the R2R3 factor gene family.
1179	AT1G66050	epigenetic regulator	0.16389795296628906	N/A	N/A
1180	AT1G63650	TF	0.16379286976810814	ENHANCER OF GLABRA 3 (EGL3)	Mutant has reduced trichomes, anthocyanin, and seed coat mucilage and abnormally patterned stomates. Mutants are defective in jasmonate-induced anthocyanin accumulation. Encodes a bHLH Transcription Factor 1. The protein is functionally redundant with GL3 and TT8 and interacts with TTG1, the myb proteins GL1, PAP1 and 2, CPC and TRY, and it will form heterodimers with GL3. Expression in N (non-ha…
1181	AT1G09320	epigenetic regulator	0.16372517516778567	AGENET DOMAIN (AGD)-CONTAINING P1 (AGDP1)	Heterochromatin-binding protein which can bind to three H3K9me2 tails. Preferentially binds to long TEs. Required for transcriptional silencing, non-CG DNA methylation, and H3K9 dimethylation at some loci.
1182	AT5G09740	epigenetic regulator	0.16348726129628902	HISTONE ACETYLTRANSFERASE OF THE MYST FAMILY 2 (HAM2)	Encodes an enzyme with histone acetyltransferase activity. HAM2 primarily acetylate histone H4, but also display some ability to acetylate H3. Prior acetylation of lysine 5 on histone H4 reduces radioactive acetylation by either HAM2.
1183	AT3G11440	TF	0.16275713039760395	MYB DOMAIN PROTEIN 65 (MYB65)	Member of the R2R3-MYB gene family. Similar to GA-induced Barley myb gene. May be induced during germination in response to GA. Double mutants with MYB33 are male sterile, showing defects in pollen development and anther development. Contains a binding site for miRNA159 and may be spatially regulated by this micro RNA. A highly conserved RNA secondary structure abuts the miR159 binding site which…
1184	AT3G06930	epigenetic regulator	0.1614793658059654	N/A	N/A
1185	AT3G11200	epigenetic regulator	0.16146082492839053	ALFIN-LIKE 2 (AL2)	Encodes a member of the Alfin1-like family of nuclear-localized PHD (plant homeodomain) domain containing proteins. All AL proteins except AL3 bind to di- or trimethylated histone H3 (H3K4me3/2). Members of this family include: AT5G05610 (AL1), AT3G11200 (AL2), AT3G42790 (AL3), AT5G26210 (AL4), AT5G20510 (AL5), AT2G02470 (AL6), AT1G14510 (AL7).
1186	AT2G33835	TF	0.16134024802447736	FRIGIDA-ESSENTIAL 1 (FES1)	Encodes a zinc finger domain containing protein that is expressed in the shoot/root apex and vasculature, and acts with FRI to repress flowering.FES1 mutants in a Col(FRI+) background will flower early under inductive conditions.
1187	AT5G37055	epigenetic regulator	0.16072903229280136	SERRATED LEAVES AND EARLY FLOWERING (SEF)	Encodes SERRATED LEAVES AND EARLY FLOWERING (SEF), an Arabidopsis homolog of the yeast SWC6 protein, a conserved subunit of the SWR1/SRCAP complex. SEF loss-of-function mutants have a pleiotropic phenotype characterized by serrated leaves, frequent absence of inflorescence internodes, bushy aspect, and flowers with altered number and size of organs. sef plants flower earlier than wild-type plants…
1188	AT1G65470	epigenetic regulator	0.16046208774587847	FASCIATA 1 (FAS1)	Chromatin Assembly Factor-1 (CAF-1) p150 subunit. Mutants have reduced heterochromatin content. In Arabidopsis, the three CAF-1 subunits are encoded by FAS1, FAS2 and, most likely, MSI1, respectively. Mutations in FAS1 or FAS2 lead to increased frequency of homologous recombination and T-DNA integration in Arabidopsis.
1189	AT2G03500	TF	0.16037540154747126	EARLY FLOWERING MYB PROTEIN (EFM)	Encodes a nuclear localized member of the MYB family of transcriptional regulators that is involved in negative regulation of flowering. It is expressed in vascular tissues and at low levels in the shoot apex during the transition to flowering. Loss of function mutations are early flowering.EFM is involved in the autonomous, thermosensory and GA pathways and expression is directly regulated by SV…
1190	AT1G06770	epigenetic regulator	0.1602772580056507	DREB2A-INTERACTING PROTEIN 1 (DRIP1)	Encodes a C3HC4 RING-domain-containing ubiquitin E3 ligase capable of interacting with DREB2A. The DRIP1-GFP fusion protein is nuclear-localized. DRIP1 seems to be involved in regulating stress-related transcriptional changes and drought tolerance.
1191	AT5G07680	TF	0.1600942981632215	N/A	N/A
1192	AT5G57390	TF	0.1594131107229227	AINTEGUMENTA-LIKE 5 (AIL5)	Encodes a member of the AP2 family of transcriptional regulators. May be involved in germination and seedling growth. Mutants are resistant to ABA analogs and are resistant to high nitrogen concentrations.essential for the developmental transition between the embryonic and vegetative phases in plants. Overexpression results in the formation of somatic embryos on cotyledons. It is also required to…
1193	AT5G66300	TF	0.15876602927425326	NAC DOMAIN CONTAINING PROTEIN 105 (NAC105)	Encodes a NAC-domain transcription factor. Expressed in the vascular tissue.
1194	AT1G06070	TF	0.15857623793161135	BASIC LEUCINE-ZIPPER 69 (BZIP69)	Basic-leucine zipper (bZIP) transcription factor family protein;(source:Araport11)
1195	AT5G67010	TF	0.1583429107325358		encodes a member of the ERF (ethylene response factor) subfamily B-6 of ERF/AP2 transcription factor family. The protein contains one AP2 domain. There are 12 members in this subfamily including RAP2.11.
1196	AT5G52260	TF	0.15832333299344142	MYB DOMAIN PROTEIN 19 (MYB19)	Member of the R2R3 factor gene family.
1197	AT5G66700	TF	0.15831450310616324	HOMEOBOX 53 (HB53)	Encodes a homeodomain protein. Member of HD-ZIP 1 family, most closely related to HB5. AtHB53 is auxin-inducible and its induction is inhibited by cytokinin, especially in roots therefore may be involved in root development.
1198	AT1G51600	TF	0.15831131052623612	ZIM-LIKE 2 (ZML2)	member of a novel family of plant-specific GATA-type transcription factors.
1199	AT4G17710	TF	0.15812472738248962	HOMEODOMAIN GLABROUS 4 (HDG4)	Encodes a homeobox-leucine zipper family protein belonging to the HD-ZIP IV family.
1200	AT3G24490	TF	0.15796602304684654		Alcohol dehydrogenase transcription factor Myb/SANT-like family protein;(source:Araport11)
1201	AT5G61890	TF	0.157860348054596	(ERF114)	encodes a member of the ERF (ethylene response factor) subfamily B-4 of ERF/AP2 transcription factor family. The protein contains one AP2 domain. There are 7 members in this subfamily.
1202	AT1G26260	TF	0.15778471373824926	N/A	N/A
1203	AT3G03140	epigenetic regulator	0.15641220370403894	PWWP-DOMAIN INTERACTOR OF POLYCOMBS1 (PWO1)	Encodes a chromatin-associated protein that interacts with plant nuclear lamin-like components to regulate nuclear size.
1204	AT1G28310	TF	0.1557153017994671	N/A	N/A
1205	AT4G27910	epigenetic regulator	0.15545103298133145	SET DOMAIN PROTEIN 16 (SDG16)	Encodes a SET domain containing protein, putative H3K4 methyltransferase.
1206	AT5G06070	TF	0.15475990515338495	RABBIT EARS (RBE)	Isolated as a mutation defective in petal development with specific effects on adaxial petals which are filamentous or absent. Encodes a Superman (SUP) like protein with zinc finger motifs. Transcript is detected in petal primordia and protein is localized to the nucleus.
1207	AT3G25730	TF	0.15392269477448606	ETHYLENE RESPONSE DNA BINDING FACTOR 3 (EDF3)	ethylene response DNA binding factor 3;(source:Araport11)
1208	AT5G45580	TF	0.15389494505023066	G2-LIKE FLAVONOID REGULATOR (GFR)	GARP-G2-like transcription factor involved in low temperature regulation of flavonoid biosynthesis.
1209	AT4G36710	TF	0.1538883635332354	(HAM4)	GRAS family transcription factor;(source:Araport11)
1210	AT4G10240	TF	0.15369860784284842	B-BOX DOMAIN PROTEIN 23 (BBX23)	B-box zinc finger family protein;(source:Araport11)
1211	AT1G08000	TF	0.1536933152912686	GATA TRANSCRIPTION FACTOR 10 (GATA10)	Encodes a member of the GATA factor family of zinc finger transcription factors.
1212	AT2G16720	TF	0.15337620729870574	MYB DOMAIN PROTEIN 7 (MYB7)	Encodes a member of MYB3R- and R2R3- type MYB- encoding gene family that acts as a repressor of flavonol biosynthesis. AtMYB7 gene expression is induced by salt treatment.
1213	AT2G40260	TF	0.1530972068809936		Homeodomain-like superfamily protein;(source:Araport11)
1214	AT5G59340	TF	0.15307554277137658	WUSCHEL RELATED HOMEOBOX 2 (WOX2)	Encodes a WUSCHEL-related homeobox gene family member with 65 amino acids in its homeodomain. Proteins in this family contain a sequence of eight residues (TLPLFPMH) downstream of the homeodomain called the WUS box. WOX2 has a putative Zinc finger domain downstream of the homeodomain. Transcripts are expressed in the egg cell, the zygote and the apical cell lineage and are reduced in met3-1 early…
1215	AT5G06650	TF	0.15304681705280435	GLABROUS INFLORESCENCE STEMS 2 (GIS2)	C2H2 and C2HC zinc fingers superfamily protein;(source:Araport11)
1216	AT3G54320	TF	0.1525886649990606	WRINKLED 1 (WRI1)	WRINKLED1 encodes transcription factor of the AP2/ERWEBP class. Protein has two plant-specific (AP2/EREB) DNA-binding domains and is involved in the control of storage compound biosynthesis in Arabidopsis. Mutants have wrinkled seed phenotype, due to a defect in the incorporation of sucrose and glucose into triacylglycerols. Transgenic sGsL plants (21-day-old) grown on 6% sucrose for 24 hours had…
1217	AT1G69170	TF	0.1523005677503149	N/A	N/A
1218	AT3G61740	epigenetic regulator	0.15191288419808016	SET DOMAIN PROTEIN 14 (SDG14)	Encodes SET domain containing protein that acts redundantly with ATX4/5 to regulate histone H3-K4 methylation.
1219	AT2G30420	TF	0.1515831086026189	N/A	N/A
1220	AT3G62610	TF	0.15151094985297875	MYB DOMAIN PROTEIN 11 (MYB11)	Member of the R2R3 factor gene family.
1221	AT3G20860	epigenetic regulator	0.15133637612854764	NIMA-RELATED KINASE 5 (NEK5)	Encodes a member of the NIMA-related serine/threonine kinases (Neks) that have been linked to cell-cycle regulation in fungi and mammals. Plant Neks might be involved in plant development processes.
1222	AT5G01860	TF	0.15007885059406076		C2H2 and C2HC zinc fingers superfamily protein;(source:Araport11)
1223	AT1G19100	epigenetic regulator	0.14997251778215975	N/A	N/A
1224	AT3G56850	TF	0.1499113725872167	ABA-RESPONSIVE ELEMENT BINDING PROTEIN 3 (AREB3)	Encodes an ABA-responsive element binding protein with a bZIP domain. Located in the nucleus and expressed in the embryo during seed maturation.
1225	AT3G03450	TF	0.1498437401961883	RGA-LIKE 2 (RGL2)	Encodes a DELLA protein, a member of the GRAS superfamily of putative transcription factors. DELLA proteins restrain the cell proliferation and expansion that drives plant growth. Negative regulator of the response to GA in controlling seed germination. GA triggers the degradation of RGL2 protein in a process blocked by both proteasome inhibitors and serine/threonine phosphatase inhibitors. The p…
1226	AT3G46580	epigenetic regulator	0.1486747086258877	METHYL-CPG-BINDING DOMAIN PROTEIN 5 (MBD5)	Protein containing a putative methyl-CpG-binding domain.Has sequence similarity to human MBD proteins.
1227	AT2G41835	TF	0.1485170563326361		zinc finger (C2H2 type, AN1-like) family protein;(source:Araport11)
1228	AT3G20910	TF	0.14799162395828408	NUCLEAR FACTOR Y, SUBUNIT A9 (NF-YA9)	nuclear factor Y, subunit A9;(source:Araport11)
1229	AT3G47600	TF	0.14745655771538718	N/A	N/A
1230	AT2G40740	TF	0.14723617149876644	WRKY DNA-BINDING PROTEIN 55 (WRKY55)	member of WRKY Transcription Factor; Group III
1231	AT5G27090	TF	0.14674899509185002	AGAMOUS-LIKE 54 (AGL54)	AGAMOUS-like 54;(source:Araport11)
1232	AT1G64105	TF	0.1465419790365486	NAC DOMAIN CONTAINING PROTEIN 27 (NAC027)	NAC domain containing protein 27;(source:Araport11)
1233	AT5G11050	TF	0.14629139850125644	MYB DOMAIN PROTEIN 64 (MYB64)	Member of R2R3-MYB transcription factor gene family.
1234	AT1G32330	TF	0.14604209810644664	HEAT SHOCK TRANSCRIPTION FACTOR A1D (HSFA1D)	Member of Heat Stress Transcription Factor (Hsf) family. Negatively regulated by HSP90.2.
1235	AT3G55730	TF	0.1454033984785783	MYB DOMAIN PROTEIN 109 (MYB109)	putative transcription factor MYB109 (MYB109) mRNA,
1236	AT5G14960	TF	0.14536161342286893	DP-E2F-LIKE 2 (DEL2)	DP-E2F-like 2;(source:Araport11)
1237	AT5G13790	TF	0.14489931453346874	AGAMOUS-LIKE 15 (AGL15)	AGL15 (AGAMOUS-Like 15) is a member of the MADS domain family of regulatory factors. Although AGL15 is preferentially expressed during embryogenesis, AGL15 is also expressed in leaf primordia, shoot apical meristems and young floral buds, suggesting that AGL15 may play a role during post-germinative development. Transgenic plants that ectopically express AGL15 show delays in the transition to flo…
1238	AT5G10970	TF	0.14466971731410616		C2H2 and C2HC zinc fingers superfamily protein;(source:Araport11)
1239	AT2G41070	TF	0.14439165442107274	ENHANCED EM LEVEL (EEL)	Transcription factor homologous to ABI5. Regulates AtEm1 expression by binding directly at the AtEm1 promoter. Located in the nucleus and expressed during seed maturation in the cotyledons and later in the whole embryo.
1240	AT2G30580	epigenetic regulator	0.144267102480957	DREB2A-INTERACTING PROTEIN 2 (DRIP2)	Encodes a C3HC4 RING-domain-containing ubiquitin E3 ligase capable of interacting with DREB2A. DRIP2 seems to be involved in regulating stress-related transcriptional changes and drought tolerance.
1241	AT1G22310	epigenetic regulator	0.14419293088969062	METHYL-CPG-BINDING DOMAIN 8 (MBD8)	Protein containing methyl-CpG-binding domain.Has sequence similarity to human MBD proteins.
1242	AT2G30432	TF	0.14323739702171803	TRICHOMELESS1 (TCL1)	Encodes TRICHOMELESS1 (TCL1), a single-repeat MYB-type transcription factor that negatively regulates trichome formation by suppressing GL1 (GLABRA1). In a tandem repeat with AT2g30424 and AT2g30420.
1243	AT2G45880	TF	0.14277175401311398	BETA-AMYLASE 7 (BAM7)	Encodes a beta-amylase-like protein present in the nucleus rather than targeted to the chloroplast. Contains BRASSINAZOLE RESISTANT1 (BZR1)-type DNA binding domains. Activates gene expression in protoplast transactivation assays.
1244	AT5G14620	epigenetic regulator	0.14276500034880205	DOMAINS REARRANGED METHYLTRANSFERASE 2 (DRM2)	A putative DNA methyltransferase with rearranged catalytic domains; similar to mammalian DNMT3 methyltransferases; contains UBA domains. The 3'-end proximal part of the gene coding region is highly methylated at both adenine and cytosine residues.
1245	AT3G20640	TF	0.14260957453173329		basic helix-loop-helix (bHLH) DNA-binding superfamily protein;(source:Araport11)
1246	AT5G47140	TF	0.14216882598613936	GATA TRANSCRIPTION FACTOR 27 (GATA27)	Encodes a member of the GATA factor family of zinc finger transcription factors.
1247	AT5G49420	TF	0.14184823201754168	AGAMOUS-LIKE 84 (AGL84)	MADS-box transcription factor family protein;(source:Araport11)
1248	AT5G40350	TF	0.14149027297011732	MYB DOMAIN PROTEIN 24 (MYB24)	Myb24 transcription factor. Member of the R2R3 factor gene family. Induced by jasmonate. Involved in jasmonate response during stamen development. MYB24 interacts with JAZ proteins, and functions redundantly with MYB21 and MYB57 to regulate stamen development. Possible positive regulator of CKL2 and 7 expression under high temperature.
1249	AT5G65100	TF	0.1412633637403091	N/A	N/A
1250	AT5G62380	TF	0.1409151601862593	NAC-DOMAIN PROTEIN 101 (NAC101)	Encodes a NAC-domain transcription factor involved in xylem formation. Induces transdifferentiation of various cells into metaxylem vessel elements. Located in the nucleus. Expression induced in the presence of auxin, cytokinin and brassinosteroids.
1251	AT4G20910	epigenetic regulator	0.14086841931553656	HUA ENHANCER 1 (HEN1)	Encodes an enhancer of hua1 and hua2 tha acts to specify reproductive organ identities and to repress A gene function. HEN1 also shares AG's non-homeotic function in controlling floral determinacy. Mutants display corymb-like inflorescences. HEN1 is a methyltransferase that methylates miRNAs and siRNAs on the ribose of the last nucleotide. The 3'-end methylation probably protects the 3' ends of t…
1252	AT1G27360	TF	0.14079208039903	N/A	N/A
1253	AT5G02030	TF	0.13945736045917514	N/A	N/A
1254	AT1G09700	epigenetic regulator	0.13903163211245867	HYPONASTIC LEAVES 1 (HYL1)	Encodes a nuclear dsRNA binding protein. Involved in mRNA cleavage. The mutant is characterized by shorter stature, delayed flowering, leaf hyponasty, reduced fertility, decreased rate of root growth, and an altered root gravitropic response. It also exhibits less sensitivity to auxin and cytokinin.
1255	AT4G31615	TF	0.13887716047043638	N/A	N/A
1256	AT5G05770	TF	0.13876558911917194	WUSCHEL RELATED HOMEOBOX 7 (WOX7)	Encodes a WUSCHEL-related homeobox gene family member with 65 amino acids in its homeodomain. Proteins in this family contain a sequence of eight residues (TLPLFPMH) downstream of the homeodomain called the WUS box.
1257	AT5G04940	epigenetic regulator	0.13864427416184033	SU(VAR)3-9 HOMOLOG 1 (SUVH1)	Encodes a SU(VAR)3-9 homolog, a SET domain protein. Known SET domain proteins are involved in epigenetic control of gene expression and act as histone methyltransferases. There are 10 SUVH genes in Arabidopsis and members of this subfamily of the SET proteins have an additional conserved SRA domain. SUVH1 has been shown to have a preference for binding methylated DNA.
1258	AT5G43840	TF	0.13850921596355134	HEAT SHOCK TRANSCRIPTION FACTOR A6A (HSFA6A)	member of Heat Stress Transcription Factor (Hsf) family
1259	AT5G63110	epigenetic regulator	0.138142662858039	HISTONE DEACETYLASE 6 (HDA6)	RPD3-like histone deacetylase. HDA6 mutations specifically increase the expression of auxin-responsive transgenes, suggesting a role in transgene silencing.
1260	AT1G18750	TF	0.13795551002761774	AGAMOUS-LIKE 65 (AGL65)	Encodes a member of the MIKC (MADS box, Keratin binding domain, and C terminal domain containing )family of transcriptional regulators. AGL65 is expressed in pollen.It forms heterodimers with other MICK family members (AGL104). Involved in late stages of pollen development and pollen tube growth.
1261	AT2G33290	epigenetic regulator	0.13769632993010505	SU(VAR)3-9 HOMOLOG 2 (SUVH2)	Encodes a SU(VAR)3-9 homolog, a SET domain protein. Known SET domain proteins are involved in epigenetic control of gene expression and act as histone methyltransferases. There are 10 SUVH genes in Arabidopsis and members of this subfamily of the SET proteins have an additional conserved SRA domain. Gene is expressed in rosettes, stems, floral buds, and flowers by RT-PCR.
1262	AT5G09750	TF	0.1372766915545041	HECATE 3 (HEC3)	Encodes a bHLH transcription factor that is involved in transmitting tract and stigma development.
1263	AT5G41030	TF	0.1372534331510569		TCP family transcription factor;(source:Araport11)
1264	AT5G17690	epigenetic regulator	0.13674584290558228	TERMINAL FLOWER 2 (TFL2)	Regulates the meristem response to light signals and the maintenance of inflorescence meristem identity. Influences developmental processes controlled by APETALA1. TFL2 silences specific genes within euchromatin but not genes positioned in heterochromatin. TFL2 protein localized preferentially to euchromatic regions and not to heterochromatic chromocenters. Involved in euchromatin organization. R…
1265	AT4G39250	TF	0.1365965003979922	N/A	N/A
1266	AT5G51980	TF	0.13645294055947754		Transducin/WD40 repeat-like superfamily protein;(source:Araport11)
1267	AT5G54070	TF	0.13611214444481082	N/A	N/A
1268	AT5G44080	TF	0.13577741172779925	N/A	N/A
1269	AT1G02740	epigenetic regulator	0.13576903468778986	MORF RELATED GENE 2 (MRG2)	MRG1 and MRG2 proteins act as readers of H3K4me3/H3K36me3 marked chromatin. They interact with each other as well as several other protein classes, to modulate the activity of flowering genes.
1270	AT5G27580	TF	0.13540521058324387	AGAMOUS-LIKE 89 (AGL89)	AGAMOUS-like 89;(source:Araport11)
1271	AT5G38860	TF	0.13538320309830024	N/A	N/A
1272	AT5G28040	TF	0.1343643467610361	VIRF INTERACTING PROTEIN 4 (VFP4)	Member of the GeBP/GPL family of leucine zipper transcription factors. VPF4 interacts with the F-box proteins from A.tumefaciens VirF and VBF. Over expression results in decreased tumor formation upon Agrobacterium infection. Mutants show changes in the level of expression of defense response genes.
1273	AT1G25250	TF	0.13425355571973502	INDETERMINATE(ID)-DOMAIN 16 (IDD16)	Encodes a transcription factor that, together with IDD14 and IDD15, regulates auxin biosynthesis and transport and thus aerial organ morphogenesis and gravitropic responses . IDD16 also binds to the SPCH promoter and regulates stomata initiation.
1274	AT2G33500	TF	0.13316625817708105	N/A	N/A
1275	AT5G35330	epigenetic regulator	0.13314345592647364	METHYL-CPG-BINDING DOMAIN PROTEIN 02 (MBD02)	Protein containing methyl-CpG-binding domain.Has sequence similarity to human MBD proteins.
1276	AT4G34680	TF	0.1328298886416359	GATA TRANSCRIPTION FACTOR 3 (GATA3)	Encodes a member of the GATA factor family of zinc finger transcription factors.
1277	AT5G56780	TF	0.13282133834296106	EFFECTOR OF TRANSCRIPTION2 (ET2)	Encodes a transcriptional regulator that is required for the induction of dormancy during late seed development.ET2 contains DNA and Zinc binding domains and is involved in DNA methylation. ET2 may function in DNA repair.
1278	AT5G27810	TF	0.13269654120849975		MADS-box transcription factor family protein;(source:Araport11)
1279	AT2G24490	epigenetic regulator	0.13255369561260125	REPLICON PROTEIN A2 (RPA2)	Encodes a component of Replication Protein A. Component of transcriptional gene silencing which does not affect endogenous small RNA accumulation nor DNA methylation. Localized in the nucleus. Involved in DNA repair. Interacts physically with ROS1.
1280	AT1G46480	TF	0.13240144896585895	WUSCHEL RELATED HOMEOBOX 4 (WOX4)	Encodes WOX4, a WUSCHEL-related homeobox gene family member with 65 amino acids in its homeodomain. Proteins in this family contain a sequence of eight residues (TLPLFPMH) downstream of the homeodomain called the WUS box. This protein also contains an acidic domain approximately 10 residues upstream of the WUS box. Part of the TDIF-TDR-WOX4 signaling pathway that plays a crucial role in the maint…
1281	AT1G06910	TF	0.1323288033931917	TRF-LIKE 7 (TRFL7)	Arabidopsis thaliana myb family transcription factor (At1g06910)
1282	AT1G27045	TF	0.13232227162667834	N/A	N/A
1283	AT3G06740	TF	0.13179928349617626	GATA TRANSCRIPTION FACTOR 15 (GATA15)	Encodes a member of the GATA factor family of zinc finger transcription factors.
1284	AT1G10240	TF	0.13166309669749987	FAR1-RELATED SEQUENCE 11 (FRS11)	FAR1-related sequence 11;(source:Araport11)
1285	AT5G35600	epigenetic regulator	0.13159542879380684	HISTONE DEACETYLASE7 (HDA7)	Encodes a histone deacetylase that is crucial for female gametophyte development and embryogenesis.
1286	AT5G49020	epigenetic regulator	0.13138172895141464	PROTEIN ARGININE METHYLTRANSFERASE 4A (PRMT4A)	Encodes a type I protein arginine methyltransferase. PRMT4a can catalyze the asymmetric dimethylation of arginines 2,17, and 26 on histone 3 and can also methylate myelin basic protein in vitro. Double mutants lacking PRMT4a and 4b have reduced levels of histone 3 methylated at R17. These double mutants flower late due to defects in the autonomous pathway and they have elevated levels of FLC tran…
1287	AT5G62165	TF	0.13090522999549942	AGAMOUS-LIKE 42 (AGL42)	Encodes a MADS box transcription factor. Expressed in quiescent center. Involved in floral transition.
1288	AT5G02470	TF	0.13080854825356572	(DPA)	core cell cycle genes
1289	AT4G32890	TF	0.13063065086234266	GATA TRANSCRIPTION FACTOR 9 (GATA9)	Encodes a member of the GATA factor family of zinc finger transcription factors.
1290	AT5G45710	TF	0.13054387416481794	ROOT HANDEDNESS 1 (RHA1)	member of Heat Stress Transcription Factor (Hsf) family
1291	AT3G19360	TF	0.13038991987749304		Zinc finger (CCCH-type) family protein;(source:Araport11)
1292	AT2G47260	TF	0.1294282271648553	WRKY DNA-BINDING PROTEIN 23 (WRKY23)	Encodes a member of WRKY Transcription Factor; Group I. Involved in nematode feeding site establishment and auxin mediated PIN polar localization in roots. Expression is induced by auxin.
1293	AT1G27660	TF	0.12932267560002106		basic helix-loop-helix (bHLH) DNA-binding superfamily protein;(source:Araport11)
1294	AT2G20110	TF	0.1292759523499103	(TCX6)	Tesmin/TSO1-like CXC domain-containing protein which is a transcriptional repressor of genes required for maintenance of DNA methylation, including MET1, CMT3, DDM1, KYP and VIMs. Functions redundantly with its paralogue TCX5 in repressing the expression of these genes.
1295	AT4G36260	TF	0.12880354046104178	STYLISH 2 (STY2)	A member of SHI gene family. Arabidopsis thaliana has ten members that encode proteins with a RING finger-like zinc finger motif. Despite being highly divergent in sequence, many of the SHI-related genes are partially redundant in function and synergistically promote gynoecium, stamen and leaf development in Arabidopsis. Encodes protein with a single zinc finger motif and a members of a small gen…
1296	AT3G59470	TF	0.12871695088054175	FAR1-RELATED SEQUENCES-RELATED FACTOR1 (FRF1)	Encodes one of four FRS (FAR1-RELATED SEQUENCE) factor-like genes in Arabidopsis. FRS factors are characterized by having an N-terminal C2H2-type chelating motif of the WRKY- Glial Cell Missing1 family, a central core transposase domain of Mutator-like element transposases, and a C-terminal SWIM domain. The four FRF-like genes in Arabidopsis share only the N-terminal motif with FRS proteins. FRF1…
1297	AT4G16750	TF	0.1285548989698542	ETHYLENE-RESPONSIVE TRANSCRIPTION FACTOR 39 (ERF39)	encodes a member of the DREB subfamily A-4 of ERF/AP2 transcription factor family. The protein contains one AP2 domain. There are 17 members in this subfamily including TINY.
1298	AT1G55250	epigenetic regulator	0.12816507854866332	HISTONE MONO-UBIQUITINATION 2 (HUB2)	Encodes one of two orthologous E3 ubiquitin ligases in Arabidopsis that are involved in monoubiquitination of histone H2B.
1299	AT5G47670	TF	0.12807251201046324	NUCLEAR FACTOR Y, SUBUNIT B6 (NF-YB6)	Encodes LEC1-Like (L1L), closely related to LEC1 (Leafy Cotyledon1). Functions as a regulator of embryo development.
1300	AT3G53370	TF	0.12771335766539174	N/A	N/A
1301	AT3G16280	TF	0.12677602663966986	ETHYLENE RESPONSE FACTOR 36 (ERF036)	encodes a member of the DREB subfamily A-4 of ERF/AP2 transcription factor family. The protein contains one AP2 domain. There are 17 members in this subfamily including TINY.
1302	AT5G56740	epigenetic regulator	0.12661091078272332	HISTONE ACETYLTRANSFERASE OF THE GNAT FAMILY 2 (HAG2)	Encodes an enzyme with histone acetyltransferase activity. Histone H4 is the primary substrate for the enzyme. Prior acetylation of lysine 12 of histone H4 reduces radioactive acetylation by HAG2. HAG2 acetylates histone H4 lysine 12.
1303	AT5G57720	TF	0.12640100156010686		AP2/B3-like transcriptional factor family protein;(source:Araport11)
1304	AT1G22950	epigenetic regulator	0.12633370037155447	INCURVATA11 (ICU11)	Belongs to the 2-oxoglutarate (2OG) and Fe(II)-dependent oxygenase superfamily proteins and contains an oxoglutarate/iron-dependent oxygenase domain (InterPro:IPR005123) of the prolyl 4-hydroxylase, alpha subunit subtype (P4Hc; InterPro:IPR006620), participates in epigenetic repression of flowering genes, works redundantly with CP2 to repress several members of the MADS-box transcription factors …
1305	AT3G57980	TF	0.12628947060066728		DNA-binding bromodomain-containing protein;(source:Araport11)
1306	AT1G17460	TF	0.12619965977895006	TRF-LIKE 3 (TRFL3)	Arabidopsis thaliana myb family transcription factor (At1g17460)
1307	AT5G35770	TF	0.12531093879376445	STERILE APETALA (SAP)	A recessive mutation in the Arabidopsis STERILE APETALA (SAP) causes severe aberrations in inflorescence and flower and ovule development.
1308	AT3G04450	TF	0.12499652917820447		Homeodomain-like superfamily protein;(source:Araport11)
1309	AT5G41315	TF	0.12483735593544405	GLABROUS 3 (GL3)	Encodes a basic helix loop helix domain protein that interacts with GL1 in trichome development.GL3 interacts with JAZ and DELLA proteins to regulate trichome initiation.
1310	AT1G17520	TF	0.1243225722813219		Single Myb Histone (SMH) gene family member. Contains terminal acidic SANT domain.
1311	AT5G07500	TF	0.12279650524791635	(PEI1)	Encodes an embryo-specific zinc finger transcription factor required for heart-stage embryo formation.
1312	AT5G41765	TF	0.12277906926499747		DNA-binding storekeeper protein-related transcriptional regulator;(source:Araport11)
1313	AT2G37650	TF	0.12262466037569204		GRAS family transcription factor;(source:Araport11)
1314	AT2G31650	epigenetic regulator	0.12244410026642755	N/A	N/A
1315	AT5G47660	TF	0.1219690888597789		Homeodomain-like superfamily protein;(source:Araport11)
1316	AT5G26630	TF	0.12150328336288235	N/A	N/A
1317	AT5G52660	TF	0.12089007839070898	REVEILLE 6 (RVE6)	Encodes RVE6, a homolog of the circadian rhythm regulator RVE8. rve4 rve6 rve8 triple mutants display an extremely long circadian period, with delayed and reduced expression of evening-phased clock genes.
1318	AT2G16390	epigenetic regulator	0.12081865588381137	DEFECTIVE IN RNA-DIRECTED DNA METHYLATION 1 (DRD1)	Putative chromatin remodeling protein, member of a plant-specific subfamily of SWI2/SNF2-like proteins. Mutations nearly eliminate non-CpG methylation at a target promoter but do not affect rDNA or centromere methylation. Cooperates with PolIVb to facilitate RNA-directed de novo methylation and silencing of homologous DNA. Endogenous targets include intergenic regions near retrotransposon LTRs or…
1319	AT5G19790	TF	0.12079534552211092	RELATED TO AP2 11 (RAP2.11)	encodes a member of the ERF (ethylene response factor) subfamily B-6 of ERF/AP2 transcription factor family (RAP2.11). The protein contains one AP2 domain. There are 12 members in this subfamily including RAP2.11.
1320	AT1G21200	TF	0.12021827909238422		sequence-specific DNA binding transcription factor;(source:Araport11)
1321	AT5G14280	TF	0.12011427810518853	N/A	N/A
1322	AT5G53660	TF	0.11967192368626604	GROWTH-REGULATING FACTOR 7 (GRF7)	Growth regulating factor encoding transcription activator. One of the nine members of a GRF gene family, containing nuclear targeting domain. Involved in leaf development and expressed in shoot and flower.
1323	AT2G16770	TF	0.11891824066384232	N/A	N/A
1324	AT1G01010	TF	0.11883689328146872	NAC DOMAIN CONTAINING PROTEIN 1 (NAC001)	NAC domain containing protein 1;(source:Araport11)
1325	AT4G18890	TF	0.1186612272178548	BES1/BZR1 HOMOLOG 3 (BEH3)	BES1/BZR1 homolog 3;(source:Araport11)
1326	AT1G21340	TF	0.11854049811123366		Dof-type zinc finger DNA-binding family protein;(source:Araport11)
1327	AT3G08505	TF	0.11820001253653163		zinc finger (CCCH-type/C3HC4-type RING finger) family protein;(source:Araport11)
1328	AT5G27130	TF	0.1177561171901659	AGAMOUS-LIKE 39 (AGL39)	AGAMOUS-like 39;(source:Araport11)
1329	AT3G54430	TF	0.11702856963828995	SHI-RELATED SEQUENCE 6 (SRS6)	A member of SHI gene family. Arabidopsis thaliana has ten members that encode proteins with a RING finger-like zinc finger motif. Despite being highly divergent in sequence, many of the SHI-related genes are partially redundant in function and synergistically promote gynoecium, stamen and leaf development in Arabidopsis.
1330	AT1G68640	TF	0.11654901005662074	PERIANTHIA (PAN)	Encodes bZIP-transcription factor. Mutant plants have extra floral organs. PAN is essential for AG activation in early flowers of short-day-grown plants.
1331	AT1G08810	TF	0.11635963037069433	MYB DOMAIN PROTEIN 60 (MYB60)	putative transcription factor of the R2R3-MYB gene family. Transcript increases under conditions that promote stomatal opening (white and blue light, abi1-1 mutation) and decreases under conditions that trigger stomatal closure (ABA, desiccation, darkness), with the exception of elevated CO2. Expressed exclusively in guard cells of all tissues. It is required for light-induced opening of stomata.…
1332	AT5G01900	TF	0.116198394694478	WRKY DNA-BINDING PROTEIN 62 (WRKY62)	member of WRKY Transcription Factor; Group III
1333	AT1G62990	TF	0.11619800057644684	KNOTTED-LIKE HOMEOBOX OF ARABIDOPSIS THALIANA 7 (KNAT7)	Encodes a homeodomain transcription factor of the Knotted family. May be involved in secondary cell wall biosynthesis. Mutants have moderately irregular xylem development. Expression of this gene is upregulated by SND1 and MYB46.
1334	AT1G75430	TF	0.11606714629372865	BEL1-LIKE HOMEODOMAIN 11 (BLH11)	BEL1-like homeodomain 11;(source:Araport11)
1335	AT5G27880	TF	0.11581511341494295		C2H2 and C2HC zinc fingers superfamily protein;(source:Araport11)
1336	AT5G21030	epigenetic regulator	0.11569780071947147	N/A	N/A
1337	AT5G25790	TF	0.11549400994000368		Tesmin/TSO1-like CXC domain-containing protein;(source:Araport11)
1338	AT5G56200	TF	0.11512574005023933		Encodes a transcription factor expressed in the female gametophyte.
1339	AT5G13960	epigenetic regulator	0.1148617773933281	SU(VAR)3-9 HOMOLOG 4 (SUVH4)	Encodes a histone 3 lysine 9 specific methyltransferase involved in the maintenance of DNA methylation. SUVH4/KYP is a SU(VAR)3-9 homolog, a SET domain protein. Known SET domain proteins are involved in epigenetic control of gene expression. There are 10 SUVH genes in Arabidopsis and members of this subfamily of the SET proteins have an additional conserved SRA domain. In kyp mutants, there is a …
1340	AT1G63030	TF	0.11444558219003853	DWARF AND DELAYED FLOWERING 2 (ddf2)	encodes a member of the DREB subfamily A-1 of ERF/AP2 transcription factor family (DDF2). The protein contains one AP2 domain. There are six members in this subfamily, including CBF1, CBF2, and CBF3. Overexpression of this gene results in the reduction of gibberellic acid biosynthesis. This gene is expressed in all tissues examined, but most abundantly expressed in rosette leaves and stems. Overe…
1341	AT5G67580	TF	0.11444500039778573	(TRB2)	Encodes a telomeric DNA binding protein and Single Myb Histone (SMH) gene family member. In vitro, the protein preferentially binds double-stranded telomeric repeats, but it can also bind to the single G-rich telomeric strand.
1342	AT5G63280	TF	0.1142340535010936		C2H2-like zinc finger protein;(source:Araport11)
1343	AT5G26650	TF	0.11396225581469473	AGAMOUS-LIKE 36 (AGL36)	AGAMOUS-like 36;(source:Araport11)
1344	AT5G62940	TF	0.11385949269841893	N/A	N/A
1345	AT5G19490	TF	0.11230919745220899	N/A	N/A
1346	AT5G27050	TF	0.11193435799845586	AGAMOUS-LIKE 101 (AGL101)	AGAMOUS-like 101;(source:Araport11)
1347	AT5G50570	TF	0.1117527481400307	SQUAMOSA PROMOTER-BINDING PROTEIN LIKE 13A (SPL13A)	Squamosa promoter-binding protein-like (SBP domain) transcription factor family protein;(source:Araport11)
1348	AT5G60470	TF	0.11128090368092663	EGRET (EGRET)	C2H2 and C2HC zinc fingers superfamily protein;(source:Araport11)
1349	AT5G04390	TF	0.1112004054866198		C2H2-type zinc finger family protein;(source:Araport11)
1350	AT5G58280	TF	0.10987143072494046	N/A	N/A
1351	AT4G01580	TF	0.10955300010129244		AP2/B3-like transcriptional factor family protein;(source:Araport11)
1352	AT5G50080	TF	0.10936107751547736	ETHYLENE RESPONSE FACTOR 110 (ERF110)	encodes a member of the ERF (ethylene response factor) subfamily B-4 of ERF/AP2 transcription factor family. The protein contains one AP2 domain and is phosphorylated in planta. There are 7 members in this subfamily.
1353	AT2G24430	TF	0.10927251193138582	NAC DOMAIN CONTAINING PROTEIN 38 (NAC038)	NAC domain containing protein 38;(source:Araport11)
1354	AT5G59380	epigenetic regulator	0.10866512515628024	METHYL-CPG-BINDING DOMAIN 6 (MBD6)	Protein containing methyl-CpG-binding domain.Has sequence similarity to human MBD proteins. The mRNA is cell-to-cell mobile.
1355	AT1G25470	TF	0.10829395155147237	N/A	N/A
1356	AT4G17695	TF	0.10771373578483627	KANADI 3 (KAN3)	Homeodomain-like superfamily protein;(source:Araport11)
1357	AT4G01280	TF	0.10734843009651622	REVEILLE 5 (RVE5)	RVE5 is one of eleven homologous MYB-like transcription factors in Arabidopsis and a member of the RVE8 clade. Plays a minor role in clock regulation.
1358	AT3G03260	TF	0.1072858328846116	N/A	N/A
1359	AT2G01940	TF	0.10724782941674617	SHOOT GRAVITROPISM 5 (SGR5)	Encodes a transcription factor that, together with IDD14 and IDD16, regulates auxin biosynthesis and transport and thus aerial organ morphogenesis and gravitropic responses. May be involved in an early event in shoot gravitropism such as gravity perception and/or a signaling process subsequent to amyloplast sedimentation as a putative transcription factor in gravity-perceptive cells.
1360	AT1G10585	TF	0.10696529498040057		basic helix-loop-helix (bHLH) DNA-binding superfamily protein;(source:Araport11)
1361	AT3G11580	TF	0.1069007653462581	NGATHA-LIKE PROTEIN2 (NGAL2)	SOD7 encodes nuclear localized B3 DNA binding domain and a transcriptional repression motif. Belongs to the RAV gene family. Functions in regulation of seed size and binds to and represses KLU. Transcription repressor involved in regulation of inflorescence architecture.
1362	AT5G43175	TF	0.10686951705346563		basic helix-loop-helix (bHLH) DNA-binding superfamily protein;(source:Araport11)
1363	AT2G20400	TF	0.10675454997557488	PHR1-LIKE 4 (PHL4)	MYB-CC transcription factor. PHL4 is related to PHR1 (which regulates plant Pi starvation response) but it does not seem to have a significant role in Pi starvation.
1364	AT5G58080	TF	0.10654565431587268	RESPONSE REGULATOR 18 (RR18)	member of Response Regulator: B- Type
1365	AT4G11070	TF	0.10621324202722744	N/A	N/A
1366	AT5G04640	TF	0.1061448640456822	AGAMOUS-LIKE 99 (AGL99)	AGAMOUS-like 99;(source:Araport11)
1367	AT3G09230	TF	0.10607172439382996	MYB DOMAIN PROTEIN 1 (MYB1)	member of MYB3R- and R2R3- type MYB- encoding genes
1368	AT5G62320	TF	0.10445422428179467	MYB DOMAIN PROTEIN 99 (MYB99)	Encodes a putative transcription factor (MYB99).
1369	AT5G46350	TF	0.10402415037087584	WRKY DNA-BINDING PROTEIN 8 (WRKY8)	member of WRKY Transcription Factor; Group II-c
1370	AT5G51790	TF	0.10393721318966724		basic helix-loop-helix (bHLH) DNA-binding superfamily protein;(source:Araport11)
1371	AT5G44160	TF	0.10385465920218576	N/A	N/A
1372	AT1G69120	TF	0.10372257034953046	APETALA1 (AP1)	Floral homeotic gene encoding a MADS domain protein homologous to SRF transcription factors. Specifies floral meristem and sepal identity. Required for the transcriptional activation of AGAMOUS. Interacts with LEAFY.Binds to promoter and regulates the expression of flowering time genes SVP, SOC1 and AGL24.
1373	AT3G46770	TF	0.10278014943729884	N/A	N/A
1374	AT5G49240	TF	0.10267482343139606	PSEUDO-RESPONSE REGULATOR 4 (APRR4)	member of Response Regulator: Pseudo
1375	AT5G49300	TF	0.10253707352695013	N/A	N/A
1376	AT5G45300	TF	0.10232378786055513	BETA-AMYLASE 2 (BMY2)	Encodes a beta-amylase-like protein present in the nucleus rather than targeted to the chloroplast. Contains BRASSINAZOLE RESISTANT1 (BZR1)-type DNA binding domains. Activates gene expression in protoplast transactivation assays.
1377	AT5G28650	TF	0.10230654142577876	WRKY DNA-BINDING PROTEIN 74 (WRKY74)	member of WRKY Transcription Factor; Group II-d
1378	AT5G27960	TF	0.10176787615460244	AGAMOUS-LIKE 90 (AGL90)	AGAMOUS-like 90;(source:Araport11)
1379	AT1G73360	TF	0.10137154432514857	HOMEODOMAIN GLABROUS 11 (HDG11)	Encodes a homeobox-leucine zipper family protein belonging to the HD-ZIP IV family. It is involved in trichome branching. The transcription factor directly upregulates the expression of several cell-wall-loosening protein genes and reveals the important role that these target genes play in coordinating cell-wall extensibility with root development.
1380	AT5G38620	TF	0.10066200467013303	AGAMOUS-LIKE 73 (AGL73)	MADS-box transcription factor family protein;(source:Araport11)
1381	AT4G31620	TF	0.10038625860089044	N/A	N/A
1382	AT5G04400	TF	0.1001585792567437	NAC DOMAIN CONTAINING PROTEIN 77 (NAC077)	NAC domain protein;(source:Araport11)
1383	AT5G41200	TF	0.1001521128019075	AGAMOUS-LIKE 75 (AGL75)	AGAMOUS-like 75;(source:Araport11)
1384	AT3G27650	TF	0.09994032782789901	LOB DOMAIN-CONTAINING PROTEIN 25 (LBD25)	LOB domain-containing protein 25;(source:Araport11)
1385	AT1G17590	TF	0.09990480505579856	NUCLEAR FACTOR Y, SUBUNIT A8 (NF-YA8)	Binds directly to CCAAT cis-elements in the promoters of multiple MIR156 genes and inhibits the juvenile-to adult transition by activating transcription of these MIR156s.
1386	AT5G49200	TF	0.09953957571885552		WD-40 repeat family protein / zfwd4 protein (ZFWD4);(source:Araport11)
1387	AT5G53210	TF	0.09803798980113182	N/A	N/A
1388	AT1G66600	TF	0.09792168334653696	ABA OVERLY SENSITIVE MUTANT 3 (ABO3)	A member of WRKY Transcription Factor; Group III. Involved in the regulation of plant responses to ABA and drought stress.
1389	AT5G39690	TF	0.09731942039620337	NAC DOMAIN CONTAINING PROTEIN 93 (NAC093)	NAC domain containing protein 93;(source:Araport11)
1390	AT3G10390	epigenetic regulator	0.0972937238682796	FLOWERING LOCUS D (FLD)	Encodes a plant homolog of a SWIRM domain containing protein found in histone deacetylase complexes in mammals. Lesions in FLD result in hyperacetylation of histones in FLC chromatin, up-regulation of FLC expression and extremely delayed flowering. FLD plays a key role in regulating the reproductive competence of the shoot and results in different developmental phase transitions in Arabidopsis.
1391	AT1G78540	TF	0.09720176473631856	SH2 DOMAIN PROTEIN B (SHB)	Encodes a protein that contains an SH2 domain. It can pull down a 120-kD tyrosine-phosphorylated protein in vitro. It is predicted to act as a transcription factor.
1392	AT4G05100	TF	0.09712232815520133	MYB DOMAIN PROTEIN 74 (MYB74)	Member of the R2R3 factor gene family.
1393	AT3G12820	TF	0.09667298574467406	MYB DOMAIN PROTEIN 10 (MYB10)	Member of the R2R3 factor gene family.
1394	AT5G05790	TF	0.09654921807240192		Duplicated homeodomain-like superfamily protein;(source:Araport11)
1395	AT3G58070	TF	0.09595243105775676	GLABROUS INFLORESCENCE STEMS (GIS)	Putative transcription factor, contains C2H2 domain, regulates aspects of shoot maturation in Arabidopsis thaliana. GIS loss-of-function mutations affect the epidermal differentiation of inflorescence organs, causing a premature decrease in trichome production on successive leaves, stem internodes, and branches. Overexpression has the opposite effect on trichome initiation and causes other hetero…
1396	AT2G14210	TF	0.0959062207281546	AGAMOUS-LIKE 44 (AGL44)	MADS box gene, transcription factor
1397	AT1G17040	TF	0.09566531368704947	SH2 DOMAIN PROTEIN A (SHA)	Encodes a protein that contains an SH2 domain. It can pull down a 120-kD tyrosine-phosphorylated protein in vitro. It is predicted to act as a transcription factor.
1398	AT5G15060	TF	0.09559151083388144		Lateral organ boundaries (LOB) domain family protein;(source:Araport11)
1399	AT2G40340	TF	0.09534208555446123	(DREB2C)	Encodes a member of the DREB subfamily A-2 of ERF/AP2 transcription factor family. The protein contains one AP2 domain. There are eight members in this subfamily including DREB2A AND DREB2B that are involved in response to drought.
1400	AT4G28790	TF	0.09515823768521207		basic helix-loop-helix (bHLH) DNA-binding superfamily protein;(source:Araport11)
1401	AT5G21960	TF	0.09510729150059168	ETHYLENE RESPONSE FACTOR 016 (ERF016)	encodes a member of the DREB subfamily A-5 of ERF/AP2 transcription factor family. The protein contains one AP2 domain. There are 15 members in this subfamily including RAP2.1, RAP2.9 and RAP2.10.
1402	AT1G01030	TF	0.09491258610052952	NGATHA3 (NGA3)	AP2/B3-like transcriptional factor family protein;(source:Araport11)
1403	AT5G66350	TF	0.09417346272762098	SHORT INTERNODES (SHI)	A member of SHI gene family. Arabidopsis thaliana has ten members that encode proteins with a RING finger-like zinc finger motif. Despite being highly divergent in sequence, many of the SHI-related genes are partially redundant in function and synergistically promote gynoecium, stamen and leaf development in Arabidopsis. Shi mutant is dominant, has dwarf phenotype. Loss of function mutations have…
1404	AT5G53950	TF	0.09401156843718957	CUP-SHAPED COTYLEDON 2 (CUC2)	Transcriptional activator of the NAC gene family, with CUC1 redundantly required for embryonic apical meristem formation, cotyledon separation and expression of STM. Proper timing of CUC2 expression is required to maintain the phyllotactic pattern initiated in the meristem. CUC2 expression in leaf sinus region is required for serration and the extent of serration is modulated by mir164A mediated …
1405	AT5G45980	TF	0.09399732927901146	WUSCHEL RELATED HOMEOBOX 8 (WOX8)	Arabidopsis thaliana WOX8 protein. Contains similarity to homeodomain transcription factor. Positively regulates early embryonic growth. Together with CLE8 it forms a signaling module that promotes seed growth and overall seed size.
1406	AT4G23550	TF	0.09386354202479978	(WRKY29)	Encodes WRKY DNA-binding protein 29 (WRKY29). The mRNA is cell-to-cell mobile.
1407	AT4G00480	TF	0.09367988252265044	N/A	N/A
1408	AT4G37850	TF	0.09349672279297527		basic helix-loop-helix (bHLH) DNA-binding superfamily protein;(source:Araport11)
1409	AT5G41090	TF	0.0931572558094914	NAC DOMAIN CONTAINING PROTEIN 95 (NAC095)	NAC domain containing protein 95;(source:Araport11)
1410	AT5G20930	epigenetic regulator	0.09287282116848976	TOUSLED (TSL)	Nuclear serine/threonine protein kinase that requires a coiled-coil region for oligomerization and catalytic activity. Required for leaf and flower development and is involved in the regulation of RNA interference. Expression localized to the developing style by stage 13.
1411	AT5G55020	TF	0.09256630454043764	MYB DOMAIN PROTEIN 120 (MYB120)	Encodes a putative transcription factor, member of the R2R3 factor gene family (MYB120).
1412	AT5G03415	TF	0.09193828997702834	(DPB)	Encodes a homolog of the animal DP protein. DP, in animals, forms a heterodimer with E2F and plays a central role in G1/S transition in the cell division cycle. DPB has been shown to interact with non phosphorylated E2Fc; when E2Fc is phosphorylated, the formation of the E2Fc/DPB heterodimer is lost.
1413	AT5G02460	TF	0.0916685019966938	PHLOEM EARLY DOF 2 (PEAR2)	PEAR protein involved in the formation of a short-range concentration gradient that peaks at protophloem sieve elements, and activates gene expression that promotes radial growth. Locally promotes transcription of inhibitory HD-ZIP III genes, and thereby establishes a negative-feedback loop that forms a robust boundary that demarks the zone of cell division.
1414	AT1G48000	TF	0.0914422262927901	MYB DOMAIN PROTEIN 112 (MYB112)	Encodes a putative transcription factor (MYB112).
1415	AT4G28815	TF	0.09140118262325804	N/A	N/A
1416	AT2G37430	TF	0.09116700042839336	ZINC FINGER OF ARABIDOPSIS THALIANA 11 (ZAT11)	Encodes a member of the zinc finger family of transcriptional regulators. It is expressed in many root tips, primary roots, cotyledons and hypocotyl. The protein is localized to the nucleus. Overexpression of ZAT11 causes increased root growth and increased sensitivity to nickel ions. The mRNA is cell-to-cell mobile.
1417	AT5G23090	TF	0.0907532840510828	NUCLEAR FACTOR Y, SUBUNIT B13 (NF-YB13)	nuclear factor Y, subunit B13;(source:Araport11)
1418	AT1G75520	TF	0.090710993148894	SHI-RELATED SEQUENCE 5 (SRS5)	A member of SHI gene family. Arabidopsis thaliana has ten members that encode proteins with a RING finger-like zinc finger motif. Despite being highly divergent in sequence, many of the SHI-related genes are partially redundant in function and synergistically promote gynoecium, stamen and leaf development in Arabidopsis.SRS5 is a positive regulator of photomorphogenesis.
1419	AT1G69180	TF	0.09010544552372736	CRABS CLAW (CRC)	Putative transcription factor with zinc finger and helix-loop-helix domains, the later similar to HMG boxes. Involved in specifying abaxial cell fate in the carpel. Four putative LFY binding sites (CCANTG) and two potential binding sites for MADS box proteins known as CArG boxes (CC(A/T)6GG) were found in the region spanning 3.8 Kb upstream of the CRC coding region. CRC targets YABBY genes such a…
1420	AT4G27950	TF	0.08908920581848037	N/A	N/A
1421	AT4G00940	TF	0.08891135539899313	DNA BINDING WITH ONE FINGER 4.1 (DOF4.1)	Dof-type zinc finger DNA-binding family protein;(source:Araport11)
1422	AT2G19640	epigenetic regulator	0.08843741841544908	ASH1-RELATED 2 (ASHR2)	ASH1-related protein 2;(source:Araport11)
1423	AT2G45050	TF	0.08793114771756028	GATA TRANSCRIPTION FACTOR 2 (GATA2)	Encodes a member of the GATA factor family of zinc finger transcription factors. A positive regulator of photomorphogenesis.
1424	AT1G67100	TF	0.08765217500122688	LOB DOMAIN-CONTAINING PROTEIN 40 (LBD40)	LOB domain-containing protein 40;(source:Araport11)
1425	AT5G28530	TF	0.08757068804714749	FAR1-RELATED SEQUENCE 10 (FRS10)	FAR1-related sequence 10;(source:Araport11)
1426	AT1G06180	TF	0.08746171323631179	N/A	N/A
1427	AT5G25480	epigenetic regulator	0.08738245642944736	DNA METHYLTRANSFERASE-2 (DNMT2)	Encodes a DNA methyltransferase homolog. Human Dnmt2 methylates tRNA-Asp and can methylate Arabidopsis tRNA-Asp in vitro.
1428	AT4G12850	TF	0.08708009986313088	N/A	N/A
1429	AT3G59580	TF	0.0869792246862706	NIN-LIKE PROTEIN 9 (NLP9)	Plant regulator RWP-RK family protein;(source:Araport11)
1430	AT2G35430	TF	0.08693075803601417		Zinc finger C-x8-C-x5-C-x3-H type family protein;(source:Araport11)
1431	AT1G65300	TF	0.08667704181444394	N/A	N/A
1432	AT5G52170	TF	0.08643708271085099	HOMEODOMAIN GLABROUS 7 (HDG7)	Encodes a homeobox-leucine zipper family protein belonging to the HD-ZIP IV family.
1433	AT5G14010	TF	0.08629141663425563	N/A	N/A
1434	AT1G52520	TF	0.08581574279352812	FAR1-RELATED SEQUENCE 6 (FRS6)	FAR1-related sequence 6;(source:Araport11)
1435	AT4G02235	TF	0.08547444762824948	N/A	N/A
1436	AT4G21610	TF	0.08544562018472544	LSD ONE LIKE 2 (LOL2)	Contains the same novel zinc finger motif with LSD1, a negative regulator of cell death and defense response. Due to differential splicing, it encodes two different proteins, one of which contains an additional, putative DNA binding motif. Northern analysis demonstrated that LOL2 transcripts containing the additional DNA binding motif are predominantly upregulated after treatment with both virule…
1437	AT5G06500	TF	0.0850681293462247	AGAMOUS-LIKE 96 (AGL96)	AGAMOUS-like 96;(source:Araport11)
1438	AT5G61470	TF	0.08491029376927388		C2H2-like zinc finger protein;(source:Araport11)
1439	AT3G55370	TF	0.08479689289275552	OBF-BINDING PROTEIN 3 (OBP3)	Encodes a nuclear localized Dof domain containing transcription factor expressed primarily in roots. Responsive to salicylic acid. Transgenic overexpressors have yellow leaves and short, defective roots.
1440	AT5G02320	TF	0.0839499566772773	MYB DOMAIN PROTEIN 3R-5 (MYB3R-5)	Encodes a putative c-MYB-like transcription factor of the MYB3R factor gene family (MYB3R5).
1441	AT4G22070	TF	0.08349188142450596	WRKY DNA-BINDING PROTEIN 31 (WRKY31)	member of WRKY Transcription Factor; Group II-b
1442	AT1G14600	TF	0.08324708290122622		Homeodomain-like superfamily protein;(source:Araport11)
1443	AT1G01250	TF	0.08294744961100327		encodes a member of the DREB subfamily A-4 of ERF/AP2 transcription factor family. The protein contains one AP2 domain. There are 17 members in this subfamily including TINY.
1444	AT5G40360	TF	0.0829038805949962	N/A	N/A
1445	AT5G01380	TF	0.08182599563498642	N/A	N/A
1446	AT5G62110	TF	0.08134625453117161		Homeodomain-like superfamily protein;(source:Araport11)
1447	AT4G12620	epigenetic regulator	0.0806114876657324	ORIGIN OF REPLICATION COMPLEX 1B (ORC1B)	Origin Recognition Complex subunit 1b. Involved in the initiation of DNA replication. Regulated transcriptionally during cell cycle, peaking at G1/S-phase. Target of E2F/DF family of transcription factors. Interacts with ORC2 and ORC5. Highly expressed in proliferating cells. Expression levels are independent of light regime.
1448	AT1G70510	TF	0.08047224772014892	KNOTTED-LIKE FROM ARABIDOPSIS THALIANA 2 (KNAT2)	A member of class I knotted1-like homeobox gene family (together with KNAT1). Similar to the knotted1 (kn1) homeobox gene of maize. KNAT2 acts synergistically with cytokinins and antagonistically with ethylene based on ectopic expression studies in different mutant backgrounds and hormone treatments. In addition, KNAT2 is negatively regulated by AS and YABBY genes. KNAT2 is strongly expressed in …
1449	AT5G35550	TF	0.08012641694088121	TRANSPARENT TESTA 2 (TT2)	TT2 encodes a R2R3 MYB domain putative transcription factor that acts as a key determinant in the proanthocyanidin accumulation of developing seed. It is thought that a ternary complex composed of TT2, TT8 and TTG1 is necessary for correct expression of BAN in seed endothelium.
1450	AT5G35900	TF	0.08002005100661846	LOB DOMAIN-CONTAINING PROTEIN 35 (LBD35)	LOB domain-containing protein 35;(source:Araport11)
1451	AT5G61850	TF	0.07984601715744741	LEAFY (LFY)	Encodes transcriptional regulator that promotes the transition to flowering.Involved in floral meristem development. LFY is involved in the regulation of AP3 expression, and appears to bring the F-box protein UFO to the AP3 promoter. Amino acids 46-120 define a protein domain that mediates self-interaction.
1452	AT1G22985	TF	0.07944887869276086	CYTOKININ RESPONSE FACTOR 7 (CRF7)	encodes a member of the ERF (ethylene response factor) subfamily B-5 of ERF/AP2 transcription factor family. The protein contains one AP2 domain. There are 7 members in this subfamily.
1453	AT5G56620	TF	0.07885182539925098	NAC DOMAIN CONTAINING PROTEIN 99 (NAC099)	NAC domain containing protein 99;(source:Araport11)
1454	AT3G07500	TF	0.07859276351877309	FAR1-RELATED SEQUENCES-RELATED FACTOR2 (FRF2)	Encodes one of four FRS (FAR1-RELATED SEQUENCE) factor-like genes in Arabidopsis. FRS factors are characterized by having an N-terminal C2H2-type chelating motif of the WRKY- Glial Cell Missing1 family, a central core transposase domain of Mutator-like element transposases, and a C-terminal SWIM domain. The four FRF-like genes in Arabidopsis share only the N-terminal motif with FRS proteins.
1455	AT5G67000	TF	0.0781079987778262	N/A	N/A
1456	AT5G11590	TF	0.07797498549594177	N/A	N/A
1457	AT5G18560	TF	0.07762742894241041	(PUCHI)	Encodes PUCHI, a member of the ERF (ethylene response factor) subfamily B-1 of ERF/AP2 transcription factor family. The protein contains one AP2 domain. There are 15 members in this subfamily including ATERF-3, ATERF-4, ATERF-7, and leafy petiole. PUCHI is required for morphogenesis in the early lateral root primordium of Arabidopsis. Expressed in early floral meristem (stage 1 to 2). Required fo…
1458	AT3G49250	epigenetic regulator	0.07723245439160753	DEFECTIVE IN MERISTEM SILENCING 3 (DMS3)	Similar to hinge-domain region of structural maintenance of chromosomes (SMC)proteins.Putative chromosome architecture protein that can potentialy link nucleic acids in facilitating an RNA1-mediated epigenetic modification involving secondary siRNA and spreading of DNA methylation.
1459	AT4G14700	epigenetic regulator	0.07711380957156254	ORIGIN RECOGNITION COMPLEX 1 (ORC1A)	Encodes origin of replication complex 1a subunit.The protein contains a PHD domain,binds methylated DNA and appears to function as a transcriptional activator.
1460	AT5G10570	TF	0.07691413915897485	ARABIDOPSIS HOMOLOG OF VIP1 2 (AtVip2)	Encodes a myo-inositol hexakisphosphate kinase.
1461	AT2G22760	TF	0.0768753114479698	N/A	N/A
1462	AT5G44210	TF	0.07680016503263748	N/A	N/A
1463	AT3G04380	epigenetic regulator	0.07602746574415294	(SUVR4)	Encodes SUVR4, a nucleolar histone methyltransferase with preference for monomethylated H3K9. One of the four closely related Arabidopsis SUVR proteins that belong to the SU(VAR)3-9 subgroup of SET-domain proteins. Proteins containing the evolutionarily conserved SET domain are involved in regulation of eukaryotic gene expression and chromatin structure through their histone lysine methyltransfer…
1464	AT1G65330	TF	0.07544203930287502	PHERES1 (PHE1)	Type I MADS-box protein, regulated by MEA and FIE, expressed transiently after fertilization in embryo and endosperm.
1465	AT3G18400	TF	0.07476569043479697	NAC DOMAIN CONTAINING PROTEIN 58 (NAC058)	NAC domain containing protein 58;(source:Araport11)
1466	AT2G41130	TF	0.07466832218965422	(BHLH106)	Encodes STC8 (salt tolerant callus 8)/bHLH106 (basic helix-loop-helix transcription factor bHLH106). Knockout lines are more sensitive to NaCl, KCl, LiCl, ABA, and low temperatures than the wild-type.
1467	AT2G47460	TF	0.07453026246049392	MYB DOMAIN PROTEIN 12 (MYB12)	MYB12 belongs to subgroup 7 of the R2R3-MYB family. It strongly activates the promoters of chalcone synthase (CHS), flavanone 3-hydroxylase (F3H), flavonol synthase (FLS) and - to a lesser extent - chalcone flavanone isomerase (CHI), but cannot activate the promoters of flavonoid-3'hydroxylase (F3'H) and dihydroflavonol 4-reductase (DF). The activation requires a functional MYB recognition elemen…
1468	AT1G29600	TF	0.07439050822321902		Zinc finger C-x8-C-x5-C-x3-H type family protein;(source:Araport11)
1469	AT3G51960	TF	0.0740093176864314	N/A	N/A
1470	AT3G11020	TF	0.07365862855615199	DRE/CRT-BINDING PROTEIN 2B (DREB2B)	encodes a member of the DREB subfamily A-2 of ERF/AP2 transcription factor family (DREB2B). The protein contains one AP2 domain. There are eight members in this subfamily including DREB2A.
1471	AT2G38090	TF	0.07296279828585882		Duplicated homeodomain-like superfamily protein;(source:Araport11)
1472	AT1G66370	TF	0.07260272267749049	MYB DOMAIN PROTEIN 113 (MYB113)	Encodes a member of the MYB family of transcription factors. Involved in regulation of anthocyanin biosynthesis. Affects the expression of enzymes involved in later steps of anthocyanin biosynthesis.
1473	AT4G28500	TF	0.07234189256201386	NAC DOMAIN CONTAINING PROTEIN 73 (NAC073)	NAC domain containing protein 73;(source:Araport11)
1474	AT5G26580	TF	0.07224283837013161	N/A	N/A
1475	AT5G01200	TF	0.07221176850074433	N/A	N/A
1476	AT1G32730	TF	0.0721239225898846		electron carrier/iron ion-binding protein;(source:Araport11)
1477	AT4G11250	TF	0.07198040779218381	AGAMOUS-LIKE 52 (AGL52)	AGAMOUS-like 52;(source:Araport11)
1478	AT3G27010	TF	0.07186132131566811	TEOSINTE BRANCHED 1, CYCLOIDEA, PCF (TCP)-DOMAIN FAMILY PROTEIN 20 (TCP20)	Belongs to a TCP protein transcription factor family. Members of this family contain a predicted basic-helix-loop-helix domain involved in DNA binding. Related to rice PCF1 and PCF2 genes. Binds to the GCCCR element of CYCB1;1. Involved in regulation of expression of cell cycle control and ribosomal protein genes.
1479	AT5G06420	TF	0.07177358658122558		Zinc finger (CCCH-type/C3HC4-type RING finger) family protein;(source:Araport11)
1480	AT5G13910	TF	0.07174633239825767	LEAFY PETIOLE (LEP)	Encodes a member of the ERF (ethylene response factor) subfamily B-1 of ERF/AP2 transcription factor family (LEAFY PETIOLE). The protein contains one AP2 domain. There are 15 members in this subfamily including ATERF-3, ATERF-4, ATERF-7, and LEAFY PETIOLE. Acts as a positive regulator of gibberellic acid-induced germination.
1481	AT5G08141	TF	0.07164394850835988	BASIC LEUCINE-ZIPPER 75 (bZIP75)	Part of complex with ENO2 which mediates secondary metabolism, affecting seed size and weight.
1482	AT5G40120	TF	0.07142460660924146	N/A	N/A
1483	AT3G44490	epigenetic regulator	0.07091033974579695	HISTONE DEACETYLASE 17 (hda17)	histone deacetylase 17;(source:Araport11)
1484	AT5G61430	TF	0.0706594548430392	NAC DOMAIN CONTAINING PROTEIN 100 (NAC100)	NAC domain containing protein 100;(source:Araport11)
1485	AT2G18120	TF	0.07049373187266858	N/A	N/A
1486	AT4G04580	TF	0.06939734571435156		Homeodomain-like superfamily protein;(source:Araport11)
1487	AT4G34990	TF	0.06921481225417797	MYB DOMAIN PROTEIN 32 (MYB32)	Member of the R2R3 factor gene family.
1488	AT2G28710	TF	0.06898956347492716		C2H2-type zinc finger family protein;(source:Araport11)
1489	AT2G33710	TF	0.06898570271454357		encodes a member of the ERF (ethylene response factor) subfamily B-4 of ERF/AP2 transcription factor family. The protein contains one AP2 domain. There are 7 members in this subfamily.
1490	AT2G24700	TF	0.0684935920371523		Transcriptional factor B3 family protein;(source:Araport11)
1491	AT5G53980	TF	0.06688156018924367	HOMEOBOX PROTEIN 52 (HB52)	Encodes a homeodomain leucine zipper class I (HD-Zip I) protein.
1492	AT4G00232	TF	0.06687310868091742		DNA-binding storekeeper protein-related transcriptional regulator;(source:Araport11)
1493	AT2G38300	TF	0.06670116944692253		myb-like HTH transcriptional regulator family protein;(source:Araport11)
1494	AT1G07900	TF	0.06661783086510806	LOB DOMAIN-CONTAINING PROTEIN 1 (LBD1)	LOB domain-containing protein 1;(source:Araport11)
1495	AT1G66390	TF	0.06638101888591487	N/A	N/A
1496	AT5G53290	TF	0.06636002244867903	N/A	N/A
1497	AT5G25160	TF	0.06615446327380743	N/A	N/A
1498	AT1G59640	TF	0.06615284369091698	N/A	N/A
1499	AT1G18860	TF	0.06611057216885348	N/A	N/A
1500	AT5G11470	epigenetic regulator	0.06593482808077221	INCREASE IN BONSAI METHYLATION 2 (IBM2)	SG1 is a Bromo-Adjacent Homology (BAH) domain containing protein involved in CHG methylation within genebodies. Loss of function results in pleiotrophic developmental effects that increase after 4 generations.
1501	AT5G39700	TF	0.065756085683955	MYB DOMAIN PROTEIN 89 (MYB89)	Encodes a putative transcription factor (MYB89).
1502	AT1G03770	epigenetic regulator	0.06555472005491443	N/A	N/A
1503	AT5G40220	TF	0.06489511950964236	AGAMOUS-LIKE 43 (AGL43)	AGAMOUS-like 43;(source:Araport11)
1504	AT1G69600	TF	0.06429127699996735	ZINC FINGER HOMEODOMAIN 1 (ZFHD1)	Encodes ZFHD1, a member of the zinc finger homeodomain transcriptional factor family. Binds to the 62 bp promoter region of ERD1 (early responsive to dehydration stress 1). Expression of ZFHD1 is induced by drought, high salinity and abscisic acid.
1505	AT5G43410	TF	0.06419440822736389	ETHYLENE RESPONSE FACTOR 96 (ERF96)	Encodes a member of the ERF (ethylene response factor) subfamily B-3 of ERF/AP2 transcription factor family. The protein contains one AP2 domain. There are 18 members in this subfamily including ATERF-1, ATERF-2, AND ATERF-5. Expression of ERF96 is induced by pathogens, JA and ethylene and over expression leads to increased resistance to resistance to necrotrophic pathogens. It is a nuclear local…
1506	AT3G19040	epigenetic regulator	0.06417661817167833	HISTONE ACETYLTRANSFERASE OF THE TAFII250 FAMILY 2 (HAF2)	Encodes a protein similar to TATA-binding protein-associated factor TAF1 (a.k.a. TAFII250) with histone acetyltransferase activity. It is required in integrating light signals to regulate gene expression and growth.
1507	AT1G74660	TF	0.064021438940187	MINI ZINC FINGER 1 (MIF1)	Encodes MINI ZINC FINGER 1 (MIF1) which has a zinc finger domain but lacks other protein motifs normally present in transcription factors. MIF1 physically interact with a group of zinc finger-homeodomain (ZHD) transcription factors, such as ZHD5 (AT1G75240), that regulate floral architecture and leaf development. Gel mobility shift assays revealed that MIF1 blocks the DNA binding activity of ZHD5…
1508	AT1G72210	TF	0.06351608156012821	(BHLH096)	basic helix-loop-helix (bHLH) DNA-binding superfamily protein;(source:Araport11)
1509	AT4G18870	TF	0.06328325759362309	N/A	N/A
1510	AT1G57800	epigenetic regulator	0.06320668134746403	VARIANT IN METHYLATION 5 (VIM5)	predicted to encode a protein with an N-terminal PHD domain and two RING domains surrounding an SRA domain. Attempts to isolate ORTH3/VIM5 cDNA through RT-PCR were unsuccessful and only one Arabidopsis EST is associated with this locus. A paternally expressed imprinted gene.
1511	AT1G61215	epigenetic regulator	0.06254893961256197	N/A	N/A
1512	AT4G01260	TF	0.06166989762964908		DNA-binding storekeeper protein-related transcriptional regulator;(source:Araport11)
1513	AT1G15720	TF	0.061578937178862335	TRF-LIKE 5 (TRFL5)	Arabidopsis thaliana myb family transcription factor (At1g15720). MYB/SANT domain containing protein.
1514	AT5G49490	TF	0.06076230271224089	N/A	N/A
1515	AT4G30860	epigenetic regulator	0.06049218400528007	SET DOMAIN GROUP 4 (SDG4)	Encodes a member of the trxG protein family. Contains a SET domain which is known to be involved in modification of histone tails by methylation. Interacts physically with AMS, but the implications of this interaction are unknown.Overexpression results in plieotrophic developmental defects.
1516	AT4G29930	TF	0.06044578946539868		basic helix-loop-helix (bHLH) DNA-binding superfamily protein;(source:Araport11)
1517	AT5G66990	TF	0.05988225032572536	RWP-RK DOMAIN-CONTAINING 3 (RKD3)	RWP-RK domain-containing protein;(source:Araport11)
1518	AT1G34670	TF	0.05949807196718995	MYB DOMAIN PROTEIN 93 (MYB93)	Encodes a member of the R2R3 transcription factor gene family that is a negative regulator of lateral root (LR) development. It has been proposed that this transcription factor is part of a novel negative feedback loop stimulated specifically in the endodermis upon LR initiation to ensure that LRs are formed only in the correct place.
1519	AT3G10113	TF	0.059479822671590875		Homeodomain-like superfamily protein;(source:Araport11)
1520	AT4G35610	TF	0.05946513229037435	TRANSCRIPTIONAL REPRESSOR OF EIN3-DEPENDENT ETHYLENE-RESPONSE 1 (TREE1)	Interacts with EIN3 to regulate transcriptional repression that leads to an inhibition of shoot growth in response to ethylene.
1521	AT3G08500	TF	0.0591634084503801	MYB DOMAIN PROTEIN 83 (MYB83)	Encodes a putative R2R3-type MYB transcription factor (MYB83).
1522	AT1G46264	TF	0.05901674598758245	N/A	N/A
1523	AT1G04050	epigenetic regulator	0.05900490094119973	N/A	N/A
1524	AT5G08070	TF	0.05821698770756253	N/A	N/A
1525	AT2G45490	epigenetic regulator	0.05821620279447904	ATAURORA3 (AUR3)	Encodes a member of a family of Ser/Thr kinases whose activities peak during cell division. Transcripts are abundant in tissues rich in dividing cells like roots and flowers but are low or absent in fully expanded leaves and stems. In interphase cells, the protein is predominantly nuclear. During mitosis, the protein associates with plant-specific cytoskeletal structures (preprophase band, phragm…
1526	AT3G60580	TF	0.05807680273150626	(ZAT9)	C2H2-like zinc finger protein;(source:Araport11)
1527	AT4G38910	TF	0.057603468312427075	BASIC PENTACYSTEINE 5 (BPC5)	Encodes a basic pentacysteine protein that is localized to the nucleus and specifically binds in vitro to GA dinucleotide repeats.
1528	AT1G71200	TF	0.057602807045779025	CU-DEFICIENCY INDUCED TRANSCRIPTION FACTOR 1 (CITF1)	bHLH160 transcription factor. Induced by copper deficiency and seems to mediate copper uptake along with SPL7. Alternative splicing variant in response to MeJa treatment has potential novel function where it can dimerize but not bind DNA, resulting in a function opposite of the primary isoform.
1529	AT4G12240	TF	0.05744444835854175		zinc finger (C2H2 type) family protein;(source:Araport11)
1530	AT1G67260	TF	0.057078934054387666	N/A	N/A
1531	AT3G49930	TF	0.05660373613895234		C2H2 and C2HC zinc fingers superfamily protein;(source:Araport11)
1532	AT2G32940	epigenetic regulator	0.056457673397384826	ARGONAUTE 6 (AGO6)	Encodes a nuclear localized 879-amino-acid protein that contains conserved PAZ and PIWI domains that is important for the accumulation of specific heterochromatin-related siRNAs, and for DNA methylation and transcriptional gene silencing.
1533	AT4G21030	TF	0.05608551343467641	N/A	N/A
1534	AT3G13682	epigenetic regulator	0.05566584060171866	LSD1-LIKE2 (LDL2)	Encodes a homolog of human Lysine-Specific Demethylase1. Involved in H3K4 methylation of target genes including the flowering loci FLC and FWA.
1535	AT4G00610	TF	0.05544236940166298		DNA-binding storekeeper protein-related transcriptional regulator;(source:Araport11)
1536	AT5G26660	TF	0.05538303805109799	MYB DOMAIN PROTEIN 86 (MYB86)	myb domain protein 86;(source:Araport11)
1537	AT2G20350	TF	0.05470337890816322	N/A	N/A
1538	AT3G53600	TF	0.054595242784108114	(ZAT18)	Nuclear C2H2 zinc finger protein.Expression is induced by cold, osmotic, salt, and drought stress. Over expression confers some drought tolerance whereas mutants display some drought sensitivity.
1539	AT4G31630	TF	0.05399363178461818		Transcriptional factor B3 family protein;(source:Araport11)
1540	AT1G12260	TF	0.053086426690039316	NAC 007 (NAC007)	Encodes a NAC-domain transcription factor that is expressed in developing xylem. Over expression of this protein causes ectopic secondary cell wall growth. Complements some of the cell wall defects seen in SND1/NST1 double mutants.
1541	AT2G37590	TF	0.05207110219277058	DNA BINDING WITH ONE FINGER 2.4 (DOF2.4)	PEAR protein involved in the formation of a short-range concentration gradient that peaks at protophloem sieve elements, and activates gene expression that promotes radial growth. Locally promotes transcription of inhibitory HD-ZIP III genes, and thereby establishes a negative-feedback loop that forms a robust boundary that demarks the zone of cell division.
1542	AT4G21550	TF	0.05194458692664121	VP1/ABI3-LIKE 3 (VAL3)	VP1/ABI3-like 3;(source:Araport11)
1543	AT4G21040	TF	0.051687972559309334	DNA-BINDING WITH ONE FINGER 4.3 (DOF4.3)	Dof-type zinc finger domain-containing protein;(source:Araport11)
1544	AT4G09960	TF	0.05149847535423832	SEEDSTICK (STK)	Encodes a MADS box transcription factor expressed in the carpel and ovules. Plays a maternal role in fertilization and seed development. Controls the structure and mechanical properties of the seed coat. Controls fruit size by regulating cytokinin levels and FRUITFULL.
1545	AT2G35550	TF	0.051296394519067305	N/A	N/A
1546	AT4G00870	TF	0.05036408370983901	(BHLH14)	bHLH14 interacts with JAZ proteins, and functions redundantly with bHLH3, bHLH13 and bHLH17 to negatively regulate jasmonate responses.
1547	AT4G13480	TF	0.04999037313331075	MYB DOMAIN PROTEIN 79 (MYB79)	Member of the R2R3 factor gene family.
1548	AT4G03170	TF	0.04938149001918608		AP2/B3-like transcriptional factor family protein;(source:Araport11)
1549	AT4G22950	TF	0.0493575638905466	AGAMOUS-LIKE 19 (AGL19)	MADS-box protein AGL19
1550	AT5G52830	TF	0.04919850105965042	WRKY DNA-BINDING PROTEIN 27 (WRKY27)	Encodes a WRKY transcription factor WRKY27. Mutation in Arabidopsis WRKY27 results in delayed symptom development in response to the bacterial wilt pathogen Ralstonia solanacearum.
1551	AT4G15250	TF	0.04891319480662098	B-BOX DOMAIN PROTEIN 9 (BBX9)	B-box type zinc finger protein with CCT domain-containing protein;(source:Araport11)
1552	AT3G30530	TF	0.048851967373829984	BASIC LEUCINE-ZIPPER 42 (bZIP42)	basic leucine-zipper 42;(source:Araport11)
1553	AT4G02670	TF	0.04883258564449616	INDETERMINATE(ID)-DOMAIN 12 (IDD12)	indeterminate(ID)-domain 12;(source:Araport11)
1554	AT4G04450	TF	0.048735004778410695	N/A	N/A
1555	AT5G17320	TF	0.048263755112601864	HOMEODOMAIN GLABROUS 9 (HDG9)	Encodes a homeobox-leucine zipper family protein belonging to the HD-ZIP IV family.
1556	AT5G54230	TF	0.04731334013512575	MYB DOMAIN PROTEIN 49 (MYB49)	MYB49 transcription factor. Binds to and promotes expression of genes involved in cadmium accumulation. Interacts with ABI5 which acts as a repressor preventing MYB49 induced expression of target genes.
1557	AT2G28500	TF	0.04723653317948093	LOB DOMAIN-CONTAINING PROTEIN 11 (LBD11)	LOB domain-containing protein 11;(source:Araport11)
1558	AT4G00416	epigenetic regulator	0.0467230788217614	METHYL-CPG-BINDING DOMAIN 3 (MBD3)	Protein containing methyl-CpG-binding domain.Has sequence similarity to human MBD proteins.
1559	AT3G04850	TF	0.04626491890226159		Tesmin/TSO1-like CXC domain-containing protein;(source:Araport11)
1560	AT3G23230	TF	0.045899127928295605	TRANSCRIPTIONAL REGULATOR OF DEFENSE RESPONSE 1 (TDR1)	encodes a member of the ERF (ethylene response factor) subfamily B-3 of ERF/AP2 transcription factor family. The protein contains one AP2 domain. There are 18 members in this subfamily including ATERF-1, ATERF-2, AND ATERF-5.
1561	AT1G14687	TF	0.04560775367479007	N/A	N/A
1562	AT4G08250	TF	0.045577188261484713		GRAS family transcription factor;(source:Araport11)
1563	AT2G37000	TF	0.04514620328100677		TCP family transcription factor;(source:Araport11)
1564	AT2G35160	epigenetic regulator	0.045105438991541034	SU(VAR)3-9 HOMOLOG 5 (SUVH5)	Encodes SU(var)3-9 homologue 5 (SUVH5). SUVH5 has histone methyltransferase (MTase) activity in vitro and contributes to the maintenance of H3 mK9 (methylation of histone H3 at Lys-9) and CMT3-mediated non-CG methylation in vivo. This is a member of a subfamily of SET proteins that shares a conserved SRA domain.
1565	AT3G29340	TF	0.04506847979861103		zinc finger (C2H2 type) family protein;(source:Araport11)
1566	AT3G50410	TF	0.044782845411823084	OBF BINDING PROTEIN 1 (OBP1)	Arabidopsis Dof protein containing a single 51-amino acid zinc finger DNA-binding domain, which may play an important roles in plant growth and development.
1567	AT1G65360	TF	0.04477937069127683	AGAMOUS-LIKE 23 (AGL23)	Encodes AGL23, a Type I MADS-box gene that controls female gametophyte development and the biogenesis of organelles during embryo development.
1568	AT2G18380	TF	0.04461169876883401	GATA TRANSCRIPTION FACTOR 20 (GATA20)	Encodes a member of the GATA factor family of zinc finger transcription factors.
1569	AT4G26170	TF	0.04452697584447778	EFFECTOR OF TRANSCRIPTION 1 (ET1)	ET1 is a DNA and Zinc binding domain containing protein involved in DNA methylation.
1570	AT2G35700	TF	0.044376969745274254	N/A	N/A
1571	AT1G10480	TF	0.044161428657371896	ZINC FINGER PROTEIN 5 (ZFP5)	Encodes a zinc finger protein containing only a single zinc finger that acts downstream of ZFP6 in regulating trichome development by integrating GA and cytokinin signaling.
1572	AT1G35240	TF	0.044093980568234936	AUXIN RESPONSE FACTOR 20 (ARF20)	auxin response factor 20;(source:Araport11)
1573	AT2G31180	TF	0.043760771504948885	N/A	N/A
1574	AT4G31690	TF	0.043662541911857713		transcriptional factor B3 family protein;(source:Araport11)
1575	AT3G45610	TF	0.04364519282452309	DOF TRANSCRIPTION FACTOR 6 (DOF6)	PEAR protein involved in the formation of a short-range concentration gradient that peaks at protophloem sieve elements, and activates gene expression that promotes radial growth. Locally promotes transcription of inhibitory HD-ZIP III genes, and thereby establishes a negative-feedback loop that forms a robust boundary that demarks the zone of cell division.
1576	AT1G28470	TF	0.04360500759610593	NAC DOMAIN CONTAINING PROTEIN 10 (NAC010)	NAC domain containing protein 10;(source:Araport11)
1577	AT4G36930	TF	0.04359703773165042	SPATULA (SPT)	Encodes a transcription factor of the bHLH protein family. Mutants have abnormal, unfused carpels and reduced seed dormancy.
1578	AT4G12350	TF	0.043239444434950716	MYB DOMAIN PROTEIN 42 (MYB42)	Encodes a transcriptional regulator that directly activates lignin biosynthesis genes and phenylalanine biosynthesis genes during secondary wall formation.
1579	AT5G16600	TF	0.043130686184520935	MYB DOMAIN PROTEIN 43 (MYB43)	Encodes a transcriptional regulator that directly activates lignin biosynthesis genes and phenylalanine biosynthesis genes during secondary wall formation.
1580	AT2G22850	TF	0.042870819227803184	N/A	N/A
1581	AT4G25530	TF	0.04285921860325688	FLOWERING WAGENINGEN (FWA)	Encodes a homeodomain-containing transcription factor that controls flowering. FWA is silenced in wild type plants and reverse of the imprinted silencing causes a late flowering phenotype. FWA gene contains two tandem repeats around the transcription start site that are necessary and sufficient for silencing via DNA methylation.
1582	AT4G18960	TF	0.04267823356931417	AGAMOUS (AG)	Floral homeotic gene encoding a MADS domain transcription factor. Specifies floral meristem and carpel and stamen identity. Binds CArG box sequences. It is the only C function gene. It interacts genetically with the other homeotic genes to specify the floral organs.
1583	AT3G20840	TF	0.042665045219000726	PLETHORA 1 (PLT1)	Encodes a member of the AINTEGUMENTA-like (AIL) subclass of the AP2/EREBP family of transcription factors and is essential for quiescent center (QC) specification and stem cell activity. It is a key effector for establishment of the stem cell niche during embryonic pattern formation. It is transcribed in response to auxin accumulation and is dependent on auxin response transcription factors.
1584	AT4G28530	TF	0.04264011372925232	NAC DOMAIN CONTAINING PROTEIN 74 (NAC074)	Member of NAC family of transcription factors. Along with NAC2, KIR1 positively regulates programmed cell death of stigmatic tissue.
1585	AT3G57670	TF	0.04238995699927749	NO TRANSMITTING TRACT (NTT)	Encodes a a C2H2/C2HC zinc finger transcription factor specifically expressed in the transmitting tract and involved in transmitting tract development and pollen tube growth.Acts redundantly with WIP4 and WIP5 to determine distal cell fate in the root. MP binds to regulatory elements within the NTT locus and likely regulates its expression.
1586	AT4G21330	TF	0.042034408948582375	DYSFUNCTIONAL TAPETUM 1 (DYT1)	Encodes a bHLH transcription factor strongly expressed in the tapetum from late anther stage 5 to early stage 6, and at a lower level in meiocytes. dyt1 mutant exhibits abnormal anther morphology beginning at anther stage 4. DYT1 acts downstream of SPL/NZZ and EMS1/EXS , and regulates the expression of downstream genes like AMS, MS1 and other tapetum preferential genes for pollen development, pri…
1587	AT1G26760	epigenetic regulator	0.041980973145994964	SET DOMAIN PROTEIN 35 (SDG35)	SET domain protein 35;(source:Araport11)
1588	AT4G00540	TF	0.04190769631795062	N/A	N/A
1589	AT4G37780	TF	0.04172408157994752	MYB DOMAIN PROTEIN 87 (MYB87)	encoded by the Myb-like transcription factor MYB87, regulates axillary meristem formation, expressed throughout the plant. Member of the R2R3 factor gene family.
1590	AT4G00120	TF	0.04157325526329129	INDEHISCENT (IND)	basic helix-loop-helix (bHLH) DNA-binding superfamily protein;(source:Araport11)
1591	AT4G21050	TF	0.04156214149277337	DNA-BINDING WITH ONE FINGER 4.4 (DOF4.4)	Encodes a transcriptional activator involved in shoot branching and silique development. Involved in shoot regenaration from root explants.
1592	AT2G02540	TF	0.04153631989026503	N/A	N/A
1593	AT3G61120	TF	0.041451309858030805	AGAMOUS-LIKE 13 (AGL13)	Encodes AGL13, a member of the AGL6 clade of the MADS-box gene family. Expressed in both pollen and ovules. Functions in male and female gametophyte morphogenesis.
1594	AT1G54330	TF	0.041412576400912164	NAC DOMAIN CONTAINING PROTEIN 20 (NAC020)	NAC domain containing protein 20;(source:Araport11)
1595	AT4G09450	TF	0.04139257466804254		Duplicated homeodomain-like superfamily protein;(source:Araport11)
1596	AT4G13620	TF	0.041281941913443566		encodes a member of the DREB subfamily A-6 of ERF/AP2 transcription factor family. The protein contains one AP2 domain. There are 8 members in this subfamily including RAP2.4. The mRNA is cell-to-cell mobile.
1597	AT4G39410	TF	0.04105377079422254	WRKY DNA-BINDING PROTEIN 13 (WRKY13)	Encodes a member of the Group II-c WRKY Transcription Factor family that is involved in stem development and has been shown to directly bind to the promoter of NST2. WRKY13 binds to the promoter of DCD to upregulate its expression and hydrogen sulfide production to enhance plant cadmium tolerance. Mutants show a weak stem phenotype and show decreased expression of lignin-synthesis-related genes.
1598	AT4G35280	TF	0.04091617314237676	DUO1-ACTIVATED ZINC FINGER 2 (DAZ2)	Target promoter of the male germline-specific transcription factor DUO1.
1599	AT1G17310	TF	0.040843738957695185	AGAMOUS-LIKE 100 (AGL100)	MADS-box transcription factor family protein;(source:Araport11)
1600	AT4G36160	TF	0.040783087212544325	NAC DOMAIN CONTAINING PROTEIN 76 (NAC076)	Encodes a NAC-domain transcription factor that is expressed in developing xylem. Over expression of this protein causes ectopic secondary cell wall growth. Complements some of the cell wall defects seen in SND1/NST1 double mutants.
1601	AT4G27330	TF	0.040745690534659526	SPOROCYTELESS (SPL)	Encodes a putative transcription factor that is required for the initiation of both micro- and megagametogenesis and is expressed in the sporogenous tissue of the anther and the ovule. SPL is a chalaza identity gene that share overlapping functions in establishing the prospective chalaza of the ovule. It also plays a central role in patterning both the proximal-distal and the adaxial-abaxial axes…
1602	AT2G47520	TF	0.040643213667388566	ETHYLENE RESPONSE FACTOR 71 (ERF71)	encodes a member of the ERF (ethylene response factor) subfamily B-2 of ERF/AP2 transcription factor family. The protein contains one AP2 domain. There are 5 members in this subfamily including RAP2.2 AND RAP2.12. It plays a role in hypoxia-induced root slanting.
1603	AT4G29230	TF	0.04062983014786321	NAC DOMAIN CONTAINING PROTEIN 75 (NAC075)	NAC domain protein involved in negative regulation of flowering.
1604	AT3G49760	TF	0.040415423011734584	BASIC LEUCINE-ZIPPER 5 (bZIP5)	basic leucine-zipper 5;(source:Araport11)
1605	AT2G37060	TF	0.040411558030003666	NUCLEAR FACTOR Y, SUBUNIT B8 (NF-YB8)	nuclear factor Y, subunit B8;(source:Araport11)
1606	AT4G28800	TF	0.040272203055334216		basic helix-loop-helix (bHLH) DNA-binding superfamily protein;(source:Araport11)
1607	AT4G00250	TF	0.04002571411167912	(ATSTKL2)	STKL2 is a DUF domain containing DNA binding protein that may be involved in mediating certain glucose responses. Binds to promoter of PGR, a putative plasma membrane glucose response regulator.
1608	AT3G48160	TF	0.04000888013776846	N/A	N/A
1609	AT4G21340	TF	0.03980022662942265	(B70)	basic helix-loop-helix (bHLH) DNA-binding superfamily protein;(source:Araport11)
1610	AT1G16640	TF	0.03971447598931745		AP2/B3-like transcriptional factor family protein;(source:Araport11)
1611	AT4G11140	TF	0.03953750933089687	N/A	N/A
1612	AT4G35700	TF	0.0391857498668998	DUO1-ACTIVATED ZINC FINGER 3 (DAZ3)	Target promoter of the male germline-specific transcription factor DUO1.
1613	AT3G49950	TF	0.039125799137150113		GRAS family transcription factor;(source:Araport11)
1614	AT1G29160	TF	0.03899610936348224	N/A	N/A
1615	AT4G24150	TF	0.03895673617916722	GROWTH-REGULATING FACTOR 8 (GRF8)	Growth regulating factor encoding transcription activator. One of the nine members of a GRF gene family, containing nuclear targeting domain. Involved in leaf development and expressed in shoot and flower.
1616	AT1G65620	TF	0.03853946611852067	N/A	N/A
1617	AT3G19500	TF	0.038271334516706224		basic helix-loop-helix (bHLH) DNA-binding superfamily protein;(source:Araport11)
1618	AT4G01520	TF	0.0382314534480792	NAC DOMAIN CONTAINING PROTEIN 67 (NAC067)	NAC domain containing protein 67;(source:Araport11)
1619	AT2G22200	TF	0.03813091127129604		encodes a member of the DREB subfamily A-6 of ERF/AP2 transcription factor family. The protein contains one AP2 domain. There are 8 members in this subfamily including RAP2.4.
1620	AT2G39880	TF	0.03789889783535782	MYB DOMAIN PROTEIN 25 (MYB25)	Encodes a putative transcription factor (MYB25).
1621	AT2G42430	TF	0.037806456509467234	LATERAL ORGAN BOUNDARIES-DOMAIN 16 (LBD16)	LOB-domain protein gene LBD16. This gene contains one auxin-responsive element (AuxRE). Regluates lateral root formation.
1622	AT1G62700	TF	0.03723350779078445	ARABIDOPSIS NAC DOMAIN CONTAINING PROTEIN 26 (ANAC026)	Encodes a NAC-domain transcription factor. Expressed in the vascular tissue.
1623	AT2G42150	TF	0.0363634291907517		DNA-binding bromodomain-containing protein;(source:Araport11)
1624	AT4G38000	TF	0.03632186962174545	DNA BINDING WITH ONE FINGER 4.7 (DOF4.7)	DNA binding with one finger 4.7;(source:Araport11)
1625	AT4G00130	TF	0.035867177352388015		DNA-binding storekeeper protein-related transcriptional regulator;(source:Araport11)
1626	AT1G76870	TF	0.035834859276774884	N/A	N/A
1627	AT2G45120	TF	0.0357062914119036	N/A	N/A
1628	AT1G03840	TF	0.035458942510322104	N/A	N/A
1629	AT3G57920	TF	0.035388783559023036	SQUAMOSA PROMOTER BINDING PROTEIN-LIKE 15 (SPL15)	Encodes a putative transcriptional regulator that is involved in the vegetative to reproductive phase transition. Expression is regulated by MIR156b.
1630	AT3G12720	TF	0.03533262303249387	MYB DOMAIN PROTEIN 67 (MYB67)	Member of the R2R3 factor gene family.
1631	AT4G18770	TF	0.035173904079780716	MYB DOMAIN PROTEIN 98 (MYB98)	MYB98 is a member of the R2R3-MYB gene family, the members of which likely encode transcription factors. Within an ovule, MYB98 is expressed exclusively in the synergid cells, and mutations in this gene affect the female gametophyte specifically. myb98 female gametophytes are affected in two unique features of the synergid cell, pollen tube guidance and the filiform apparatus, but are otherwise n…
1632	AT1G09450	epigenetic regulator	0.03490957287088812	HASPIN-RELATED GENE (Haspin)	Encodes a protein kinase that phosphorylates histone H3 at Thr3 and Thr11 and plays a role in mitotic cell division.
1633	AT1G26780	TF	0.034670940267723035	MYB DOMAIN PROTEIN 117 (MYB117)	Encodes LOF1 (LATERAL ORGAN FUSION1), a MYB-domain transcription factor expressed in organ boundaries. Functions in boundary specification, meristem initiation and maintenance, and organ patterning. Also see LOF2 (At1g69560).
1634	AT3G56660	TF	0.03445526497849527	BASIC REGION/LEUCINE ZIPPER MOTIF PROTEIN 49 (BZIP49)	basic region/leucine zipper motif protein 49;(source:Araport11)
1635	AT1G68320	TF	0.03399469302864113	MYB DOMAIN PROTEIN 62 (MYB62)	putative transcription factor: R2R3-MYB transcription family. Involved in regulation of phosphate starvation responses and gibberellic acid biosynthesis.
1636	AT3G01600	TF	0.03379485155362802	NAC DOMAIN CONTAINING PROTEIN 44 (NAC044)	NAC domain containing protein 44;(source:Araport11)
1637	AT4G36060	TF	0.03374526898350443	BASIC HELIX-LOOP-HELIX 11 (bHLH11)	basic helix-loop-helix (bHLH) DNA-binding superfamily protein;(source:Araport11)
1638	AT2G22630	TF	0.03355700704645023	AGAMOUS-LIKE 17 (AGL17)	Encodes a MADs domain containing protein involved in promoting flowering. Loss of function mutations show delayed flowering in long days and reduced levels of LFY and AP1 expression.
1639	AT5G67110	TF	0.03348874512459708	ALCATRAZ (ALC)	encodes a myc/bHLH transcription factor-like protein. Gene product is involved in fruit dehiscence. Mutant siliques fail to dehisce.
1640	AT4G00210	TF	0.03265121398052418	LOB DOMAIN-CONTAINING PROTEIN 31 (LBD31)	LOB domain-containing protein 31;(source:Araport11)
1641	AT2G27990	TF	0.032328764334208164	BEL1-LIKE HOMEODOMAIN 8 (BLH8)	Encodes a BEL1-like homeobox gene that functions together with PNY in meristem maintenance by regulating the allocation process during vegetative and reproductive development. Both gene products are required for the competence of the SAM to respond properly to floral inductive signals.
1642	AT3G18010	TF	0.032151408393439204	WUSCHEL RELATED HOMEOBOX 1 (WOX1)	Encodes a WUSCHEL-related homeobox gene family member with 65 amino acids in its homeodomain. Proteins in this family contain a sequence of eight residues (TLPLFPMH) downstream of the homeodomain called the WUS box. Its mRNA is expressed in the initiating vascular primordium of the cotyledons during heart and torpedo stages.
1643	AT4G37940	TF	0.03200816833181856	AGAMOUS-LIKE 21 (AGL21)	encodes a MADS box protein, highly expressed in the root.
1644	AT3G21880	TF	0.03154714711460768	B-BOX DOMAIN PROTEIN 10 (BBX10)	Encodes a substrate of the COP1/SPA E3 ubiquitin ligase. It is degraded in darkness and stabilized by white, red and blue light. Overexpression results in decreased apical dominance, increased branching and delayed flowering in long days. The latter phenotype is due to reduced levels of FT and dependent on the presence of CO (PMID:29187570).
1645	AT4G33450	TF	0.031195554394316413	MYB DOMAIN PROTEIN 69 (MYB69)	Member of the R2R3 factor gene family.
1646	AT3G25990	TF	0.031143088379891812		Homeodomain-like superfamily protein;(source:Araport11)
1647	AT2G38340	TF	0.03108786933698637	DEHYDRATION RESPONSE ELEMENT-BINDING PROTEIN 19 (DREB19)	encodes a member of the DREB subfamily A-2 of ERF/AP2 transcription factor family. The protein contains one AP2 domain. There are eight members in this subfamily including DREB2A AND DREB2B that are involved in response to drought.
1648	AT1G61110	TF	0.03104046955940238	NAC DOMAIN CONTAINING PROTEIN 25 (NAC025)	NAC transcription regulator. Regulates endosperm cell expansion during germination.
1649	AT1G27740	TF	0.030897455558730164	ROOT HAIR DEFECTIVE 6-LIKE 4 (RSL4)	Basic helix-loop-helix (bHLH) transcription factor that is sufficient to promote postmitotic cell growth in root-hair cells. RSL4 is a direct transcriptional target of RHD6
1650	AT4G31640	TF	0.03071376023902047		transcriptional factor B3 family protein;(source:Araport11)
1651	AT3G23240	TF	0.03014747401099284	ETHYLENE RESPONSE FACTOR 1 (ERF1)	encodes a member of the ERF (ethylene response factor) subfamily B-3 of ERF/AP2 transcription factor family (ERF1). The protein contains one AP2 domain. There are 18 members in this subfamily including ATERF-1, ATERF-2, AND ATERF-5. EREBP like protein that binds GCC box of ethylene regulated promoters such as basic chitinases. Constitutive expression of ERF1 phenocopies ethylene over production. …
1652	AT2G01430	TF	0.0300482002019607	HOMEOBOX-LEUCINE ZIPPER PROTEIN 17 (HB17)	ATHB17 is a member of the HD-Zip transcription factor family. It is expressed most strongly in roots at different stages of development and induced by ABA, paraquat, drought, and NaCl treatments. Loss of function mutants are more sensitive to salt and drought stress.The protein is nuclear localized and has been shown to bind to the promoter of SIG5 and other genes.
1653	AT1G16490	TF	0.029611420296135962	N/A	N/A
1654	AT3G50870	TF	0.029355243377361038	MONOPOLE (MNP)	Encodes a GATA transcriptional regulator required to position the proembryo boundary in the early embryo. Regulates shoot apical meristem and flower development.
1655	AT4G31660	TF	0.029319726732578818		AP2/B3-like transcriptional factor family protein;(source:Araport11)
1656	AT3G19070	TF	0.02888386173589083		Homeodomain-like superfamily protein;(source:Araport11)
1657	AT4G34400	TF	0.028694294880219517	TARGET OF FLC AND SVP1 (TFS1)	B3-type transcription factor, which promotes floral transition and is repressed by FLC/SVP and promoted by SOC1.
1658	AT4G21080	TF	0.028574878722362182	DNA-BINDING WITH ONE FINGER 4.5 (DOF4.5)	Dof-type zinc finger domain-containing protein;(source:Araport11)
1659	AT2G24740	epigenetic regulator	0.02835815248212005	SET DOMAIN GROUP 21 (SDG21)	Encodes a SU(VAR)3-9 homolog, a SET domain protein (Homology Subgroup V; Orthology Group 1). Known SET domain proteins are involved in epigenetic control of gene expression. There are 10 SUVH genes in Arabidopsis and members of this subfamily of the SET proteins have an additional conserved SRA domain. This protein is a putative histone methyltransferase (predicted to methylate H3K9/20) related t…
1660	AT3G03200	TF	0.027985147656652488	NAC DOMAIN CONTAINING PROTEIN 45 (NAC045)	NAC domain containing protein 45;(source:Araport11)
1661	AT4G33280	TF	0.02780116400905646		AP2/B3-like transcriptional factor family protein;(source:Araport11)
1662	AT2G18060	TF	0.027491723639437086	VASCULAR RELATED NAC-DOMAIN PROTEIN 1 (VND1)	Encodes a NAC-domain transcription factor that is expressed in developing vessels and protoxylem. Along with other members of this family, VND1 appears to regulate the development of genes required for secondary cell wall biosynthesis.
1663	AT1G47655	TF	0.027461561636502728		Dof-type zinc finger DNA-binding family protein;(source:Araport11)
1664	AT1G16530	TF	0.02737603553906975	ASYMMETRIC LEAVES 2-LIKE 9 (ASL9)	ASYMMETRIC LEAVES 2-like 9;(source:Araport11)
1665	AT3G30260	TF	0.027250535788883385	AGAMOUS-LIKE 79 (AGL79)	Agamous-like transcription factor. A target of SPL10, AGL79 knockdowns show defects in leaf shape, shoot branching, and flowering time.
1666	AT4G16610	TF	0.02709142737646177		C2H2-like zinc finger protein;(source:Araport11)
1667	AT4G18450	TF	0.026985278730191097	N/A	N/A
1668	AT4G28811	TF	0.026982778311384136		basic helix-loop-helix (bHLH) DNA-binding superfamily protein;(source:Araport11)
1669	AT3G20750	TF	0.026909729205773884	GATA TRANSCRIPTION FACTOR 29 (GATA29)	Encodes a member of the GATA factor family of zinc finger transcription factors.
1670	AT3G50510	TF	0.026775850870182832	LOB DOMAIN-CONTAINING PROTEIN 28 (LBD28)	LOB domain-containing protein 28;(source:Araport11)
1671	AT3G61250	TF	0.026396033499543427	MYB DOMAIN PROTEIN 17 (MYB17)	LATE MERISTEM IDENTITY2 (LMI2) is a target of the meristem identity regulator LEAFY (LFY). Has a role in the meristem identity transition from vegetative growth to flowering. Member of the R2R3 factor gene family.
1672	AT1G65910	TF	0.026355636169468292	NAC DOMAIN CONTAINING PROTEIN 28 (NAC028)	NAC domain containing protein 28;(source:Araport11)
1673	AT3G13840	TF	0.026241361407296184		GRAS family transcription factor;(source:Araport11)
1674	AT5G17800	TF	0.026080055679006783	MYB DOMAIN PROTEIN 56 (MYB56)	Member of the R2R3 factor gene family that acts as a cell-specific repressor of quiescent center (QC) divisions in the primary root, acting through the BR signaling pathway. Works with BES1 to regulate QC division in the root.
1675	AT4G36590	TF	0.02571777939842025	AGAMOUS-LIKE 40 (AGL40)	MADS-box transcription factor family protein;(source:Araport11)
1676	AT4G31680	TF	0.02512768265374197	N/A	N/A
1677	AT1G64100	TF	0.02503241088655031		pentatricopeptide (PPR) repeat-containing protein;(source:Araport11)
1678	AT2G46410	TF	0.024945497197848228	N/A	N/A
1679	AT1G06280	TF	0.02489150005512893	N/A	N/A
1680	AT4G36740	TF	0.024522848797085543	HOMEOBOX PROTEIN 40 (HB40)	Encodes a homeodomain leucine zipper class I (HD-Zip I) protein.
1681	AT1G33280	TF	0.024182090894180767	NAC DOMAIN CONTAINING PROTEIN 15 (NAC015)	NAC domain protein. SMB, BRN1, and BRN2 act to regulate root cap maturation, in a partially redundant fashion.BRN1 and BRN2, control the cell wall maturation processes that are required to detach root cap layers from the root.
1682	AT3G63350	TF	0.02414834026583571	N/A	N/A
1683	AT3G53790	TF	0.0240812623446067	N/A	N/A
1684	AT1G68800	TF	0.024061558906381283	N/A	N/A
1685	AT1G49475	TF	0.0239794933805535		AP2/B3-like transcriptional factor family protein;(source:Araport11)
1686	AT4G10350	TF	0.02397247598899994	N/A	N/A
1687	AT3G62670	TF	0.02337266645339705	RESPONSE REGULATOR 20 (RR20)	member of Response Regulator: B- Type
1688	AT2G06200	TF	0.023271077713224755	GROWTH-REGULATING FACTOR 6 (GRF6)	Growth regulating factor encoding transcription activator. One of the nine members of a GRF gene family, containing nuclear targeting domain. Involved in leaf development and expressed in root, shoot and flower
1689	AT4G31610	TF	0.02322564682479018	REPRODUCTIVE MERISTEM 1 (REM1)	Expressed specifically in reproductive meristems, member of a moderately sized gene family distantly related to known plant DNA binding proteins
1690	AT1G22130	TF	0.022755416352600283	N/A	N/A
1691	AT3G50330	TF	0.022684131639621272	N/A	N/A
1692	AT2G21900	TF	0.022445563244715926	WRKY DNA-BINDING PROTEIN 59 (WRKY59)	member of WRKY Transcription Factor; Group II-c
1693	AT2G45480	TF	0.02221952249179877	GROWTH-REGULATING FACTOR 9 (GRF9)	Growth regulating factor encoding transcription activator. One of the nine members of a GRF gene family, containing nuclear targeting domain. Involved in leaf development.
1694	AT3G06220	TF	0.022204498129849527		AP2/B3-like transcriptional factor family protein;(source:Araport11)
1695	AT2G42660	TF	0.02206567975551776	N/A	N/A
1696	AT3G60460	TF	0.02165197069896808	DUO POLLEN 1 (DUO1)	Encodes an R2R3 myb transcription factor that is required for male gamete formation, specifically for entry of the generative cell into mitosis. Specifically expressed in the male germline.
1697	AT2G35310	TF	0.02132521026927759	N/A	N/A
1698	AT2G44745	TF	0.021219047054121244	WRKY DNA-BINDING PROTEIN 12 (WRKY12)	WRKY family transcription factor;(source:Araport11)
1699	AT3G02310	TF	0.02115862978308309	SEPALLATA 2 (SEP2)	MADS-box protein, binds K domain of AG in vivo
1700	AT1G79180	TF	0.021059105142690385	MYB DOMAIN PROTEIN 63 (MYB63)	Member of the R2R3 factor gene family.
1701	AT3G13890	TF	0.020909430960828902	MYB DOMAIN PROTEIN 26 (MYB26)	Encodes a putative transcription factor (MYB26). Mutants produces fertile pollen but plants are sterile because anthers do not dehisce. The cellulosic secondary wall thickenings are not formed in the endothecium as they are in non-mutant plants.
1702	AT4G36620	TF	0.02085499022995661	GATA TRANSCRIPTION FACTOR 19 (GATA19)	Encodes a member of the GATA factor family of zinc finger transcription factors.
1703	AT1G06170	TF	0.020818834488599253	BASIC HELIX LOOP HELIX PROTEIN 89 (BHLH089)	Encodes a bHLH transcription factor that together with bHLH010 and bHLH091 is important for the normal transcriptome of the developing Arabidopsis anther, possibly by forming a feed-forward loop with DYT1.
1704	AT3G49690	TF	0.02066968123879491	MYB DOMAIN PROTEIN 84 (MYB84)	Putative homolog of the Blind gene in tomato. Together with RAX1 and RAX3 belong to the class R2R3 MYB genes; encoded by the Myb-like transcription factor MYB84, regulates axillary meristem formation.
1705	AT2G32460	TF	0.020569212564429864	MYB DOMAIN PROTEIN 101 (MYB101)	Member of the R2R3 factor gene family.
1706	AT1G77980	TF	0.02055047455178928	AGAMOUS-LIKE 66 (AGL66)	Encodes a member of the MIKC (MADS box, Keratin binding domain, and C terminal domain containing )family of transcriptional regulators. AGL66 is expressed in pollen.It forms heterodimers with other MICK family members (AGL104). Involved in late stages of pollen development and pollen tube growth.
1707	AT3G45880	epigenetic regulator	0.020380902059877533	JUMONJI 32 (JMJ32)	2-oxoglutarate (2OG) and Fe(II)-dependent oxygenase superfamily protein;(source:Araport11)
1708	AT3G06490	TF	0.020290501972543774	MYB DOMAIN PROTEIN 108 (MYB108)	Encodes a MYB transcription factor involved in regulating anther dehiscence as well as regulating cell death, and cuticle-related Botrytis immunity.
1709	AT4G25400	TF	0.020247281471356317		basic helix-loop-helix (bHLH) DNA-binding superfamily protein;(source:Araport11)
1710	AT2G40220	TF	0.02000804174768236	ABA INSENSITIVE 4 (ABI4)	Encodes a member of the DREB subfamily A-3 of ERF/AP2 transcription factor family (ABI4). The protein contains one AP2 domain. There is only one member in this family. Involved in abscisic acid (ABA) signal transduction, ABA-mediated glucose response, and hexokinase-dependent sugar responses. Acts downstream of GUN1 in retrograde signaling. Expressed most abundantly in developing siliques and to …
1711	AT4G01500	TF	0.01979262623862733	NGATHA4 (NGA4)	AP2/B3-like transcriptional factor family protein;(source:Araport11)
1712	AT1G70920	TF	0.01960223874996599	HOMEOBOX-LEUCINE ZIPPER PROTEIN 18 (HB18)	homeobox-leucine zipper protein 18;(source:Araport11)
1713	AT1G71520	TF	0.01933909304807117	N/A	N/A
1714	AT3G18550	TF	0.01925171579403752	N/A	N/A
1715	AT2G18490	TF	0.01920097448515821	GA- AND ABA-RESPONSIVE ZINC FINGER (GAZ)	GAZ is a nuclear localized transcriptional activator that is regulated (decreased) by GA and ABA levels. GAZ is expressed in the root stele and may function non-cell autonomously to effect hormone mediated control of ground tissue maturation.
1716	AT1G34410	TF	0.01913117837353861	N/A	N/A
1717	AT3G22100	TF	0.019062852154376617		basic helix-loop-helix (bHLH) DNA-binding superfamily protein;(source:Araport11)
1718	AT2G35640	TF	0.019049939452435143		Homeodomain-like superfamily protein;(source:Araport11)
1719	AT1G18835	TF	0.01897397875919628	MINI ZINC FINGER 3 (MIF3)	Encodes a small zinc &#64257;nger protein whose overexpression induces ectopic meristem formation on leaf margins.
1720	AT1G77200	TF	0.01876275856110151		encodes a member of the DREB subfamily A-4 of ERF/AP2 transcription factor family. The protein contains one AP2 domain. There are 17 members in this subfamily including TINY.
1721	AT2G24840	TF	0.018481680226068074	AGAMOUS-LIKE 61 (AGL61)	Encodes a member of the Agamous-like family of transcription factors. Localized to the nucleus in the central cell and endosperm of the female gametophyte. Loss of function mutations show reduced female fertility. Fifty percent of ovules have defective central cells with abnormal morphology and patterns of gene expression. Upon fertilization 50% of seeds abort. Using yeast two hybrid assays AGL61…
1722	AT4G00260	TF	0.018411150274934413	MATERNAL EFFECT EMBRYO ARREST 45 (MEE45)	Transcriptional factor B3 family protein;(source:Araport11)
1723	AT3G28857	TF	0.01840390325207563	PACLOBUTRAZOL RESISTANCE 5 (PRE5)	Encodes a atypical member of the bHLH (basic helix-loop-helix) family transcriptional factors.
1724	AT1G68510	TF	0.01835329772191949	LOB DOMAIN-CONTAINING PROTEIN 42 (LBD42)	LOB domain protein.
1725	AT2G36610	TF	0.01830969458723785	HOMEOBOX PROTEIN 22 (HB22)	Encodes a homeodomain leucine zipper class I (HD-Zip I) protein.
1726	AT1G20870	epigenetic regulator	0.018264234662949845	N/A	N/A
1727	AT1G01380	TF	0.017992136569047554	ENHANCER OF TRY AND CPC 1 (ETC1)	ETC1 is involved in trichome and root hair patterning in Arabidopsis.
1728	AT1G26680	TF	0.017980902600912643		transcriptional factor B3 family protein;(source:Araport11)
1729	AT1G22490	TF	0.0178661554667598	(BHLH094)	basic helix-loop-helix (bHLH) DNA-binding superfamily protein;(source:Araport11)
1730	AT1G80590	TF	0.01779923051432665	WRKY DNA-BINDING PROTEIN 66 (WRKY66)	member of WRKY Transcription Factor; Group III
1731	AT4G17980	TF	0.017638829831525333	NAC DOMAIN CONTAINING PROTEIN 71 (NAC071)	Encodes ANAC071, a transcription factor involved in cell proliferation in incised inflorescence stems.
1732	AT1G35515	TF	0.017346111845022126	HIGH RESPONSE TO OSMOTIC STRESS 10 (HOS10)	high response to osmotic stress 10;(source:Araport11)
1733	AT3G51060	TF	0.01721876855251572	N/A	N/A
1734	AT3G27920	TF	0.017211006986424873	GLABRA 1 (GL1)	Encodes GL1, a Myb-like protein that is required for induction of trichome development. Interacts with JAZ and DELLA proteins to regulate trichome initiation.
1735	AT3G13540	TF	0.017205962670368568	MYB DOMAIN PROTEIN 5 (MYB5)	Encodes a member of the MYB family of transcriptional regulators. MYB5 act as a negative regulator of trichome branching and play a role in the correct formation of the seed coat and possibly the formation the underlying endosperm layers. Loss of function mutations have defects in seed coat mucilage and columella cells as well as trichome defects (smaller and reduced number of branches).
1736	AT4G25560	TF	0.017177249531102914	N/A	N/A
1737	AT3G10470	TF	0.01700678098745793	N/A	N/A
1738	AT3G28917	TF	0.01698610620190514	MINI ZINC FINGER 2 (MIF2)	mini zinc finger 2;(source:Araport11)
1739	AT3G19184	TF	0.01689005261179509		AP2/B3-like transcriptional factor family protein;(source:Araport11)
1740	AT3G29020	TF	0.01625766123093296	MYB DOMAIN PROTEIN 110 (MYB110)	Encodes a putative transcription factor (MYB110).
1741	AT4G35590	TF	0.016155023996199374	RWP-RK DOMAIN-CONTAINING 5 (RKD5)	RWP-RK domain-containing protein;(source:Araport11)
1742	AT1G68120	TF	0.015603322978841087	BASIC PENTACYSTEINE 3 (BPC3)	BASIC PENTACYSTEINE protein;(source:Araport11)
1743	AT1G57560	TF	0.015506331446910698	MYB DOMAIN PROTEIN 50 (MYB50)	Member of the R2R3 factor gene family.
1744	AT4G22680	TF	0.015334699223207604	MYB DOMAIN PROTEIN 85 (MYB85)	Encodes a transcriptional regulator that directly activates lignin biosynthesis genes and phenylalanine biosynthesis genes during secondary wall formation.
1745	AT1G63910	TF	0.015074675760407222	N/A	N/A
1746	AT4G00390	TF	0.014962126953920143	N/A	N/A
1747	AT2G24681	TF	0.014823083318644391		AP2/B3-like transcriptional factor family protein;(source:Araport11)
1748	AT3G12977	TF	0.014608282853453069	NAC1 LIKE (NAC1L)	NAC transcription regulator. Regulates endosperm cell expansion during germination.
1749	AT2G34140	TF	0.014386697162924863	CYCLING DOF FACTOR 4 (CDF4)	CDF4 is member of the group II DOF transcription factor family is involved in regulation of differentiation root columella cells. It is a direct target of the transcriptional repressor WOX5. CDF4 itself is a transcriptional repressor that appears to repress root columella stem cell identity. Ectopic expression of CDF leads to premature differentiation of root columella cells.
1750	AT3G56770	TF	0.014138583817750447	N/A	N/A
1751	AT1G67220	epigenetic regulator	0.014013167919845294	HISTONE ACETYLTRANSFERASE OF THE CBP FAMILY 2 (HAC2)	histone acetyltransferase of the CBP family 2;(source:Araport11)
1752	AT4G00220	TF	0.013831269525864059	JAGGED LATERAL ORGANS (JLO)	Encodes a protein containing a LOB domain that is expressed in embryos, flower primordium and lateral floral organ boundaries. Overexpression is correlated with activation of STM and KNAT1 and down regulation of PIN1 and reduced auxin transport levels. Ectopic expression in plants results in premature termination of the shoot apical meristem and small, lobed leaves. A maternally expressed imprint…
1753	AT2G27300	TF	0.013688948861345676	NTM1-LIKE 8 (NTL8)	NTL8 is a membrane-associated NAC transcription factor that binds both TRY and TCL1. Overexpression results in fewer trichomes.
1754	AT2G38250	TF	0.013647001344389072		Homeodomain-like superfamily protein;(source:Araport11)
1755	AT4G31900	epigenetic regulator	0.013623162984194548	PICKLE RELATED 2 (PKR2)	chromatin remodeling factor;(source:Araport11)
1756	AT1G13600	TF	0.013507160256515507	BASIC LEUCINE-ZIPPER 58 (bZIP58)	basic leucine-zipper 58;(source:Araport11)
1757	AT3G06120	TF	0.01347984815415876	MUTE (MUTE)	Encodes a basic helix-loop-helix (bHLH) protein that controls meristemoid differentiation during stomatal development. In the absence of MUTE, meristemoids abort after excessive asymmetric divisions and fail to differentiate stomata. MUTE expression in the meristemoid is required for SLGCs differentiation as pavement cells. Epidermal cells lose their competence to respond to MUTE overexpression d…
1758	AT4G22700	TF	0.013379442113665268	LOB DOMAIN-CONTAINING PROTEIN 32 (LBD32)	LOB domain-containing protein 32;(source:Araport11)
1759	AT2G31210	TF	0.013131768866778786	BASIC HELIX LOOP HELIX PROTEIN 91 (BHLH091)	Encodes a bHLH transcription factor that together with bHLH089 and bHLH010 is important for the normal transcriptome of the developing Arabidopsis anther, possibly by forming a feed-forward loop with DYT1.
1760	AT3G16160	TF	0.013066280338222054		Tesmin/TSO1-like CXC domain-containing protein;(source:Araport11)
1761	AT1G72570	TF	0.013043863950581356	AP2-LIKE ETHYLENE-RESPONSIVE TRANSCRIPTION FACTOR (AIL1)	Integrase-type DNA-binding superfamily protein;(source:Araport11)
1762	AT4G21440	TF	0.012888432809111991	MYB-LIKE 102 (MYB102)	Encodes a MYB transcription factor involved in wounding and osmotic stress response. Member of the R2R3 factor gene family.
1763	AT1G68240	TF	0.012847547771591843		basic helix-loop-helix (bHLH) DNA-binding superfamily protein;(source:Araport11)
1764	AT4G20970	TF	0.012830904362565357		basic helix-loop-helix (bHLH) DNA-binding superfamily protein;(source:Araport11)
1765	AT3G58190	TF	0.012692256703080749	LATERAL ORGAN BOUNDARIES-DOMAIN 29 (LBD29)	This gene contains two auxin-responsive element (AuxRE). Required for triggering cell reprogramming during callus formation.
1766	AT2G16210	TF	0.012556960736175321	REPRODUCTIVE MERISTEM 24 (REM24)	Transcriptional factor B3 family protein;(source:Araport11)
1767	AT1G79580	TF	0.012552012338955743	SOMBRERO (SMB)	NAC-domain protein. Involved in root cap development. Involved in a regulatory feedback loop with FEZ. FEZ activates SMB in hte root cap daughter cells soon after division, and SMB in turn represses FEZ expression in these cells, thereby preventing further stem cell divisions.
1768	AT3G60490	TF	0.012421140486650295	ETHYLENE-RESPONSIVE TRANSCRIPTION FACTOR 35 (ERF35)	encodes a member of the DREB subfamily A-4 of ERF/AP2 transcription factor family. The protein contains one AP2 domain. There are 17 members in this subfamily including TINY.
1769	AT4G25410	TF	0.012405992691805529		basic helix-loop-helix (bHLH) DNA-binding superfamily protein;(source:Araport11)
1770	AT1G29860	TF	0.0123017829495759	WRKY DNA-BINDING PROTEIN 71 (WRKY71)	member of WRKY Transcription Factor; Group II-c
1771	AT4G33880	TF	0.012290721948989268	ROOT HAIR DEFECTIVE 6-LIKE 2 (RSL2)	RSL2 was expressed concurrently with RSL4 and its expression was controlled by RHD6 and RSL1. Required for root-hair growth.
1772	AT3G44290	TF	0.01216383181686501	NAC DOMAIN CONTAINING PROTEIN 60 (NAC060)	Represses sugar-induced ABI5 transcription.
1773	AT1G72350	TF	0.011965075008931243	AGAMOUS-LIKE 60 (AGL60)	MADS-box transcription factor family protein;(source:Araport11)
1774	AT1G26590	TF	0.011590263534195377		C2H2-like zinc finger protein;(source:Araport11)
1775	AT3G53200	TF	0.011461958530445848	MYB DOMAIN PROTEIN 27 (MYB27)	Member of the R2R3 factor gene family.
1776	AT3G10000	TF	0.011189531080447668	N/A	N/A
1777	AT2G27880	epigenetic regulator	0.01117590949056008	ARGONAUTE 5 (AGO5)	AGO5.Required for antiviral RNA silencing.Confers resistance to Potato virus X.
1778	AT1G12980	TF	0.01105198023836797	ENHANCER OF SHOOT REGENERATION 1 (ESR1)	Encodes an AP2/ERF protein, is expressed in a subdomain of meristem stem cells, in lateral organ anlagen, and transiently in the distal domain of organ primordia. It is a member of the ERF (ethylene response factor) subfamily B-1 of ERF/AP2 transcription factor family (ESR1). The protein contains one AP2 domain. There are 15 members in this subfamily including ATERF-3, ATERF-4, ATERF-7, and leafy…
1779	AT4G26440	TF	0.010974108610966829	WRKY DNA-BINDING PROTEIN 34 (WRKY34)	member of WRKY Transcription Factor; Group I
1780	AT1G03800	TF	0.010965610560887143	ERF DOMAIN PROTEIN 10 (ERF10)	encodes a member of the ERF (ethylene response factor) subfamily B-1 of ERF/AP2 transcription factor family (ATERF-10). The protein contains one AP2 domain. There are 15 members in this subfamily including ATERF-3, ATERF-4, ATERF-7, and leafy petiole.
1781	AT1G26610	TF	0.010804566228654295	N/A	N/A
1782	AT1G71930	TF	0.010683976583831691	VASCULAR RELATED NAC-DOMAIN PROTEIN 7 (VND7)	Encodes a NAC-domain transcription factor with transcriptional activation activity that is involved in xylem formation. Induces transdifferentiation of various cells into protoxylem vessel elements. Located in the nucleus. Expression induced in the presence of auxin, cytokinin and brassinosteroids.
1783	AT3G54340	TF	0.010415421710695358	APETALA 3 (AP3)	Floral homeotic gene encoding a MADS domain protein homologous to SRF transcription factors. Specifies petal and stamen identities. Associates with PISTILLATA.
1784	AT3G17730	TF	0.010323193868786438	NAC DOMAIN CONTAINING PROTEIN 57 (NAC057)	NAC domain containing protein 57;(source:Araport11)
1785	AT1G55600	TF	0.010153088553661895	WRKY DNA-BINDING PROTEIN 10 (WRKY10)	member of WRKY Transcription Factor; Group I. It has WRKY domain at its N terminal end and zinc-finger like motif.
1786	AT2G14760	TF	0.010132621365260242		basic helix-loop-helix (bHLH) DNA-binding superfamily protein;(source:Araport11)
1787	AT1G55950	TF	0.010087377771336795	N/A	N/A
1788	AT1G73410	TF	0.009928341497256262	N/A	N/A
1789	AT3G47870	TF	0.00990428362459904	LOB DOMAIN-CONTAINING PROTEIN 27 (LBD27)	Required for normal cell division during pollen development. Mutant has extra cell in pollen of vegetative cell identity. Male gametophytic mutation.
1790	AT3G44785	TF	0.009789296597743628		Zinc finger C-x8-C-x5-C-x3-H type family protein;(source:Araport11)
1791	AT1G19790	TF	0.009712543526952892	N/A	N/A
1792	AT2G25820	TF	0.009558835668190187	ETHYLENE AND SALT INDUCIBLE 2 (ESE2)	encodes a member of the DREB subfamily A-4 of ERF/AP2 transcription factor family. The protein contains one AP2 domain. There are 17 members in this subfamily including TINY.
1793	AT2G41690	TF	0.009246534697412141	HEAT SHOCK TRANSCRIPTION FACTOR B3 (HSFB3)	member of Heat Stress Transcription Factor (Hsf) family
1794	AT2G40350	TF	0.0091860016465975		encodes a member of the DREB subfamily A-2 of ERF/AP2 transcription factor family. The protein contains one AP2 domain. There are eight members in this subfamily including DREB2A AND DREB2B that are involved in response to drought.
1795	AT3G04100	TF	0.00917821961884192	AGAMOUS-LIKE 57 (AGL57)	AGAMOUS-like 57;(source:Araport11)
1796	AT2G40470	TF	0.00907401804218314	LOB DOMAIN-CONTAINING PROTEIN 15 (LBD15)	LOB-domain containing protein. Involved in regulation of xylem differentiation- acts as a regulator of VND7 which is a master regulator of xylem cell differentiation.
1797	AT1G12890	TF	0.009003021999837414	N/A	N/A
1798	AT3G18650	TF	0.008902694080307258	AGAMOUS-LIKE 103 (agl103)	AGAMOUS-like 103;(source:Araport11)
1799	AT4G28110	TF	0.008775857129574691	MYB DOMAIN PROTEIN 41 (MYB41)	Member of the R2R3 factor gene family. Expression is induced in response to desiccation, ABA and salt treatment. Overexpression of Myb41 results in abnormal cuticle development and decreased cell expansion.
1800	AT1G76420	TF	0.008538277796617838	CUP SHAPED COTYLEDON3 (CUC3)	Identified in an enhancer trap line; member of the NAC family of proteins. Expressed at the boundary between the shoot meristem and lateral organs and the polar nuclei in the embryo sac. Together with CUC2-DA1-UBP15 part of a regulatory module which controls the initiation of axillary meristems, thereby determining plant architecture. Regulates axillary meristem initiation by directly binding to …
1801	AT1G68200	TF	0.00850906497209048	CALLOSE DEFECTIVE MICROSPORE1 (CDM1)	Zinc finger C-x8-C-x5-C-x3-H type family protein;(source:Araport11)
1802	AT3G02940	TF	0.008481124388997733	MYB DOMAIN PROTEIN 107 (MYB107)	Encodes a putative transcription factor (MYB107).
1803	AT1G77570	TF	0.008416247703355108	RESTRICTED TO NUCLEOLUS 1 (REN1)	Winged helix-turn-helix transcription repressor DNA-binding protein;(source:Araport11)
1804	AT1G08290	TF	0.008362070253147605	WIP DOMAIN PROTEIN 3 (WIP3)	WIP domain protein 3;(source:Araport11)
1805	AT3G59960	epigenetic regulator	0.00828983658533191	HISTONE-LYSINE N-METHYLTRANSFERASE ASHH4 (ASHH4)	histone-lysine N-methyltransferase ASHH4;(source:Araport11)
1806	AT3G13850	TF	0.008269982051273902	N/A	N/A
1807	AT3G27785	TF	0.00818292109438807	MYB DOMAIN PROTEIN 118 (MYB118)	MYB118 encodes a myb transcription factor that represses endosperm maturation and, along with MYB115, regulates glucosinolate biosynthesis.
1808	AT1G20700	TF	0.008177141472206181	WUSCHEL RELATED HOMEOBOX 14 (WOX14)	Encodes WOX14, a WUSCHEL-related homeobox gene family member with 65 amino acids in its homeodomain. Proteins in this family contain a sequence of eight residues (TLPLFPMH) downstream of the homeodomain called the WUS box. Functions in the shoot meristem organizing center to maintain the stem cells in an undifferentiated state. WOX4 and WOX14 act downstream of the PXY receptor kinase to regulate …
1809	AT2G24680	TF	0.007786036936735756		transcriptional factor B3 family protein;(source:Araport11)
1810	AT3G44460	TF	0.007740782958520658	(DPBF2)	basic leucine zipper transcription factor (BZIP67), identical to basic leucine zipper transcription factor GI:18656053 from (Arabidopsis thaliana); identical to cDNA basic leucine zipper transcription factor (atbzip67 gene) GI:18656052. Located in the nucleus and expressed during seed maturation in the cotyledons.
1811	AT3G20880	TF	0.007727438739630345	WIP DOMAIN PROTEIN 4 (WIP4)	WIP4 is a paralog of NTT and along with WIP5,acts redundantly in cell fate determination during primary root development. MP binds to AuxRE motifs within the WIP4 gene and likely regulates its expression.
1812	AT1G66810	TF	0.007701887932328444	N/A	N/A
1813	AT1G69560	TF	0.0076388750403527	MYB DOMAIN PROTEIN 105 (MYB105)	Encodes LOF2 (LATERAL ORGAN FUSION2), a MYB-domain transcription factor expressed in organ boundaries. Functions in boundary specification, meristem initiation and maintenance, and organ patterning. Also see LOF1 (At1g26780).
1814	AT1G01530	TF	0.007602738679059019	AGAMOUS-LIKE 28 (AGL28)	AGAMOUS-like 28;(source:Araport11)
1815	AT2G40200	TF	0.007453251271888792		basic helix-loop-helix (bHLH) DNA-binding superfamily protein;(source:Araport11)
1816	AT2G47810	TF	0.00720730243824905	NUCLEAR FACTOR Y, SUBUNIT B5 (NF-YB5)	nuclear factor Y, subunit B5;(source:Araport11)
1817	AT1G66420	TF	0.007073788095533006		DNA-binding storekeeper protein-related transcriptional regulator;(source:Araport11)
1818	AT1G35520	TF	0.007038021838357817	N/A	N/A
1819	AT1G09540	TF	0.006990475441045271	MYB DOMAIN PROTEIN 61 (MYB61)	Encodes putative transcription factor. Mutants lack of mucilage extrusion from the seeds during imbibition. Reduced quantities of mucilage are deposited during the development of the seed coat epidermis in myb61 mutants. Expressed in guard cells,loss of function mutations show an increase in stomatal pore opening suggesting a role in ABA independent regulation of stomatal pore size.
1820	AT1G28360	TF	0.006960988591582046	ERF DOMAIN PROTEIN 12 (ERF12)	encodes a member of the ERF (ethylene response factor) subfamily B-1 of ERF/AP2 transcription factor family (ERF12). The protein contains one AP2 domain. There are 15 members in this subfamily including ATERF-3, ATERF-4, ATERF-7, and leafy petiole. Regulates floral development.
1821	AT2G42830	TF	0.006926614498246986	SHATTERPROOF 2 (SHP2)	AGAMOUS [AG]-like MADS box protein (AGL5) involved in fruit development (valve margin and dehiscence zone differentiation). A putative direct target of AG. SHP2 has been shown to be a downstream gene of the complex formed by AG and SEP proteins (SEP4 alone does not form a functional complex with AG).
1822	AT1G72980	TF	0.006753784627689403	LOB DOMAIN-CONTAINING PROTEIN 7 (LBD7)	LOB domain-containing protein 7;(source:Araport11)
1823	AT1G56160	TF	0.006590803240186876	MYB DOMAIN PROTEIN 72 (MYB72)	Encodes a member of the R2R3 transcription factor gene family that is involved in mediating induced systemic resistance. Genetic analysis of loss of function mutants and overexpressor lines indicates MYB72 is necessary but not sufficient for ISR.Interacts in vivo with EIL3.
1824	AT2G31310	TF	0.0065469479816118205	LOB DOMAIN-CONTAINING PROTEIN 14 (LBD14)	LOB domain-containing protein 14;(source:Araport11)
1825	AT3G05860	TF	0.006377851415349872	AGAMOUS-LIKE 45 (AGL45)	MADS-box transcription factor family protein;(source:Araport11)
1826	AT2G30130	TF	0.006300630585736274	N/A	N/A
1827	AT2G31220	TF	0.006254741852819188	BASIC HELIX LOOP HELIX PROTEIN 10 (BHLH010)	Encodes a bHLH transcription factor that together with bHLH089 and bHLH091 is important for the normal transcriptome of the developing Arabidopsis anther, possibly by forming a feed-forward loop with DYT1.
1828	AT3G52440	TF	0.006222867136773011		Dof-type zinc finger DNA-binding family protein;(source:Araport11)
1829	AT2G33720	TF	0.006211791368636182		AP2/B3-like transcriptional factor family protein;(source:Araport11)
1830	AT3G26790	TF	0.006205592882180172	N/A	N/A
1831	AT3G26620	TF	0.00618924732512611	LOB DOMAIN-CONTAINING PROTEIN 23 (LBD23)	LOB domain-containing protein 23;(source:Araport11)
1832	AT2G27220	TF	0.005653578083257372	N/A	N/A
1833	AT3G10590	TF	0.0056165185540061145		Duplicated homeodomain-like superfamily protein;(source:Araport11)
1834	AT3G55210	TF	0.005408701208188754	NAC DOMAIN CONTAINING PROTEIN 63 (NAC063)	NAC domain containing protein 63;(source:Araport11)
1835	AT2G45420	TF	0.005297852326372954	LOB DOMAIN-CONTAINING PROTEIN 18 (LBD18)	LOB domain-containing protein 18;(source:Araport11)
1836	AT2G34440	TF	0.005294273247680316	AGAMOUS-LIKE 29 (AGL29)	AGL29 MADS box gene.
1837	AT2G04038	TF	0.005208923826498908	BASIC LEUCINE-ZIPPER 48 (bZIP48)	basic leucine-zipper 48;(source:Araport11)
1838	AT3G15170	TF	0.005059210548121511	CUP-SHAPED COTYLEDON1 (CUC1)	Encodes a transcription factor involved in shoot apical meristem formation and cotyledon separation. Functions redundantly with CUC2 and CUC3. The cuc1 cuc2 double mutant phenotype is first detectable at the heart stage, as embryos lacking two distinct bulges of cotyledonary primordia.In post embryonic development it plays a role in axillary meristem formation, boundary separation, gynoecium and …
1839	AT2G22750	TF	0.00501899914638371		basic helix-loop-helix (bHLH) DNA-binding superfamily protein;(source:Araport11)
1840	AT1G02250	TF	0.005007147123107314	NAC DOMAIN CONTAINING PROTEIN 5 (NAC005)	Encodes a member of the NAC family of transcription factors. ANAC005 contains sequences specifying both nuclear and plasma membrane targeting. Overexpression results in increased xylem differentiation suggesting ANAC005 promotes xylem formation.
1841	AT2G23660	TF	0.0047590831934509244	LOB DOMAIN-CONTAINING PROTEIN 10 (LBD10)	LOB domain-containing protein 10;(source:Araport11)
1842	AT2G27070	TF	0.0047370847639482865	RESPONSE REGULATOR 13 (RR13)	member of Response Regulator: B- Type
1843	AT1G12630	TF	0.004648968755004964		encodes a member of the DREB subfamily A-4 of ERF/AP2 transcription factor family. The protein contains one AP2 domain. There are 17 members in this subfamily including TINY.
1844	AT1G31640	TF	0.00463968623399859	N/A	N/A
1845	AT1G04370	TF	0.004598349672914179	ETHYLENE-RESPONSIVE ELEMENT BINDING FACTOR 14 (ERF14)	encodes a member of the ERF (ethylene response factor) subfamily B-3 of ERF/AP2 transcription factor family. The protein contains one AP2 domain. There are 18 members in this subfamily including ATERF-1, ATERF-2, AND ATERF-5.
1846	AT1G66380	TF	0.004559203169892266	MYB DOMAIN PROTEIN 114 (MYB114)	Encodes a member of the MYB family of transcription factors. Involved in regulation of anthocyanin biosynthesis. Affects the expression of enzymes involved in later steps of anthocyanin biosynthesis
1847	AT3G23220	TF	0.004547514417402993	ETHYLENE AND SALT INDUCIBLE 1 (ESE1)	encodes a member of the ERF (ethylene response factor) subfamily B-3 of ERF/AP2 transcription factor family. The protein contains one AP2 domain. There are 18 members in this subfamily including ATERF-1, ATERF-2, AND ATERF-5.
1848	AT3G11260	TF	0.004452874893592245	WUSCHEL RELATED HOMEOBOX 5 (WOX5)	WOX5 is a member of the Wuschel (WUS) family of homeodomain transcription factors and is required for quiescent center (QC) function and columella stem cell maintenance in the root meristem. It is expressed in the QC and moves to the columella stem cells where it represses their differentiation. WOX5 binds members of the Topless family of transcriptional co-repressors.
1849	AT1G51190	TF	0.004446755527107825	PLETHORA 2 (PLT2)	Encodes a member of the AINTEGUMENTA-like (AIL) subclass of the AP2/EREBP family of transcription factors and is essential for quiescent center (QC) specification and stem cell activity. It is a key effector for establishment of the stem cell niche during embryonic pattern formation. It is transcribed in response to auxin accumulation and is dependent on auxin response transcription factors.
1850	AT1G31630	TF	0.004414064308209021	AGAMOUS-LIKE 86 (AGL86)	AGAMOUS-like 86;(source:Araport11)
1851	AT3G61910	TF	0.0043989583453706285	N/A	N/A
1852	AT1G66560	TF	0.004368205855223139	WRKY DNA-BINDING PROTEIN 64 (WRKY64)	member of WRKY Transcription Factor; Group III
1853	AT1G35540	TF	0.004303617139192912	AUXIN RESPONSE FACTOR 14 (ARF14)	auxin response factor 14;(source:Araport11)
1854	AT2G17770	TF	0.004269837196356212	BASIC REGION/LEUCINE ZIPPER MOTIF 27 (BZIP27)	Encodes a paralog of bZIP transcription factor FD. This protein interacts with FD and FT.
1855	AT2G37740	TF	0.004247451573961499	N/A	N/A
1856	AT3G04430	TF	0.0042355901338736535	NAC DOMAIN CONTAINING PROTEIN 49 (NAC049)	NAC domain containing protein 49;(source:Araport11)
1857	AT1G28160	TF	0.00419807933754345		encodes a member of the ERF (ethylene response factor) subfamily B-1 of ERF/AP2 transcription factor family. The protein contains one AP2 domain. There are 15 members in this subfamily including ATERF-3, ATERF-4, ATERF-7, and leafy petiole.
1858	AT3G04410	TF	0.004108175876667373		NAC (No Apical Meristem) domain transcriptional regulator superfamily protein;(source:Araport11)
1859	AT1G66170	epigenetic regulator	0.004106190177163677	MALE MEIOCYTE DEATH 1 (MMD1)	Encodes a PHD-domain containing protein required for male meiosis. Gene is expressed in developing male meiocytes and protein is localized to nuclear euchromatin specifically during diplotene. Required to regulate microtubule organization and cell cycle transitions during male meiosis, and functions as a direct transcription activator of the meiotic gene TDM1.
1860	AT1G55580	TF	0.004074771190318917	N/A	N/A
1861	AT2G13960	TF	0.00404138510959221		Homeodomain-like superfamily protein;(source:Araport11)
1862	AT1G17950	TF	0.004025508384087146	MYB DOMAIN PROTEIN 52 (MYB52)	putative transcription factor: R2R3-MYB transcription family
1863	AT3G53820	TF	0.00390024628112732	N/A	N/A
1864	AT2G21400	TF	0.00385842722708975	SHI-RELATED SEQUENCE3 (SRS3)	A member of SHI gene family. Arabidopsis thaliana has ten members that encode proteins with a RING finger-like zinc finger motif. Despite being highly divergent in sequence, many of the SHI-related genes are partially redundant in function and synergistically promote gynoecium, stamen and leaf development in Arabidopsis.
1865	AT3G03760	TF	0.003853827678205925	LOB DOMAIN-CONTAINING PROTEIN 20 (LBD20)	LOB domain-containing protein 20;(source:Araport11)
1866	AT2G46130	TF	0.0038105278880395405	WRKY DNA-BINDING PROTEIN 43 (WRKY43)	member of WRKY Transcription Factor; Group II-c
1867	AT1G02580	epigenetic regulator	0.0037910378063818	MEDEA (MEA)	Encodes the imprinted gene MEA that belongs to Polycomb Repressive Complex 2 (PRC2) and has a SET domain for methyltransferase activity and is involved in the stable transcriptional silencing of target genes. It negatively regulates seed development in the absence of fertilization. Mutations in this locus result in embryo lethality. MEA is imprinted in the endosperm. The maternal allele is expres…
1868	AT2G42440	TF	0.003700577078949315	ASYMMETRIC LEAVES 2-LIKE 15 (ASL15)	Lateral organ boundaries (LOB) domain family protein;(source:Araport11)
1869	AT1G18960	TF	0.003630750724292223		myb-like HTH transcriptional regulator family protein;(source:Araport11)
1870	AT4G17785	TF	0.0036154612248686046	MYB DOMAIN PROTEIN 39 (MYB39)	Encodes a putative transcription factor (MYB39) involved in the regulation of suberin biosynthetic genes.
1871	AT1G02030	TF	0.0035449302503469445		C2H2-like zinc finger protein;(source:Araport11)
1872	AT1G80730	TF	0.003400945738996677	ZINC-FINGER PROTEIN 1 (ZFP1)	Encodes a zinc finger protein and is expressed at high levels in the shoot apex, including the apical meristem, developing leaves and the developing vascular system. expression induced three days post germination. T-DNA insertion mutant has a dominant phenotype in leaf initiation.
1873	AT1G74480	TF	0.003385518623977077	RWP-RK DOMAIN CONTAINING 2 (RKD2)	RWP-RK domain-containing protein;(source:Araport11)
1874	AT1G64000	TF	0.003172349331536592	N/A	N/A
1875	AT2G46770	TF	0.003130072138578	NAC SECONDARY WALL THICKENING PROMOTING FACTOR1 (NST1)	NAC transcription factor NST1. NST1 and NST2 are redundant in regulating secondary wall thickening in anther walls and siliques. An NST1 promoter fusion was detected in various tissues in which lignified secondary walls develop. Both MYC2 and MYC4 bind to the NST1 promoter and appear to regulate its expression in response to blue light.
1876	AT1G59810	TF	0.003101796170503985	AGAMOUS-LIKE 50 (AGL50)	AGL50 MADS box gene.
1877	AT2G18550	TF	0.003044547325342549	N/A	N/A
1878	AT3G62340	TF	0.00301839688541704	N/A	N/A
1879	AT3G28470	TF	0.002978842675040489	DEFECTIVE IN MERISTEM DEVELOPMENT AND FUNCTION 1 (TDF1)	Member of the R2R3 factor gene family.
1880	AT2G26940	TF	0.002964668686387101		C2H2-type zinc finger family protein;(source:Araport11)
1881	AT1G26870	TF	0.0029002792345638588	FEZ (FEZ)	NAC-domain protein. Expressed in root cap stem cells, where it promotes periclinal root cap-forming divisions. Involved in a regulatory feedback loop with SMB. FEZ activates SMB in hte root cap daughter cells soon after division, and SMB in turn represses FEZ expression in these cells, thereby preventing further stem cell divisions.
1882	AT2G31215	TF	0.002806288745851141		basic helix-loop-helix (bHLH) DNA-binding superfamily protein;(source:Araport11)
1883	AT2G34820	TF	0.002735319844972937		basic helix-loop-helix (bHLH) DNA-binding superfamily protein;(source:Araport11)
1884	AT1G28300	TF	0.0027337670688156717	LEAFY COTYLEDON 2 (LEC2)	Transcription factor that contains a B3 domain, a DNA-binding motif unique to plants and characteristic of several transcription factors. Plays critical roles both early and late during embryo development. LEC2 RNA accumulates primarily during seed development. LEC2 is required for the maintenance of suspensor morphology, specification of cotyledon identity, progression through the maturation pha…
1885	AT1G48150	TF	0.0027061272663842398	AGAMOUS-LIKE 74 (AGL74)	MADS-box transcription factor family protein;(source:Araport11)
1886	AT2G17950	TF	0.00270092865353002	WUSCHEL (WUS)	Homeobox gene controlling the stem cell pool. Expressed in the stem cell organizing center of meristems. Required to keep the stem cells in an undifferentiated state. Regulation of WUS transcription is a central checkpoint in stem cell control. The size of the WUS expression domain controls the size of the stem cell population through WUS indirectly activating the expression of CLAVATA3 (CLV3) in…
1887	AT2G25230	TF	0.002625478564125466	N/A	N/A
1888	AT1G54760	TF	0.0025937416808412394	AGAMOUS-LIKE 85 (AGL85)	AGAMOUS-like 85;(source:Araport11)
1889	AT2G45650	TF	0.0024251736151226053	N/A	N/A
1890	AT2G26960	TF	0.0023699035924113357	MYB DOMAIN PROTEIN 81 (MYB81)	Member of the R2R3 factor gene family.Expressed in microspores and required for progression into pollen mitosis I.
1891	AT1G26310	TF	0.00228616138162742	CAULIFLOWER (CAL)	Floral homeotic gene encoding a MADS domain protein homologous to AP1. Enhances the flower to shoot transformation in ap1 mutants.
1892	AT3G26660	TF	0.002263286148237721	LOB DOMAIN-CONTAINING PROTEIN 24 (LBD24)	LOB domain-containing protein 24;(source:Araport11)
1893	AT1G60920	TF	0.002201288206856842	AGAMOUS-LIKE 55 (agl55)	AGAMOUS-like 55;(source:Araport11)
1894	AT3G56530	TF	0.002100981462301808	NAC DOMAIN CONTAINING PROTEIN 64 (NAC064)	NAC domain containing protein 64;(source:Araport11)
1895	AT1G60350	TF	0.00209374566366375	N/A	N/A
1896	AT1G54840	epigenetic regulator	0.0018992330680377657	INCREASED DNA METHYLATION 2 (IDM2)	Encodes an atypical member of the sHSP20 family that is involved in histone demethylation. Loss of function mutations show increased methylation. IMD2 co-localizes to the nucleus with, and physically interacts with, IMD1, a protein involved in RNA directed DNA methylation. IMD2 contains an alpha crystallin domain , that is required for its function.
1897	AT1G31140	TF	0.001872409041409036	N/A	N/A
1898	AT1G48195	TF	0.0018588869368042359		Zinc finger C-x8-C-x5-C-x3-H type family protein;(source:Araport11)
1899	AT1G80740	epigenetic regulator	0.001652806940999191	CHROMOMETHYLASE 1 (CMT1)	ecotype Kl-0 chromomethylase (CMT1). A plant line expressing an RNAi construct directed against DMT4 has reduced agrobacterium-mediated tumor formation.
1900	AT1G04445	TF	0.0016391225224998002		C2H2-like zinc finger protein;(source:Araport11)
1901	AT1G15360	TF	0.0016235473201625331	SHINE 1 (SHN1)	Encodes a member of the ERF (ethylene response factor) subfamily B-6 of ERF/AP2 transcription factor family. The protein contains one AP2 domain. There are 12 members in this subfamily including RAP2.11. This gene is involved in wax biosynthesis. Over-expression of the gene results in glossy leaf phenotype and increased drought tolerance. Two closely related genes, AT5G25390 and AT5G11190 have si…
1902	AT1G60880	TF	0.0015737922528805302	N/A	N/A
1903	AT3G46070	TF	0.00149360163107416		C2H2-type zinc finger family protein;(source:Araport11)
1904	AT3G47710	TF	0.0013937327965721491	BANQUO 3 (BNQ3)	BNQ3 belongs to a family of atypical non-DNA binding basic helix-loop-helix (bHLH) proteins that heterodimerize with and negatively regulate bHLH transcription factors. Directly and negatively regulated by AP3 and PI in petals. Required for appropriate regulation of flowering time.May also have a role in regulating light responses.
1905	AT1G49120	TF	0.001269813196425036	CYTOKININ RESPONSE FACTOR 9 (CRF9)	encodes a member of the ERF (ethylene response factor) subfamily B-6 of ERF/AP2 transcription factor family. The protein contains one AP2 domain. There are 12 members in this subfamily including RAP2.11.
1906	AT1G03490	TF	0.00124114284935482	N/A	N/A
1907	AT2G42410	TF	0.00110552652202491	ZINC FINGER PROTEIN 11 (ZFP11)	Encodes a zinc finger protein ZFP11. Overexpression of ZFP11 causes mortality and a deformed phenotype.
1908	AT3G45150	TF	0.0009650937204554233	TCP DOMAIN PROTEIN 16 (TCP16)	TCP domain protein 16;(source:Araport11)
1909	AT1G20600	TF	0.0009197890282450759		AP2/B3-like transcriptional factor family protein;(source:Araport11)
1910	AT1G47760	TF	0.0009117735762577367	AGAMOUS-LIKE 102 (AGL102)	AGAMOUS-like 102;(source:Araport11)
1911	AT1G80580	TF	0.0008828410301438449		encodes a member of the ERF (ethylene response factor) subfamily B-1 of ERF/AP2 transcription factor family. The protein contains one AP2 domain. There are 15 members in this subfamily including ATERF-3, ATERF-4, ATERF-7, and leafy petiole.
1912	AT3G24310	TF	0.000821146291949997	MYB DOMAIN PROTEIN 305 (MYB305)	snapdragon myb protein 305 homolog (myb)
1913	AT3G45170	TF	0.0008208147335940929	GATA TRANSCRIPTION FACTOR 14 (GATA14)	Encodes a member of the GATA factor family of zinc finger transcription factors.
1914	AT2G28700	TF	0.0008099775116111519	AGAMOUS-LIKE 46 (AGL46)	AGAMOUS-like 46;(source:Araport11)
1915	AT1G66550	TF	0.00072916171180577	WRKY DNA-BINDING PROTEIN 67 (WRKY67)	member of WRKY Transcription Factor; Group III
1916	AT3G56560	TF	0.000655157844134574	N/A	N/A
1917	AT2G17180	TF	0.0006230169362748468	DUO1-ACTIVATED ZINC FINGER 1 (DAZ1)	Target promoter of the male germline-specific transcription factor DUO1.
1918	AT1G19040	TF	0.000588856067350923		NAC (No Apical Meristem) domain transcriptional regulator superfamily protein;(source:Araport11)
1919	AT1G24590	TF	0.000553997127866649	DORNROSCHEN-LIKE (DRNL)	Encodes a member of the ERF (ethylene response factor) subfamily B-1 of ERF/AP2 transcription factor family. The protein contains one AP2 domain. There are 15 members in this subfamily including ATERF-3, ATERF-4, ATERF-7, and LEAFY PETIOLE. This gene functions in the regeneration of shoots in tissue culture, probably through transcriptional regulation of CUC1. May also be involved in activation o…
1920	AT3G27810	TF	0.000547754685527209	MYB DOMAIN PROTEIN 21 (MYB21)	Encodes a member of the R2R3-MYB transcription factor gene family. Induced by jasmonate. Involved in jasmonate response during stamen development. MYB21 interacts with JAZ proteins, and functions redundantly with MYB24 and MYB57 to regulate stamen development.
1921	AT1G28450	TF	0.000539185327771733	AGAMOUS-LIKE 58 (AGL58)	AGAMOUS-like 58;(source:Araport11)
1922	AT1G50680	TF	0.000538340618773871		AP2/B3 transcription factor family protein;(source:Araport11)
1923	AT2G34880	epigenetic regulator	0.000532289222761064	MATERNAL EFFECT EMBRYO ARREST 27 (MEE27)	JMJ15 is a novel H3K4 demethylase that regulates genes involved in flowering and response to stress. It is also a maternally expressed, imprinted gene.
