# Supplementary material for: A Systems Biology Approach to Identify Essential Epigenetic Regulators for Specific Biological Processes in Plants
Source: Plants (Basel). 2021 Feb 13;10(2):364. doi: 10.3390/plants10020364 (PMC7918732; doi:10.3390/plants10020364)
Supplement: Supplementary file 1 [file plants-10-00364-s001.zip › Supplemental Data 5.txt]

	regulatoryGene	Epi regulator or TF	Weight Sum	Name	Description
0	AT1G71260	TF	3.0738906057394093	WHIRLY 2 (ATWHY2)	Encodes WHY2, a homolog of the potato p24 protein. It shares the conserved KGKAAL domain, a putative DNA-binding domain, with potato p24 and is localized to mitochondria and not the nucleus. WHY2 is a member of the Whirly family proteins present mainly in the plant kingdom performing various activities related to DNA metabolism. Crystal structure of Solanum tuberosum WHY2, a close homolog of Arab…
1	AT4G36930	TF	2.8690676561525534	SPATULA (SPT)	Encodes a transcription factor of the bHLH protein family. Mutants have abnormal, unfused carpels and reduced seed dormancy.
2	AT3G16870	TF	2.8375769843476277	GATA TRANSCRIPTION FACTOR 17 (GATA17)	Encodes a member of the GATA factor family of zinc finger transcription factors.
3	AT5G35770	TF	2.791547076339305	STERILE APETALA (SAP)	A recessive mutation in the Arabidopsis STERILE APETALA (SAP) causes severe aberrations in inflorescence and flower and ovule development.
4	AT3G44750	epigenetic regulator	2.633425773569336	HISTONE DEACETYLASE 3 (HDA3)	Encodes a histone deacetylase. Controls the development of adaxial/abaxial leaf polarity. Two lines with RNAi-directed against this gene show reduced Agrobacterium-mediated DNA transformation of the roots. Involved in development of the vascular tissue of the stem by affecting cell proliferation and differentiation.
5	AT1G68880	TF	2.066337947034982	BASIC LEUCINE-ZIPPER 8 (bZIP)	basic leucine-zipper 8;(source:Araport11)
6	AT4G16141	TF	1.9932539279133852	GATA17-LIKE (GATA17L)	GATA type zinc finger transcription factor family protein;(source:Araport11)
7	AT2G27840	epigenetic regulator	1.968969383766932	(HDT4)	Belongs to the plant specific HD2 type proteins; similar to nucleolar Zea mays histone deacetylase; HD2-p39
8	AT5G15480	TF	1.9095731027458018	MALE FERTILITY-ASSOCIATED ZINC FINGER PROTEIN 1 (MAZ1)	Cys2/His2 zinc finger protein involved in pollen wall development.
9	AT1G04870	epigenetic regulator	1.578507079378847	PROTEIN ARGININE METHYLTRANSFERASE 10 (PRMT10)	Encodes a type I protein arginine methyltransferase based on the At1g04870.2 gene model. PRMT10 can catalyze the asymmetric dimethylation of arginine 3 on histone 4 and can also methylate myelin basic protein in vitro. Mutants lacking PRMT10 flower late due to defects in the autonomous pathway and they have elevated levels of FLC transcripts.
10	AT3G09735	TF	1.488368045871297		S1FA-like DNA-binding protein;(source:Araport11)
11	AT1G14410	TF	1.4521636267271332	WHIRLY 1 (WHY1)	Encodes a homolog of the potato p24 protein. Binds single strand telomeric repeats. Negatively regulates telomerase activity and telomere length.
12	AT2G46020	epigenetic regulator	1.3991820950252054	BRAHMA (BRM)	Encodes a SWI/SNF chromatin remodeling ATPase that upregulates transcription of all three CUC genes and is involved in the formation and/or maintenance of boundary cells during embryogenesis. Also mediates repression of expression of seed storage proteins in vegetative tissues. Interacts strongly with AtSWI3C, also with AtSWI3B, but not with AtSWI3A or AtSWI3D.
13	AT5G54070	TF	1.3776735754806608	N/A	N/A
14	AT3G16857	TF	1.324025500544096	RESPONSE REGULATOR 1 (RR1)	Encodes an Arabidopsis response regulator (ARR) protein that acts in concert with other type-B ARRs in the cytokinin signaling pathway. Also involved in cytokinin-dependent inhibition of hypocotyl elongation and cytokinin-dependent greening and shooting in tissue culture. ARR1, ARR10, and ARR12 are redundant regulators of drought response, with ARR1 being the most critical. ARR1, ARR10 and ARR12 …
15	AT4G00120	TF	1.2983015031756768	INDEHISCENT (IND)	basic helix-loop-helix (bHLH) DNA-binding superfamily protein;(source:Araport11)
16	AT1G64105	TF	1.278118558216392	NAC DOMAIN CONTAINING PROTEIN 27 (NAC027)	NAC domain containing protein 27;(source:Araport11)
17	AT1G75520	TF	1.2462335233533792	SHI-RELATED SEQUENCE 5 (SRS5)	A member of SHI gene family. Arabidopsis thaliana has ten members that encode proteins with a RING finger-like zinc finger motif. Despite being highly divergent in sequence, many of the SHI-related genes are partially redundant in function and synergistically promote gynoecium, stamen and leaf development in Arabidopsis.SRS5 is a positive regulator of photomorphogenesis.
18	AT2G28450	TF	1.2311239158567515	TRNA METHYLTRANSFERASE 2B (TRM2B)	zinc finger (CCCH-type) family protein;(source:Araport11)
19	AT5G10510	TF	1.1887689594202322	AINTEGUMENTA-LIKE 6 (AIL6)	Encodes an AP2-domain transcription factor involved in root stem cell identity and root development. It is also required to maintain high levels of PIN1 expression at the periphery of the meristem and modulate local auxin production in the central region of the SAM which underlies phyllotactic transitions. Intronic sequences are required for its expression in flowers.Acts redundantly with PLT5 an…
20	AT5G50480	TF	1.1482814734386808	N/A	N/A
21	AT5G55020	TF	1.098920290712734	MYB DOMAIN PROTEIN 120 (MYB120)	Encodes a putative transcription factor, member of the R2R3 factor gene family (MYB120).
22	AT2G02740	TF	1.087335695290066	WHIRLY 3 (WHY3)	Encodes a homolog of the potato p24 protein. It shares the conserved KGKAAL domain, a putative DNA-binding domain, with potato p24 and is localized to the plastid and not the nucleus.
23	AT4G24020	TF	1.0824368858396738	NIN LIKE PROTEIN 7 (NLP7)	Encodes NIN Like Protein 7 (NLP7). Modulates nitrate sensing and metabolism. Mutants of NLP7 show features of nitrogen-starved plants and are tolerant to drought stress. Localized in the nucleus and functions as a putative transcription factor. The mRNA is cell-to-cell mobile.
24	AT1G08320	TF	1.0347047831251197	TGACG (TGA) MOTIF-BINDING PROTEIN 9 (TGA9)	bZIP transcription factor family protein;(source:Araport11)
25	AT1G69770	epigenetic regulator	1.0072007645828196	CHROMOMETHYLASE 3 (CMT3)	Encodes a chromomethylase involved in methylating cytosine residues at non-CG sites. Involved in preferentially methylating transposon-related sequences, reducing their mobility. CMT3 interacts with an Arabidopsis homologue of HP1 (heterochromatin protein 1), which in turn interacts with methylated histones. Involved in gene silencing.
26	AT5G49020	epigenetic regulator	0.9512529979886808	PROTEIN ARGININE METHYLTRANSFERASE 4A (PRMT4A)	Encodes a type I protein arginine methyltransferase. PRMT4a can catalyze the asymmetric dimethylation of arginines 2,17, and 26 on histone 3 and can also methylate myelin basic protein in vitro. Double mutants lacking PRMT4a and 4b have reduced levels of histone 3 methylated at R17. These double mutants flower late due to defects in the autonomous pathway and they have elevated levels of FLC tran…
27	AT5G03740	epigenetic regulator	0.9332850191480638	HISTONE DEACETYLASE 2C (HD2C)	HD2-type histone deacetylase HDAC. Involved in the ABA and stress responses. Mediates transcriptional repression via histone modification.
28	AT1G74660	TF	0.9261811144312768	MINI ZINC FINGER 1 (MIF1)	Encodes MINI ZINC FINGER 1 (MIF1) which has a zinc finger domain but lacks other protein motifs normally present in transcription factors. MIF1 physically interact with a group of zinc finger-homeodomain (ZHD) transcription factors, such as ZHD5 (AT1G75240), that regulate floral architecture and leaf development. Gel mobility shift assays revealed that MIF1 blocks the DNA binding activity of ZHD5…
29	AT2G25900	TF	0.9214886489904354	(ATCTH)	Encodes a protein with two tandem-arrayed CCCH-type zinc fingers that binds RNA and is involved in RNA turnover. The mRNA is cell-to-cell mobile.
30	AT5G62000	TF	0.9146888139126949	AUXIN RESPONSE FACTOR 2 (ARF2)	Encodes an auxin response factor. Mutants have many defects including enlarged rosette leaves, reduced fertility, later senescence, hypocotyl elongation defects, enlarged seeds and enlarged cotyledons. May not mediate auxin effects. Increase in seed size due to increased cell proliferation. The mRNA is cell-to-cell mobile.
31	AT5G15020	epigenetic regulator	0.9092381957745094	SIN3-LIKE 2 (SNL2)	Encodes a homolog of the transcriptional repressor SIN3 (AT1G24190).
32	AT5G22650	epigenetic regulator	0.8971239594271984	HISTONE DEACETYLASE 2B (HD2B)	Encodes a member of a plant-specific class of histone deacetylases. Controls the development of adaxial/abaxial leaf polarity. Its mRNA is widely expressed in stems, leaves, flowers and young siliques. Plant lines expressing RNAi constructs directed against this gene showed a marked reduction in agrobacterium-mediated root transformation.
33	AT5G26880	TF	0.8942433475322215	AGAMOUS-LIKE 26 (AGL26)	Root Specific
34	AT2G19640	epigenetic regulator	0.8670835238046805	ASH1-RELATED 2 (ASHR2)	ASH1-related protein 2;(source:Araport11)
35	AT1G09770	TF	0.8484566015385852	N/A	N/A
36	AT5G39690	TF	0.8459543534869443	NAC DOMAIN CONTAINING PROTEIN 93 (NAC093)	NAC domain containing protein 93;(source:Araport11)
37	AT5G07210	TF	0.8262853057688659	RESPONSE REGULATOR 21 (RR21)	member of Response Regulator: B- Type
38	AT5G24330	epigenetic regulator	0.8030062384905563	N/A	N/A
39	AT4G37750	TF	0.8002641143961968	AINTEGUMENTA (ANT)	ANT is required for control of cell proliferation and encodes a putative transcriptional regulator similar to AP2. Loss of function alleles have reduced fertility, abnormal ovules and abnormal lateral organs. Expressed in the chalaza, floral organ primordia, and lateral shoot organ primordia. Regulates growth and cell numbers during organogenesis.
40	AT3G22680	epigenetic regulator	0.7936039522940271	RNA-DIRECTED DNA METHYLATION 1 (RDM1)	Encodes RNA-DIRECTED DNA METHYLATION 1 (RDM1), forming a complex with DMS3 (AT3G49250) and DRD1 (AT2G16390). This complex is termed DDR. The DDR complex is required for polymerase V transcripts and RNA-directed DNA methylation.
41	AT2G02760	epigenetic regulator	0.7826910196846073	UBIQUITING-CONJUGATING ENZYME 2 (UBC2)	ubiquitin conjugating enzyme UBC2. Homolog of the yeast RAD6 gene.
42	AT4G11070	TF	0.7813151610515585	N/A	N/A
43	AT5G18620	epigenetic regulator	0.7808598812764302	CHROMATIN REMODELING FACTOR17 (CHR17)	Encodes a member of the A. thaliana imitation switch (AtISWI) subfamily of chromatin remodeling factors. Double mutation in CHR17 and CHR11 results in the loss of the evenly spaced nucleosome pattern in gene bodies, but does not affect nucleosome density.
44	AT5G06550	epigenetic regulator	0.7551015697009743	JUMONJI DOMAIN-CONTAINING PROTEIN 22 (JMJ22)	Encodes a HR demethylase that acts as a positive regulator of seed germination in the PHYB-PIL5-SOM pathway.
45	AT1G75710	TF	0.7410646293284373		C2H2-like zinc finger protein;(source:Araport11)
46	AT5G27960	TF	0.7390503762341643	AGAMOUS-LIKE 90 (AGL90)	AGAMOUS-like 90;(source:Araport11)
47	AT1G26945	TF	0.7330277317666994	KIDARI (KDR)	Encodes a basic helix-loop-helix (bHLH) protein involved in blue/far-red light signaling. Physically interacts with HFR1 and negatively regulates its activity.
48	AT2G41710	TF	0.7148580039610308		Integrase-type DNA-binding superfamily protein;(source:Araport11)
49	AT5G41765	TF	0.6987491036820065		DNA-binding storekeeper protein-related transcriptional regulator;(source:Araport11)
50	AT1G57820	epigenetic regulator	0.6788140490562189	VARIANT IN METHYLATION 1 (VIM1)	Encodes a 645-amino acid methylcytosine-binding protein with a PHD domain, two RING finger domains, and an SRA domain that is involved in centromere heterochromatinization. This protein functions as an E3 ubiquitin ligase in vitro. The protein has been shown to bind to methylated cytosines of CG, CNG and CNN motifs via its SRA domain but has a preference for the former. It plays a role in the est…
51	AT2G34900	epigenetic regulator	0.6742710766286968	IMBIBITION-INDUCIBLE 1 (IMB1)	Encodes a member of the BET subgroup of bromodomain proteins, a novel class of putative transcription factors. Its expression is induced during seed imbibition and downregulated during germination. Seeds of a loss-of-function mutant allele, imb1, show impaired cotyledon greening during germination in abscisic acid (ABA) and express higher levels of ABI5 protein than the wild type. Moreover, imb1 …
52	AT1G06230	epigenetic regulator	0.6736274129393404	GLOBAL TRANSCRIPTION FACTOR GROUP E4 (GTE4)	This gene is predicted to encode a bromodomain-containing protein. Plant lines expressing RNAi constructs targeted against GTE4 show some resistance to agrobacterium-mediated root transformation.
53	AT1G09700	epigenetic regulator	0.6603433226786677	HYPONASTIC LEAVES 1 (HYL1)	Encodes a nuclear dsRNA binding protein. Involved in mRNA cleavage. The mutant is characterized by shorter stature, delayed flowering, leaf hyponasty, reduced fertility, decreased rate of root growth, and an altered root gravitropic response. It also exhibits less sensitivity to auxin and cytokinin.
54	AT1G21450	TF	0.6494507422213646	SCARECROW-LIKE 1 (SCL1)	Encodes a scarecrow-like protein (SCL1). Member of GRAS gene family. The mRNA is cell-to-cell mobile.
55	AT1G62975	TF	0.6413518064420926	N/A	N/A
56	AT1G50410	epigenetic regulator	0.6232644747262415	SNF2-RING-HELICASE?LIKE 2 (FRG2)	Encodes a member of the SNF2 family of helicase-like proteins and is involved in RNA-directed DNA methylation. It is functionally redundant with FRG1.
57	AT3G46600	TF	0.6204876777836509	N/A	N/A
58	AT3G06400	epigenetic regulator	0.6136475784187201	CHROMATIN-REMODELING PROTEIN 11 (CHR11)	Encodes a SWI2/SNF2 chromatin remodeling protein belonging to the ISWI family. Involved in nuclear proliferation during megagametogenesis and cell expansion in the sporophyte. Constitutively expressed. RNAi induced loss of function in megagametogenesis results in female sterility.35S:RNAi plants have reduced stature. Double mutation in CHR17 and CHR11 results in the loss of the evenly spaced nucl…
59	AT1G20980	TF	0.6050722951204968	SQUAMOSA PROMOTER BINDING PROTEIN-LIKE 14 (SPL14)	Encodes a nuclear plant-specific protein with features characteristic of a transcriptional regulator, including a nuclear localization signal sequence, a plant-specific DNA binding domain (the SBP box), and a protein interaction motif (ankyrin repeats). It unctions as a transcriptional regulator that plays a role not only in sensitivity to FB1, but also in the development of normal plant architec…
60	AT1G68550	TF	0.5980794621599999	N/A	N/A
61	AT5G61470	TF	0.5943058584889919		C2H2-like zinc finger protein;(source:Araport11)
62	AT2G13370	epigenetic regulator	0.593914356662413	CHROMATIN REMODELING 5 (CHR5)	chromatin remodeling 5;(source:Araport11)
63	AT2G27040	epigenetic regulator	0.588473286927683	ARGONAUTE 4 (AGO4)	AGO4 is a member of a class of PAZ/PIWI domain containing proteins involved in siRNA mediated gene silencing.Loss of function mutations have reduced site specific CpNpG and CpHpH methylation and increased susceptibility to bacterial pathogens including Tobacco rattle virus.
64	AT2G19670	epigenetic regulator	0.5864814211574008	PROTEIN ARGININE METHYLTRANSFERASE 1A (PRMT1A)	protein arginine methyltransferase 1A;(source:Araport11)
65	AT5G19840	epigenetic regulator	0.5833918431501818		2-oxoglutarate (2OG) and Fe(II)-dependent oxygenase superfamily protein;(source:Araport11)
66	AT1G05710	TF	0.5829352186097151		basic helix-loop-helix (bHLH) DNA-binding superfamily protein;(source:Araport11)
67	AT1G46264	TF	0.573190027860954	N/A	N/A
68	AT5G62110	TF	0.5707245891383174		Homeodomain-like superfamily protein;(source:Araport11)
69	AT5G26040	epigenetic regulator	0.5683695068319706	HISTONE DEACETYLASE 2 (HDA2)	Class III RPD3 type protein. Encodes HDA2, a member of the histone deacetylase family proteins.
70	AT1G46480	TF	0.5653415192917298	WUSCHEL RELATED HOMEOBOX 4 (WOX4)	Encodes WOX4, a WUSCHEL-related homeobox gene family member with 65 amino acids in its homeodomain. Proteins in this family contain a sequence of eight residues (TLPLFPMH) downstream of the homeodomain called the WUS box. This protein also contains an acidic domain approximately 10 residues upstream of the WUS box. Part of the TDIF-TDR-WOX4 signaling pathway that plays a crucial role in the maint…
71	AT5G57150	TF	0.5489811154928408	N/A	N/A
72	AT5G43810	epigenetic regulator	0.5429661391897084	ARGONAUTE 10 (AGO10)	Encodes Argonaute10, a member of the EIF2C (elongation initiation factor 2c)/ Argonaute class of proteins. Required to establish the central-peripheral organization of the embryo apex. Along with WUS and CLV genes, controls the relative organization of central zone and peripheral zone cells in meristems. Acts in embryonic provascular tissue potentiating WUSCHEL function during meristem developmen…
73	AT5G20730	TF	0.5422451389877944	NON-PHOTOTROPHIC HYPOCOTYL (NPH4)	Encodes an auxin-regulated transcriptional activator. Activates expression of IAA1 and IAA9 in the presence of auxin. Mutants affect blue light and gravitropic and auxin mediated growth responses. Together with AUX19, it is involved in the response to ethylene. In the arf7 arf19 double mutant, several auxin-responsive genes (e.g. IAA5, LBD16, LBD29 and LBD33) are no longer upregulated by auxin.
74	AT1G72010	TF	0.5158106284504891	TCP DOMAIN PROTEIN 22 (TCP22)	Modulates GA-dependent stamen filament elongation by direct activation of SAUR63 subfamily genes through conserved target sites in their promoters.
75	AT2G47890	TF	0.5122151724605943	N/A	N/A
76	AT2G37120	TF	0.5078126505301241	N/A	N/A
77	AT5G43250	TF	0.505530248526696	NUCLEAR FACTOR Y, SUBUNIT C13 (NF-YC13)	nuclear factor Y, subunit C13;(source:Araport11)
78	AT2G41900	TF	0.4974838104881267	OXIDATIVE STRESS 2 (OXS2)	AtOXS2 specifcally entered the nuclear under salt stress. Te specifc nuclear localization of AtOXS2 could play a role in salt tolerance at the molecular level. Tese results implied that AtOXS2 might target some downstream cis-elements which are required for salt stress responses
79	AT5G61420	TF	0.4915254386201868	MYB DOMAIN PROTEIN 28 (MYB28)	Encodes a nuclear localized member of the MYB transcription factor family. Involved in positive regulation of aliphatic glucosinolate biosynthesis.Expression is induced by touch, wounding and glucose.
80	AT2G46130	TF	0.485581708123874	WRKY DNA-BINDING PROTEIN 43 (WRKY43)	member of WRKY Transcription Factor; Group II-c
81	AT4G32040	TF	0.4843247530217496	KNOTTED1-LIKE HOMEOBOX GENE 5 (KNAT5)	A member of Class II KN1-like homeodomain transcription factors factors (together with KNAT3 and KNAT4), with greatest homology to the maize knox1 homeobox protein. Regulates photomorphogenic responses and represses late steps in gibberellin biosynthesis. KNAT5 promoter activity showed cell-type specific pattern along longitudinal root axis, primarily in the epidermis of the distal end of primary…
82	AT5G49160	epigenetic regulator	0.4786792800188613	METHYLTRANSFERASE 1 (MET1)	Encodes a cytosine methyltransferase MET1. Required for silencing of FWA paternal allele in endosperm. Two lines with RNAi constructs directed against DMT1 have reduced agrobacterium-mediated tumor formation. The mRNA is cell-to-cell mobile.
83	AT1G49720	TF	0.4750556681734514	ABSCISIC ACID RESPONSIVE ELEMENT-BINDING FACTOR 1 (ABF1)	Identified as a protein that binds to abscisic acid response elements. May mediate transcriptional regulation of ABA responses.
84	AT3G01470	TF	0.4733116622465634	N/A	N/A
85	AT5G55390	epigenetic regulator	0.4705995209870482	N/A	N/A
86	AT5G62165	TF	0.4630693985604734	AGAMOUS-LIKE 42 (AGL42)	Encodes a MADS box transcription factor. Expressed in quiescent center. Involved in floral transition.
87	AT1G30330	TF	0.4610499054628197	AUXIN RESPONSE FACTOR 6 (ARF6)	Encodes a member of the auxin response factor family. Mediates auxin response via expression of auxin regulated genes. Acts redundantly with ARF8 to control stamen elongation and flower maturation. Expression of ARF6 is controlled by miR167.
88	AT2G47460	TF	0.4598361387141979	MYB DOMAIN PROTEIN 12 (MYB12)	MYB12 belongs to subgroup 7 of the R2R3-MYB family. It strongly activates the promoters of chalcone synthase (CHS), flavanone 3-hydroxylase (F3H), flavonol synthase (FLS) and - to a lesser extent - chalcone flavanone isomerase (CHI), but cannot activate the promoters of flavonoid-3'hydroxylase (F3'H) and dihydroflavonol 4-reductase (DF). The activation requires a functional MYB recognition elemen…
89	AT2G14210	TF	0.4571906157093733	AGAMOUS-LIKE 44 (AGL44)	MADS box gene, transcription factor
90	AT5G26580	TF	0.4521648391926961	N/A	N/A
91	AT1G72830	TF	0.4504085143168228	NUCLEAR FACTOR Y, SUBUNIT A3 (NF-YA3)	Encodes a subunit of CCAAT-binding complex, binds to CCAAT box motif present in some plant promoter sequences. One of three members of this class (HAP2A, HAP2B, HAP2C), it is expressed in vegetative and reproductive tissues. Expression is upregulated in the shoot of cax1/cax3 mutant.
92	AT1G18450	epigenetic regulator	0.4495843200106451	ACTIN-RELATED PROTEIN 4 (ARP4)	Encodes a gene similar to actin-related proteins in other organisms. Member of nuclear ARP family of genes. Component of chromatin remodeling complexes, involved in chromatin-mediated gene regulation. Phenotype of the arp4-1 mutant allele revealed partial sterility due to defects in anther development. Targeting the distinct, 3' UTR of AtARP4 transcripts with RNA interference caused a drastic red…
93	AT3G11450	TF	0.44828924147352456	GONIDIALESS A/ZUOTIN RELATED FACTOR A1 (ATGLSA1)	Encodes a ZRF1 chromatin regulator. Functions in regulating plant growth and development.
94	AT5G60480	TF	0.4431087816634982	HOMEOBOX PROTEIN 26 (HB26)	homeobox protein 26;(source:Araport11)
95	AT5G32460	TF	0.4364112080586932		Transcriptional factor B3 family protein;(source:Araport11)
96	AT1G25560	TF	0.43570166384763015	TEMPRANILLO 1 (TEM1)	Encodes a member of the RAV transcription factor family that contains AP2 and B3 binding domains. Involved in the regulation of flowering under long days. Loss of function results in early flowering. Overexpression causes late flowering and repression of expression of FT. Novel transcriptional regulator involved in ethylene signaling. Promoter bound by EIN3. EDF1 in turn, binds to promoter elemen…
97	AT3G03300	epigenetic regulator	0.4335086757934098	DICER-LIKE 2 (DCL2)	Encodes a Dicer-like protein that functions in the antiviral silencing response in turnip-crinkle virus-infected plants but not in TMV or CMV-strain-Y-infected plants. Involved in the production of ta-siRNAs. Partially antagonizes the production of miRNAs by DCL1. Substitutes for DCL4 to produce viral siRNA when DCL4 is missing or inhibited. Able to produce siRNAs but not miRNAs.
98	AT5G26749	TF	0.4291890149750728		C2H2 and C2HC zinc fingers superfamily protein;(source:Araport11)
99	AT5G65310	TF	0.4260031132164696	HOMEOBOX PROTEIN 5 (HB5)	Encodes a class I HDZip (homeodomain-leucine zipper) protein that is a positive regulator of ABA-responsiveness, mediating the inhibitory effect of ABA on growth during seedling establishment.
100	AT1G51190	TF	0.4226380820454044	PLETHORA 2 (PLT2)	Encodes a member of the AINTEGUMENTA-like (AIL) subclass of the AP2/EREBP family of transcription factors and is essential for quiescent center (QC) specification and stem cell activity. It is a key effector for establishment of the stem cell niche during embryonic pattern formation. It is transcribed in response to auxin accumulation and is dependent on auxin response transcription factors.
101	AT2G30280	epigenetic regulator	0.4217949438425768	RNA-DIRECTED DNA METHYLATION 4 (RDM4)	Encodes RDM4, a transcriptional regulator functioning in RNA-directed DNA methylation and plant development.
102	AT1G78080	TF	0.4209971452870963	RELATED TO AP2 4 (RAP2.4)	Encodes a member of the DREB subfamily A-6 of ERF/AP2 transcription factor family (RAP2.4). The protein contains one AP2 domain. Role in mediating light and ethylene signaling. The mRNA is cell-to-cell mobile.
103	AT4G11880	TF	0.4188730487532201	N/A	N/A
104	AT3G20020	epigenetic regulator	0.4159712153821798	N/A	N/A
105	AT4G16430	TF	0.4155992721334921	JASMONATE ASSOCIATED MYC2 LIKE 3 (JAM3)	bHLH3 interacts with JAZ proteins, and functions redundantly with bHLH13, bHLH14 and bHLH17 to negatively regulate jasmonate responses.
106	AT3G44600	epigenetic regulator	0.41551420459565697	CYCLOPHILIN 71 (CYP71)	Cyclophilin71 is a WD40 domain cyclophilin, which functions in gene repression, organogenesis and meristem development. CYP71 physically interacts with histone H3.
107	AT5G37055	epigenetic regulator	0.41380532812458026	SERRATED LEAVES AND EARLY FLOWERING (SEF)	Encodes SERRATED LEAVES AND EARLY FLOWERING (SEF), an Arabidopsis homolog of the yeast SWC6 protein, a conserved subunit of the SWR1/SRCAP complex. SEF loss-of-function mutants have a pleiotropic phenotype characterized by serrated leaves, frequent absence of inflorescence internodes, bushy aspect, and flowers with altered number and size of organs. sef plants flower earlier than wild-type plants…
108	AT2G19520	epigenetic regulator	0.4108530090091253	(FVE)	Controls flowering.
109	AT1G34370	TF	0.4104348774802573	N/A	N/A
110	AT3G04930	TF	0.4098182131052145		DNA-binding storekeeper protein-related transcriptional regulator;(source:Araport11)
111	AT5G10280	TF	0.4077081184393523	MYB DOMAIN PROTEIN 92 (MYB92)	Encodes a putative transcription factor (MYB92).
112	AT5G25810	TF	0.4067177472145792	TINY (tny)	encodes a member of the DREB subfamily A-4 of ERF/AP2 transcription factor family (TINY). The protein contains one AP2 domain. There are 17 members in this subfamily including TINY. Ectopic or overexpression of this gene in a Ds tagged line has reduced cell expansion. The expression of this gene is induced by ethylene and light and appears to stimulate cytokinin biosynthesis.
113	AT5G26650	TF	0.4014481075586069	AGAMOUS-LIKE 36 (AGL36)	AGAMOUS-like 36;(source:Araport11)
114	AT5G06600	epigenetic regulator	0.3990061283380403	N/A	N/A
115	AT2G46410	TF	0.3973707388218671	N/A	N/A
116	AT5G15840	TF	0.3972787977079104	N/A	N/A
117	AT2G34710	TF	0.390112446109364	PHABULOSA (PHB)	Dominant PHB mutations cause transformation of abaxial leaf fates into adaxial leaf fates. Encodes a member of HD-Zip family which contains homeodomain-leucine zipper domains and domain similar to a mammalian sterol binding domain. Has overlapping functions with PHAVOLUTA, REVOLUTA and CORONA.
118	AT4G31120	epigenetic regulator	0.3877787145575117	SHK1 BINDING PROTEIN 1 (SKB1)	Involved in vernalization. Required for epigenetic silencing of FLC, and for vernalization-mediated histone modification.
119	AT2G40620	TF	0.3877196245082046	BASIC LEUCINE-ZIPPER 18 (BZIP18)	Basic-leucine zipper (bZIP) transcription factor family protein;(source:Araport11)
120	AT1G51070	TF	0.38551124320232094	BASIC HELIX-LOOP-HELIX 115 (bHLH115)	bHLH115 is a basic helix loop helix protein of the IVc subgroup that plays a role in iron homeostasis. It interacts with related family members and targets PYE and other genes involved in response to Fe.
121	AT5G17320	TF	0.3853880930744094	HOMEODOMAIN GLABROUS 9 (HDG9)	Encodes a homeobox-leucine zipper family protein belonging to the HD-ZIP IV family.
122	AT3G11280	TF	0.3835283982854656		Putative transcription factors interacting with the gene product of VHA-B1 (vacuolar ATPase subunit B1; as shown through yeast two-hybrid assay).
123	AT1G74840	TF	0.3818226949095765		Homeodomain-like superfamily protein;(source:Araport11)
124	AT3G17590	epigenetic regulator	0.3817434806871103	N/A	N/A
125	AT3G01320	epigenetic regulator	0.376556230067902	N/A	N/A
126	AT5G65210	TF	0.3740329447810633	TGACG SEQUENCE-SPECIFIC BINDING PROTEIN 1 (TGA1)	Encodes TGA1, a redox-controlled regulator of systemic acquired resistance. TGA1 targets the activation sequence-1 (as-1) element of the promoter region of defense proteins. TGA1 are S-nitrosylated.
127	AT5G37020	TF	0.3716363791352215	AUXIN RESPONSE FACTOR 8 (ARF8)	Encodes a member of the auxin response factor family. Mediates auxin response via expression of auxin regulated genes. Acts redundantly with ARF6 to control stamen elongation and flower maturation. Expression of ARF8 is controlled by miR167.
128	AT1G63100	TF	0.3708485279159015	SCARECROW-LIKE 28 (SCL28)	GRAS family transcription factor;(source:Araport11)
129	AT5G43540	TF	0.3693168543934274		C2H2 and C2HC zinc fingers superfamily protein;(source:Araport11)
130	AT1G02220	TF	0.35901292551615505	NAC DOMAIN CONTAINING PROTEIN 3 (NAC003)	NAC domain transcription factor which functions as a negative regulator of the TDIF-PXY module and fine-tunes TDIF signaling in vascular development. Controls the balance of xylem formation and cambial cell divisions.
131	AT4G00416	epigenetic regulator	0.358391956360433	METHYL-CPG-BINDING DOMAIN 3 (MBD3)	Protein containing methyl-CpG-binding domain.Has sequence similarity to human MBD proteins.
132	AT1G15910	epigenetic regulator	0.35803331765106405	FACTOR OF DNA METHYLATION 1 (FDM1)	Belongs to a subgroup of SGS3-like proteins that act redundantly in RNA-directed DNA methylation: AT1G15910 (FDM1), AT4G00380 (FDM2), AT3G12550 (FDM3), AT1G13790 (FDM4), AT1G80790 (FDM5).
133	AT1G72050	TF	0.35448762203502904	TRANSCRIPTION FACTOR IIIA (TFIIIA)	Encodes a transcriptional factor TFIIIA required for transcription of 5S rRNA gene. 5S rRNA is the smallest constituent of the ribosome. Work on one of the gene models AT1G72050.2 showed that it encodes a protein with nine Cys(2)-His(2)-type zinc fingers, a characteristic feature of TFIIIA proteins. AT1G72050.2 also contains a 23 amino acid spacer between fingers 1 and 2, a 66 amino acid spacer b…
134	AT4G36240	TF	0.34870191882239504	GATA TRANSCRIPTION FACTOR 7 (GATA7)	Encodes a member of the GATA factor family of zinc finger transcription factors.
135	AT3G48160	TF	0.3447281579207931	N/A	N/A
136	AT2G16770	TF	0.34246331164690946	N/A	N/A
137	AT3G58780	TF	0.3414371516553996	N/A	N/A
138	AT2G25880	epigenetic regulator	0.3404543864413437	ATAURORA2 (AUR2)	Encodes a member of a family of Ser/Thr kinases whose activities peak during cell division. Transcripts are abundant in tissues rich in dividing cells like roots and flowers but are low or absent in fully expanded leaves and stems. In interphase cells, the protein is predominantly nuclear. During mitosis, the protein associates with plant-specific cytoskeletal structures (preprophase band, phragm…
139	AT1G56010	TF	0.3403281922758317	NAC DOMAIN CONTAINING PROTEIN 1 (NAC1)	Encodes a transcription factor involved auxin-mediated lateral root formation. Acts downstream of TIR1 and is regulated post-transcriptionally by miRNA164 and by SINAT5-dependent ubiquitination.
140	AT1G03970	TF	0.3357051389419977	G-BOX BINDING FACTOR 4 (GBF4)	encodes a basic leucine zipper G-box binding factor that can bind to G-box motifs only as heterodimers with GBF2 or GBF3. A single amino acid change can confer G-box binding as homodimers.
141	AT5G18090	TF	0.33568977872538897		AP2/B3-like transcriptional factor family protein;(source:Araport11)
142	AT2G17150	TF	0.3336190953735438	NIN-LIKE PROTEIN 1 (NLP1)	Plant regulator RWP-RK family protein;(source:Araport11)
143	AT4G32830	epigenetic regulator	0.3330331212004657	ATAURORA1 (AUR1)	Encodes a member of a family of Ser/Thr kinases whose activities peak during cell division. Transcripts are abundant in tissues rich in dividing cells like roots and flowers but are low or absent in fully expanded leaves and stems. In interphase cells, the protein is predominantly nuclear. During mitosis, the protein associates with plant-specific cytoskeletal structures (preprophase band, phragm…
144	AT3G15790	epigenetic regulator	0.3309682460795825	METHYL-CPG-BINDING DOMAIN 11 (MBD11)	Protein containing methyl-CpG-binding domain.Has sequence similarity to human MBD proteins.
145	AT4G14385	epigenetic regulator	0.3267458720247465		histone acetyltransferase subunit NuA4-domain protein;(source:Araport11)
146	AT1G56170	TF	0.3267349437883168	N/A	N/A
147	AT1G69810	TF	0.3246361605144832	WRKY DNA-BINDING PROTEIN 36 (WRKY36)	member of WRKY Transcription Factor; Group II-b
148	AT5G06100	TF	0.32459071072756496	MYB DOMAIN PROTEIN 33 (MYB33)	Encodes a member of the myb family of transcription factors (MYB33), contains Pfam profile: PF00249 myb DNA-binding domain. Double mutants with MYB65 are male sterile- anthers are small, pollen development is defective. Spatial expression appears to be under the control of miR159, contains a target site for this micro RNA. A highly conserved RNA secondary structure abuts the miR159 binding site w…
149	AT3G01770	epigenetic regulator	0.3227290692119301	N/A	N/A
150	AT3G22780	TF	0.32197807016242563	N/A	N/A
151	AT1G62300	TF	0.3213255609136798	(WRKY6)	Encodes a transcription factor WRKY6. Regulates Phosphate1 (Pho1) expression in response to low phosphate (Pi) stress.
152	AT1G31320	TF	0.3195692349956065	LOB DOMAIN-CONTAINING PROTEIN 4 (LBD4)	LOB domain-containing protein 4;(source:Araport11)
153	AT3G48670	epigenetic regulator	0.31894178292612685	INVOLVED IN DE NOVO 2 (IDN2)	Encodes IDN2 (INVOLVED IN DE NOVO 2), a double-stranded RNA-binding protein involved in de novo methylation and small interfering RNA (siRNA)-mediated maintenance methylation. IND2 is a component of the RNA-directed DNA methylation pathway.
154	AT2G22840	TF	0.31729850335550924	GROWTH-REGULATING FACTOR 1 (GRF1)	Growth regulating factor encoding transcription activator. One of the nine members of a GRF gene family, containing nuclear targeting domain. Mutants result in smaller leaves indicating the role of the gene in leaf development. Expressed in root, shoot and flower
155	AT5G57380	epigenetic regulator	0.31133920364302825	VERNALIZATION INSENSITIVE 3 (VIN3)	Encodes a plant homeodomain protein VERNALIZATION INSENSITIVE 3 (VIN3). In planta VIN3 and VRN2, VERNALIZATION 2, are part of a large protein complex that can include the polycomb group (PcG) proteins FERTILIZATION INDEPENDENT ENDOSPERM (FIE), CURLY LEAF (CLF), and SWINGER (SWN or EZA1). The complex has a role in establishing FLC (FLOWERING LOCUS C) repression during vernalization.
156	AT1G22070	TF	0.31027947697953306	TGA1A-RELATED GENE 3 (TGA3)	Encodes a transcription factor. Like other TGAla-related factors, TGA3 has a highly conserved bZIP region and exhibits similar DNA-binding properties.
157	AT3G19860	TF	0.3098256232047956	BASIC HELIX-LOOP-HELIX 121 (bHLH121)	A basic helix?loop?helix (bHLH) transcription factor which acts as an essential part of the iron deficiency signaling pathway. The phosphorylated form of URI accumulates under Fe deficiency, forms heterodimers with subgroup IVc proteins, and induces transcription of bHLH38/39/100/101. These transcription factors in turn heterodimerize with FIT and drive the transcription of IRT1 and FRO2 to incre…
158	AT5G06110	TF	0.30918849172056817	GONIDIALESS A/ZUOTIN RELATED FACTOR A2 (ATGLSA2)	Encodes a ZRF1 chromatin regulator. Functions in regulating plant growth and development.
159	AT2G01060	TF	0.3089495487492002		myb-like HTH transcriptional regulator family protein;(source:Araport11)
160	AT5G20320	epigenetic regulator	0.3085019491567839	DICER-LIKE 4 (DCL4)	Encodes an RNase III-like enzyme that catalyzes processing of trans-acting small interfering RNA precursors in a distinct small RNA biogenesis pathway. The protein is also involved in the production of 21-nt primary siRNAs from both inverted-repeat constructs and endogenous sequences, as well as the RDR6-dependent 21-nt secondary siRNAs involved in long-range cell-to-cell signaling. It binds DRB4…
161	AT5G46910	epigenetic regulator	0.30334516757083585	JUMONJI 13 (JMJ13)	H3K27me3 demethylase involved in temperature and photoperiod dependent repressing of flowering.
162	AT1G01720	TF	0.3024649818479251	N/A	N/A
163	AT5G43990	epigenetic regulator	0.30055016040087223	(SUVR2)	Encodes SUVR2, one of the four closely related Arabidopsis SUVR proteins that belong to the SU(VAR)3-9 subgroup of SET-domain proteins. Proteins containing the evolutionarily conserved SET domain are involved in regulation of eukaryotic gene expression and chromatin structure through their histone lysine methyltransferase (HMTase) activity. SUVR1, SUVR2 and SUVR4 proteins contain a novel domain a…
164	AT1G29280	TF	0.297560912394706	WRKY DNA-BINDING PROTEIN 65 (WRKY65)	member of WRKY Transcription Factor; Group II-e The mRNA is cell-to-cell mobile.
165	AT5G09790	epigenetic regulator	0.29687644501389265	ARABIDOPSIS TRITHORAX-RELATED PROTEIN 5 (ATXR5)	Encodes a SET-domain protein, a H3K27 monomethyltransferases required for chromatin structure and gene silencing. Regulates heterochromatic DNA replication. Contains a PCNA-binding domain. ATXR5 accumulates preferentially during the late G1 or S phase, suggesting that it plays a role in cell-cycle regulation or progression. A plant line expressing an RNAi construct directed against this gene has …
166	AT3G49500	epigenetic regulator	0.2968003925303689	RNA-DEPENDENT RNA POLYMERASE 6 (RDR6)	Encodes RNA-dependent RNA polymerase. Involved in trans-acting siRNA and other siRNA biogenesis. Required for post-transcriptional gene silencing and natural virus resistance.Loss of function mutants produce ectopic megaspore mother cell and supernumary female gametophytes.
167	AT5G59780	TF	0.2955494011522476	MYB DOMAIN PROTEIN 59 (MYB59)	Encodes a putative transcription factor (MYB59). In roots it is involved in K+/NO3- transport and expression of the NPF7.3 transporter.
168	AT1G73100	epigenetic regulator	0.2872607673291871	SU(VAR)3-9 HOMOLOG 3 (SUVH3)	Encodes a SU(VAR)3-9 homolog, a SET domain protein. Known SET domain proteins are involved in epigenetic control of gene expression and act as histone methyltransferases. There are 10 SUVH genes in Arabidopsis and members of this subfamily of the SET proteins have an additional conserved SRA domain.
169	AT2G46680	TF	0.2854975690350209	HOMEOBOX 7 (HB-7)	encodes a putative transcription factor that contains a homeodomain closely linked to a leucine zipper motif. Transcript is detected in all tissues examined. Is transcriptionally regulated in an ABA-dependent manner and may act in a signal transduction pathway which mediates a drought response.
170	AT4G13940	epigenetic regulator	0.28408013673808696	HOMOLOGY-DEPENDENT GENE SILENCING 1 (HOG1)	Encodes a S-adenosyl-L-homocysteine hydrolase required for DNA methylation-dependent gene silencing. The mRNA is cell-to-cell mobile.
171	AT3G52250	epigenetic regulator	0.28166769730253005	POWERDRESS (PWR)	Encodes a protein with a putative role in mRNA splicing. The mRNA is cell-to-cell mobile.
172	AT3G06590	TF	0.2810862320121696	ATBS1 INTERACTING FACTOR 2 (AIF2)	Encodes RITF1, a bHLH transcription factor that regulates the transcription of several genes involved in the detoxification of reactive oxygen species generated by salt stress.
173	AT5G42640	TF	0.28063659193742696	GAZ-LIKE 2 (GAL2)	Member of a small family of zinc finger containing putative transcription factors.Similar to GAZ.
174	AT1G10120	TF	0.2784283322321361	CRY2-INTERACTING BHLH 4 (CIB4)	basic helix-loop-helix (bHLH) DNA-binding superfamily protein;(source:Araport11)
175	AT4G38130	epigenetic regulator	0.2746512235215925	HISTONE DEACETYLASE 1 (HD1)	Encodes a histone deacetylase that enhances AtERF7-mediated transcriptional repression. Binds SIM3 and ERF7. Expressed in the nucleus in most tissues examined and throughout the life of the plant. Involved in jasmonic acid and ethylene dependent pathogen resistance. The sequence in GenBank has 17 AG dinucleotide repeats missing, which is also missing in Ler shotgun sequence from Cereon. Although …
176	AT3G10500	TF	0.27318287364852084	NAC DOMAIN CONTAINING PROTEIN 53 (NAC053)	Encodes a transcriptional activator that is associated with the plasma membrane in a dormant form and is proteolytically cleaved to create a form that can enter the nucleus. It is thought to promote ROS production by binding directly to the promoters of genes encoding ROS biosynthetic enzymes during drought-induced leaf senescence. The mRNA is cell-to-cell mobile.
177	AT2G30250	TF	0.2717518032734523	WRKY DNA-BINDING PROTEIN 25 (WRKY25)	member of WRKY Transcription Factor; Group I. Located in nucleus. Involved in response to various abiotic stresses - especially salt stress.
178	AT1G09450	epigenetic regulator	0.2717096728833673	HASPIN-RELATED GENE (Haspin)	Encodes a protein kinase that phosphorylates histone H3 at Thr3 and Thr11 and plays a role in mitotic cell division.
179	AT5G46350	TF	0.27168380386020113	WRKY DNA-BINDING PROTEIN 8 (WRKY8)	member of WRKY Transcription Factor; Group II-c
180	AT1G67310	TF	0.2702629762990561		Calmodulin-binding transcription activator protein with CG-1 and Ankyrin domain;(source:Araport11)
181	AT2G40970	TF	0.2694763259820083	(MYBC1)	Homeodomain-like superfamily protein;(source:Araport11)
182	AT5G66980	TF	0.26917897496047444		AP2/B3-like transcriptional factor family protein;(source:Araport11)
183	AT2G44940	TF	0.2683535798039035	ETHYLENE-RESPONSIVE TRANSCRIPTION FACTOR 34 (ERF34)	encodes a member of the DREB subfamily A-4 of ERF/AP2 transcription factor family. The protein contains one AP2 domain. There are 17 members in this subfamily including TINY.
184	AT5G66300	TF	0.2681992981990485	NAC DOMAIN CONTAINING PROTEIN 105 (NAC105)	Encodes a NAC-domain transcription factor. Expressed in the vascular tissue.
185	AT4G01580	TF	0.2676398740318001		AP2/B3-like transcriptional factor family protein;(source:Araport11)
186	AT1G75410	TF	0.2663874305372725	BEL1-LIKE HOMEODOMAIN 3 (BLH3)	BEL1-like homeodomain 3 (BLH3)
187	AT1G35560	TF	0.2656751318215711	TCP DOMAIN PROTEIN 23 (TCP23)	Encodes a member of the TCP-P subfamily that is involved in flowering time control and plant development. Mutants present an early flowering phenotype.
188	AT5G45980	TF	0.2636961044295083	WUSCHEL RELATED HOMEOBOX 8 (WOX8)	Arabidopsis thaliana WOX8 protein. Contains similarity to homeodomain transcription factor. Positively regulates early embryonic growth. Together with CLE8 it forms a signaling module that promotes seed growth and overall seed size.
189	AT5G06800	TF	0.26283903888710225		myb-like HTH transcriptional regulator family protein;(source:Araport11)
190	AT1G63490	epigenetic regulator	0.2627890101777948	JUMONJI DOMAIN-CONTAINING PROTEIN 17 (JMJ17)	Histone demethylase belonging to the KDM5/JARID1 family which plays crucial roles in response to dehydration stress and abscisic acid (ABA). Directly binds the chromatin of OPEN STOMATA 1 (OST1) and demethylated H3K4me3 for the regulation of OST1 mRNA abundance, thereby modulating the dehydration stress response.
191	AT3G44680	epigenetic regulator	0.2617164937161874	HISTONE DEACETYLASE 9 (HDA9)	Encodes HDA9 (a RPD3-like histone deacetylase). Functions in promoting the onset of leaf senescence.The hda9 mutant shows enhanced H3K9 acetylation levels,based on immunodetection using H3K9ac antibodies. Negatively controls gene expression in concert with interacting proteins POWERDRESS (PWR), HIGH EXPRESSION OF OSMOTICALLY RESPONSIVE GENES 15 (HOS15), WRKY53, ELONGATED HYPOCOTYL 5 (HY5), ABA IN…
192	AT1G26960	TF	0.2613443976224209	HOMEOBOX PROTEIN 23 (AtHB23)	Encodes a homeodomain leucine zipper class I (HD-Zip I) protein. Participates in the gene regulatory network controlling root branching by mediating the regulation of LAX3 by ARF7/19.
193	AT5G63790	TF	0.26102587683606737	NAC DOMAIN CONTAINING PROTEIN 102 (NAC102)	Encodes a member of the NAC family of transcription factors. ANAC102 appears to have a role in mediating response to low oxygen stress (hypoxia) in germinating seedlings. Its expression can be induced by beta-cyclocitral, an oxidized by-product of beta-carotene generated in the chloroplasts, mediates a protective retrograde response that lowers the levels of toxic peroxides and carbonyls, limitin…
194	AT2G04890	TF	0.2603097196985088	SCARECROW-LIKE 21 (SCL21)	Encodes a scarecrow-like protein (SCL21). Member of GRAS gene family.
195	AT2G16720	TF	0.2600950169695873	MYB DOMAIN PROTEIN 7 (MYB7)	Encodes a member of MYB3R- and R2R3- type MYB- encoding gene family that acts as a repressor of flavonol biosynthesis. AtMYB7 gene expression is induced by salt treatment.
196	AT5G25475	TF	0.2593711057954504		AP2/B3-like transcriptional factor family protein;(source:Araport11)
197	AT3G60530	TF	0.2586338932196939	GATA TRANSCRIPTION FACTOR 4 (GATA4)	Encodes a member of the GATA factor family of zinc finger transcription factors.
198	AT1G21710	epigenetic regulator	0.2581916810125948	8-OXOGUANINE-DNA GLYCOSYLASE 1 (OGG1)	Encodes 8-oxoguanine-DNA glycosylase. DNA repair enzyme.
199	AT3G06930	epigenetic regulator	0.2568041008215885	N/A	N/A
200	AT5G58280	TF	0.25510200446087217	N/A	N/A
201	AT1G50420	TF	0.2544038184960718	N/A	N/A
202	AT2G23380	epigenetic regulator	0.2542051606493643	N/A	N/A
203	AT5G28530	TF	0.25301726391547297	FAR1-RELATED SEQUENCE 10 (FRS10)	FAR1-related sequence 10;(source:Araport11)
204	AT4G00238	TF	0.2516959397076378	(ATSTKL1)	STKL1 is a DUF domain containing DNA binding protein that may be involved in mediating certain glucose responses. Binds to promoter of PGR, a putative plasma membrane glucose response regulator.
205	AT5G13960	epigenetic regulator	0.2488694007113035	SU(VAR)3-9 HOMOLOG 4 (SUVH4)	Encodes a histone 3 lysine 9 specific methyltransferase involved in the maintenance of DNA methylation. SUVH4/KYP is a SU(VAR)3-9 homolog, a SET domain protein. Known SET domain proteins are involved in epigenetic control of gene expression. There are 10 SUVH genes in Arabidopsis and members of this subfamily of the SET proteins have an additional conserved SRA domain. In kyp mutants, there is a …
206	AT5G27910	TF	0.2460090423601979	NUCLEAR FACTOR Y, SUBUNIT C8 (NF-YC8)	nuclear factor Y, subunit C8;(source:Araport11)
207	AT5G15830	TF	0.2435018068878575	N/A	N/A
208	AT1G36060	TF	0.2421876048631852	TRANSLUCENT GREEN (TG)	encodes a member of the DREB subfamily A-6 of ERF/AP2 transcription factor family. The protein contains one AP2 domain. There are 8 members in this subfamily including RAP2.4.Overexpression results in increased drought tolerance and vitrified leaves. Binds to DRE/GCC promoter elements and activates expression of aquaporin genes AtTIP1;1, AtTIP2;3, and AtPIP2;2.
209	AT2G41070	TF	0.2421794996899895	ENHANCED EM LEVEL (EEL)	Transcription factor homologous to ABI5. Regulates AtEm1 expression by binding directly at the AtEm1 promoter. Located in the nucleus and expressed during seed maturation in the cotyledons and later in the whole embryo.
210	AT1G54390	epigenetic regulator	0.2421737341757459	INHIBITOR OF GROWTH 2 (ING2)	ING2 encodes a member of the Inhibitor of Growth family of nuclear-localized PhD domain containing homeodomain proteins. Binds to H3K4 di or trimethylated DNA.
211	AT2G44950	epigenetic regulator	0.2418729813751316	HISTONE MONO-UBIQUITINATION 1 (HUB1)	The gene encodes one of two orthologous E3 ubiquitin ligases in Arabidopsis that are involved in monoubiquitination of histone H2B. Regulates expression of disease resistance genes.
212	AT4G31920	TF	0.24170497544299224	RESPONSE REGULATOR 10 (RR10)	Encodes an Arabidopsis response regulator (ARR) protein that acts in concert with other type-B ARRs in the cytokinin signaling pathway. Also involved in cytokinin-dependent inhibition of hypocotyl elongation and cytokinin-dependent greening and shooting in tissue culture. ARR1, ARR10, and ARR12 are redundant regulators of drought response, with ARR1 being the most critical. ARR1, ARR10 and ARR12 …
213	AT5G14270	epigenetic regulator	0.23971123306346875	BROMODOMAIN AND EXTRATERMINAL DOMAIN PROTEIN 9 (BET9)	Bromodomain protein that functions as a negative regulator of sugar and ABA signaling.
214	AT5G42700	TF	0.23927818566595854		AP2/B3-like transcriptional factor family protein;(source:Araport11)
215	AT4G40060	TF	0.2389850949718619	HOMEOBOX PROTEIN 16 (HB16)	Encodes a homeodomain leucine zipper class I (HD-Zip I) protein.
216	AT1G42990	TF	0.23735773728680645	BASIC REGION/LEUCINE ZIPPER MOTIF 60 (BZIP60)	bZIP60 consists of a bZIP DNA binding domain followed by a putative transmembrane domain. bZIP60 mRNA is upregulated by the addition of ER stress inducers, tunicamycin (inhibitor of N-linked glycosylation), DTT (inhibitor of disulfide bond formation) and azetin-2-carboxylate (proline analog perturbing protein structure). Upon ER stress, bZIP60 mRNA is spliced by IRE1A and IRE1B to produce bZIP60-…
217	AT5G59570	TF	0.2371864611464408	BROTHER OF LUX ARRHYTHMO (BOA)	Encodes BOA (BROTHER OF LUX ARRHYTHMO), a component of the circadian clock. The mRNA is cell-to-cell mobile.
218	AT4G23750	TF	0.2350750294984035	CYTOKININ RESPONSE FACTOR 2 (CRF2)	encodes a member of the ERF (ethylene response factor) subfamily B-5 of ERF/AP2 transcription factor family. The protein contains one AP2 domain. There are 7 members in this subfamily. Monopteros target gene. CRF proteins relocalize to the nucleus in response to cytokinin.
219	AT4G30860	epigenetic regulator	0.2341958894048802	SET DOMAIN GROUP 4 (SDG4)	Encodes a member of the trxG protein family. Contains a SET domain which is known to be involved in modification of histone tails by methylation. Interacts physically with AMS, but the implications of this interaction are unknown.Overexpression results in plieotrophic developmental defects.
220	AT5G17430	TF	0.2340144808797367	N/A	N/A
221	AT4G38070	TF	0.23366189328747716		transcription factor bHLH131-like protein;(source:Araport11)
222	AT5G21030	epigenetic regulator	0.23306444090558398	N/A	N/A
223	AT2G16400	TF	0.23286205639051724	BEL1-LIKE HOMEODOMAIN 7 (BLH7)	BEL1-like homeodomain 7;(source:Araport11)
224	AT3G21175	TF	0.23242352030788965	ZIM-LIKE 1 (ZML1)	member of a novel family of plant-specific GATA-type transcription factors.
225	AT4G36620	TF	0.23216008036549715	GATA TRANSCRIPTION FACTOR 19 (GATA19)	Encodes a member of the GATA factor family of zinc finger transcription factors.
226	AT3G54220	TF	0.2310351878304168	SCARECROW (SCR)	Encodes a member of a novel family having similarity to DNA binding proteins containing basic-leucine zipper regions; scr is expressed in cortex/endodermal initial cells and in the endodermal cell lineage. Regulates the radial organization of the root. Is required cell-autonomously for distal specification of the quiescent center, which in turn regulates stem cell fate of immediately surrounding …
227	AT1G66140	TF	0.23091634745552644	ZINC FINGER PROTEIN 4 (ZFP4)	Encodes a zinc finger protein containing only a single zinc finger.
228	AT1G77300	epigenetic regulator	0.2304360998527889	N/A	N/A
229	AT3G25710	TF	0.2284084290486288	BASIC HELIX-LOOP-HELIX 32 (BHLH32)	Encodes a basic helix-loop-helix transcription factor that is expressed in the hypophysis-adjacent embryo cells, and is required and partially sufficient for MP-dependent root initiation. Involved in response to phosphate starvation. Negative regulator of root hair development, anthocyanin formation and Pi content. Its expression is responsive to both phosphate (Pi) and phosphite (Phi) in shoots.
230	AT1G74500	TF	0.2282208138383492	ACTIVATION-TAGGED BRI1(BRASSINOSTEROID-INSENSITIVE 1)-SUPPRESSOR 1 (BS1)	Encodes a basic helix/loop/helix transcription factor that acts downstream of MP in root initiation. TMO7 protein moves to the hypophysis and to vascular cells, contributing to MP-dependent root formation. Promotes the correct definition of the hypophysis cell division plane.
231	AT1G16530	TF	0.2277875509074979	ASYMMETRIC LEAVES 2-LIKE 9 (ASL9)	ASYMMETRIC LEAVES 2-like 9;(source:Araport11)
232	AT4G29510	epigenetic regulator	0.2274987185562861	ARGININE METHYLTRANSFERASE 11 (PRMT11)	Has arginine N-methyltransferase activity. Modifies AtMBD7.
233	AT5G05660	TF	0.2272515917713637	NFX1-LIKE 2 (NFXL2)	Encodes a homolog of the mammalian zinc finger transcription factor NF-X1.
234	AT4G26930	TF	0.2269483695766365	MYB DOMAIN PROTEIN 97 (MYB97)	Encodes a putative transcription factor (MYB97).
235	AT1G48410	epigenetic regulator	0.2257831761871732	ARGONAUTE 1 (AGO1)	Encodes an RNA Slicer that selectively recruits microRNAs and siRNAs. There is currently no evidence that AGO1 Slicer is in a high molecular weight RNA-induced silencing complex (RISC). Mutants are defective in post-transcriptional gene silencing and have pleiotropic developmental and morphological defects. Through its action on the regulation of ARF17 expression, the protein regulates genes invo…
236	AT1G35515	TF	0.22461204363940265	HIGH RESPONSE TO OSMOTIC STRESS 10 (HOS10)	high response to osmotic stress 10;(source:Araport11)
237	AT5G11510	TF	0.22331599735710891	N/A	N/A
238	AT4G12020	TF	0.22266423932262605	(WRKY19)	Encodes a member of the A1 subgroup of the MEKK (MAPK/ERK kinase kinase) family. MEKK is another name for Mitogen-Activated Protein Kinase Kinase Kinase (MAPKKK or MAP3K). This subgroup has four members: At4g08500 (MEKK1, also known as ARAKIN, MAP3Kb1, MAPKKK8), At4g08480 (MEKK2, also known as MAP3Kb4, MAPKKK9), At4g08470 (MEKK3, also known as MAP3Kb3, MAPKKK10) and At4g12020 (MEKK4, also known a…
239	AT1G07530	TF	0.2225298386328357	SCARECROW-LIKE 14 (SCL14)	Encodes a member of the GRAS family of transcription factors. The protein interacts with the TGA2 transcription factor and affects the transcription of stress-responsive genes. The protein is found in the nucleus and is also exported to the cytoplasm.
240	AT1G53170	TF	0.2205860234762794	ETHYLENE RESPONSE FACTOR 8 (ERF8)	encodes a member of the ERF (ethylene response factor) subfamily B-1 of ERF/AP2 transcription factor family (ATERF-8). The protein contains one AP2 domain. There are 15 members in this subfamily including ATERF-3, ATERF-4, ATERF-7, and leafy petiole.
241	AT2G16485	TF	0.2205138443548988	NEEDED FOR RDR2-INDEPENDENT DNA METHYLATION (NERD)	Encodes NERD (Needed for RDR2-independent DNA methylation), a plant-specific GW repeat- and PHD finger-containing protein involved in siRNA-dependent DNA methylation.
242	AT1G77920	TF	0.21976218693473915	N/A	N/A
243	AT1G51600	TF	0.21842379890932534	ZIM-LIKE 2 (ZML2)	member of a novel family of plant-specific GATA-type transcription factors.
244	AT1G69310	TF	0.21719404926088584	N/A	N/A
245	AT5G06839	TF	0.2169375289836644	TGACG (TGA) MOTIF-BINDING PROTEIN 10 (TGA10)	bZIP transcription factor family protein;(source:Araport11)
246	AT3G54320	TF	0.21687908548604454	WRINKLED 1 (WRI1)	WRINKLED1 encodes transcription factor of the AP2/ERWEBP class. Protein has two plant-specific (AP2/EREB) DNA-binding domains and is involved in the control of storage compound biosynthesis in Arabidopsis. Mutants have wrinkled seed phenotype, due to a defect in the incorporation of sucrose and glucose into triacylglycerols. Transgenic sGsL plants (21-day-old) grown on 6% sucrose for 24 hours had…
247	AT5G52010	TF	0.2150149852475252		C2H2-like zinc finger protein;(source:Araport11)
248	AT5G66750	epigenetic regulator	0.21458715086853114	CHROMATIN REMODELING 1 (CHR1)	Protein is similar to SWI2/SNF2 chromatin remodeling proteins. DDM1 is appears to act as a chromatin-remodeling ATPase involved in cytosine methylation in CG and non-CG contexts. Involved in gene silencing and maintenance of DNA methylation and histone methylation. Hypomethylation of many genomic regions occurs in ddm1 mutants, and can cause several phenotypic abnormalities, but some loci, such a…
249	AT4G18960	TF	0.214171280791722	AGAMOUS (AG)	Floral homeotic gene encoding a MADS domain transcription factor. Specifies floral meristem and carpel and stamen identity. Binds CArG box sequences. It is the only C function gene. It interacts genetically with the other homeotic genes to specify the floral organs.
250	AT1G08000	TF	0.2141114331221068	GATA TRANSCRIPTION FACTOR 10 (GATA10)	Encodes a member of the GATA factor family of zinc finger transcription factors.
251	AT5G44190	TF	0.21161810917293605	N/A	N/A
252	AT1G17520	TF	0.21076768106211416		Single Myb Histone (SMH) gene family member. Contains terminal acidic SANT domain.
253	AT5G61590	TF	0.2105498479644202	DECREASE WAX BIOSYNTHESIS (DEWAX)	Encodes an AP2/ERF-type transcription factor that is preferentially expressed in the epidermis and induced by darkness and negatively regulates cuticular wax biosynthesis.
254	AT3G18210	epigenetic regulator	0.21030199251308446	CUPULIFORMIS2 (CP2)	Belongs to the 2-oxoglutarate (2OG) and Fe(II)-dependent oxygenase superfamily proteins and contains an oxoglutarate/iron-dependent oxygenase domain (InterPro:IPR005123) of the prolyl 4-hydroxylase, alpha subunit subtype (P4Hc; InterPro:IPR006620), participates in epigenetic repression of flowering genes, works redundantly with ICU11 to repress several members of the MADS-box transcription factor…
255	AT3G18990	TF	0.20944222968992116	REDUCED VERNALIZATION RESPONSE 1 (VRN1)	Required for vernalization. Essential for the complete repression of FLC in vernalized plants. Required for the methylation of histone H3
256	AT2G40030	epigenetic regulator	0.207101793214027	NUCLEAR RNA POLYMERASE D1B (NRPD1B)	Encodes the unique largest subunit of nuclear DNA-dependent RNA polymerase V; homologous to budding yeast RPB1 and the E. coli RNA polymerase beta prime subunit. Required for normal RNA-directed DNA methylation at non-CG methylation sites and transgene silencing. The nrpe1 mutant is more resistant to biotrophic pathogens and is primed to activate salicylic acid-dependent defence genes.
257	AT4G37540	TF	0.2057582385219534	LOB DOMAIN-CONTAINING PROTEIN 39 (LBD39)	LOB domain-containing protein 39;(source:Araport11)
258	AT1G13260	TF	0.2049289303518562	RELATED TO ABI3/VP1 1 (RAV1)	Encodes an AP2/B3 domain transcription factor which is upregulated in response to low temperature. It contains a B3 DNA binding domain. It has circadian regulation and may function as a negative growth regulator. The mRNA is cell-to-cell mobile.
259	AT1G28310	TF	0.20478371522470626	N/A	N/A
260	AT1G78700	TF	0.2044295696277709	N/A	N/A
261	AT2G22770	TF	0.2041813532424457	(NAI1)	Regulates the development of ER bodies. also involves in response to the endophytic fungus Piriformospora indica.
262	AT4G08150	TF	0.20381601330098745	KNOTTED-LIKE FROM ARABIDOPSIS THALIANA (KNAT1)	A member of class I knotted1-like homeobox gene family (together with KNAT2). Similar to the knotted1 (kn1) homeobox gene of maize. Normally expressed in the peripheral and rib zone of shoot apical meristem but not in the leaf primordia. It is also expressed in the fourth floral whorl, in the region that would become style, particularly in the cell surrounding the transmitting tissue. No expressi…
263	AT2G38470	TF	0.20336294173712	WRKY DNA-BINDING PROTEIN 33 (WRKY33)	Member of the plant WRKY transcription factor family. Regulates the antagonistic relationship between defense pathways mediating responses to P. syringae and necrotrophic fungal pathogens. Located in nucleus. Involved in response to various abiotic stresses - especially salt stress. Regulates cytochrome P450 gene CYP94B1 to control apoplastic barrier formation in roots to confer salt tolerance.
264	AT5G02030	TF	0.20236303862535351	N/A	N/A
265	AT1G75340	TF	0.19943379353699608		Zinc finger C-x8-C-x5-C-x3-H type family protein;(source:Araport11)
266	AT5G39550	epigenetic regulator	0.1993544187937276	VARIANT IN METHYLATION 3 (VIM3)	Encodes the VIM3/ORTH1 protein that is similar to VIM1. This protein has an N-terminal PHD domain and two RING domains surrounding an SRA domain. The protein has been shown to bind to methylated cytosines of CG, CNG and CNN motifs via its SRA domain but has a preference for the former. This protein functions as an E3 ubiquitin ligase in vitro with members of the UBC8 family E2s. Either of the two…
267	AT3G19360	TF	0.19890485412646625		Zinc finger (CCCH-type) family protein;(source:Araport11)
268	AT5G51910	TF	0.1984676780592846	TCP DOMAIN PROTEIN 19 (TCP19)	TCP family transcription factor;(source:Araport11)
269	AT1G69010	TF	0.19657356645828253	BES1-INTERACTING MYC-LIKE PROTEIN 2 (BIM2)	Encodes BES1-INTERACTING MYC-LIKE 2 (BIM2), a PAR1 (PHYTOCHROME RAPIDLY REGULATED 1)-interacting protein that positively modulates the shade avoidance syndrome in Arabidopsis seedlings.
270	AT5G38620	TF	0.19652313746438796	AGAMOUS-LIKE 73 (AGL73)	MADS-box transcription factor family protein;(source:Araport11)
271	AT3G20840	TF	0.19538946349048644	PLETHORA 1 (PLT1)	Encodes a member of the AINTEGUMENTA-like (AIL) subclass of the AP2/EREBP family of transcription factors and is essential for quiescent center (QC) specification and stem cell activity. It is a key effector for establishment of the stem cell niche during embryonic pattern formation. It is transcribed in response to auxin accumulation and is dependent on auxin response transcription factors.
272	AT5G46760	TF	0.1953653580255187	(MYC3)	MYC3 is a JAZ-interacting transcription factor that act together with MYC2 and MYC4 to activate JA-responses. The mRNA is cell-to-cell mobile.
273	AT5G18450	TF	0.19505790902222306		encodes a member of the DREB subfamily A-2 of ERF/AP2 transcription factor family. The protein contains one AP2 domain. There are eight members in this subfamily including DREB2A AND DREB2B that are involved in response to drought.
274	AT3G60630	TF	0.19496071832739892	N/A	N/A
275	AT1G29950	TF	0.1947436804878121	(SACL3)	basic helix-loop-helix (bHLH) DNA-binding superfamily protein;(source:Araport11)
276	AT4G14140	epigenetic regulator	0.1934559005885829	DNA METHYLTRANSFERASE 2 (DMT2)	This gene is predicted to encode a DNA methyltransferase. A plant line expressing an RNAi construct directed against DMT2 has reduced agrobacterium-mediated tumor formation.
277	AT5G13180	TF	0.19327181457529616	NAC DOMAIN CONTAINING PROTEIN 83 (NAC083)	Encodes a NAC domain transcription factor that interacts with VND7 and negatively regulates xylem vessel formation.
278	AT2G30590	TF	0.19299465833555896	WRKY DNA-BINDING PROTEIN 21 (WRKY21)	Encodes WRKY DNA-binding protein 21 (WRKY21).
279	AT1G22190	TF	0.1927372746620984	RELATED TO AP2 4 (RAP2.4)	The gene encodes a putative transcription factor belongings to the abiotic stress-associated DREB A-6 clade. The mRNA is cell-to-cell mobile.
280	AT2G22300	TF	0.18855478435021825	SIGNAL RESPONSIVE 1 (SR1)	Encodes a putative CAM binding transcription factor. Loss of function mutations show enhanced resistance to fungal and bacterial pathogens suggesting that CAMTA functions to suppress defense responses.It acts in the cold response pathway, it can bind to and activate the expression of DREB1 genes.
281	AT1G69600	TF	0.18723971477438192	ZINC FINGER HOMEODOMAIN 1 (ZFHD1)	Encodes ZFHD1, a member of the zinc finger homeodomain transcriptional factor family. Binds to the 62 bp promoter region of ERD1 (early responsive to dehydration stress 1). Expression of ZFHD1 is induced by drought, high salinity and abscisic acid.
282	AT3G29035	TF	0.18644660871589386	NAC DOMAIN CONTAINING PROTEIN 3 (NAC3)	Encodes a protein with transcription factor activity. Note: this protein (AT3G29035) on occasion has also been referred to as AtNAC3, not to be confused with the AtNAC3 found at locus AT3G15500. The mRNA is cell-to-cell mobile.
283	AT2G28350	TF	0.18590564746910115	AUXIN RESPONSE FACTOR 10 (ARF10)	Involved in root cap cell differentiation.
284	AT5G65100	TF	0.1857503818132613	N/A	N/A
285	AT1G05910	epigenetic regulator	0.1853247118891162	BROMODOMAIN AND ATPASE DOMAIN-CONTAINING PROTEIN 1 (BRAT1)	Encodes an acetylated histone-binding protein BRAT1. BRAT1 forms a complex with BRP1 to prevent transcriptional silencing.
286	AT3G46580	epigenetic regulator	0.1822474734916837	METHYL-CPG-BINDING DOMAIN PROTEIN 5 (MBD5)	Protein containing a putative methyl-CpG-binding domain.Has sequence similarity to human MBD proteins.
287	AT3G49250	epigenetic regulator	0.18199504824621093	DEFECTIVE IN MERISTEM SILENCING 3 (DMS3)	Similar to hinge-domain region of structural maintenance of chromosomes (SMC)proteins.Putative chromosome architecture protein that can potentialy link nucleic acids in facilitating an RNA1-mediated epigenetic modification involving secondary siRNA and spreading of DNA methylation.
288	AT5G58900	TF	0.18115126487044467	DIVARICATA1 (DIV1)	R-R-type MYB protein
289	AT5G64630	epigenetic regulator	0.18108139610255367	FASCIATA 2 (FAS2)	Chromatin Assembly Factor-1 (CAF-1) p60 subunit. Involved in organization of the shoot and root apical meristems. In Arabidopsis, the three CAF-1 subunits are encoded by FAS1, FAS2 and, most likely, MSI1, respectively. Mutations in FAS1 or FAS2 lead to increased frequency of homologous recombination and T-DNA integration in Arabidopsis.
290	AT5G42780	TF	0.1801892167585798	N/A	N/A
291	AT1G69780	TF	0.17937975162174072	(ATHB13)	Encodes a homeodomain leucine zipper class I (HD-Zip I) protein which is expressed during the seed-to-seedling transition, regulates some of the network nodes, and affects late seedling establishment. Knock-out mutants for athb13 showed increased primary root length as compared with wild type (Col-0) seedlings, suggesting that this transcription factor is a negative regulator of early root growth…
292	AT5G56740	epigenetic regulator	0.17902103682885045	HISTONE ACETYLTRANSFERASE OF THE GNAT FAMILY 2 (HAG2)	Encodes an enzyme with histone acetyltransferase activity. Histone H4 is the primary substrate for the enzyme. Prior acetylation of lysine 12 of histone H4 reduces radioactive acetylation by HAG2. HAG2 acetylates histone H4 lysine 12.
293	AT1G24625	TF	0.17830139533860626	ZINC FINGER PROTEIN 7 (ZFP7)	Encodes a zinc finger protein containing only a single zinc finger.
294	AT1G78280	epigenetic regulator	0.17792089465789826		transferases, transferring glycosyl groups;(source:Araport11)
295	AT3G01330	TF	0.17678623293318724	N/A	N/A
296	AT5G15160	TF	0.17657969817510888	BANQUO 2 (BNQ2)	BNQ2 belongs to a family of atypical non-DNA binding basic helix-loop-helix (bHLH) proteins that heterodimerize with and negatively regulate bHLH transcription factors. Directly and negatively regulated by AP3 and PI in petals.Required for appropriate regulation of flowering time.
297	AT1G14400	epigenetic regulator	0.1761736249383761	UBIQUITIN CARRIER PROTEIN 1 (UBC1)	ubiquitin carrier protein
298	AT1G06180	TF	0.17520656742234644	N/A	N/A
299	AT5G66350	TF	0.17504914622363596	SHORT INTERNODES (SHI)	A member of SHI gene family. Arabidopsis thaliana has ten members that encode proteins with a RING finger-like zinc finger motif. Despite being highly divergent in sequence, many of the SHI-related genes are partially redundant in function and synergistically promote gynoecium, stamen and leaf development in Arabidopsis. Shi mutant is dominant, has dwarf phenotype. Loss of function mutations have…
300	AT5G60970	TF	0.17470236067043715	TEOSINTE BRANCHED 1, CYCLOIDEA AND PCF TRANSCRIPTION FACTOR 5 (TCP5)	TCP gene involved in heterochronic control of leaf differentiation. Transcription factor which controls thermomorphogenesis by positively regulating PIF4 activity.
301	AT2G47850	TF	0.17431931360780709	N/A	N/A
302	AT5G11050	TF	0.17413060036207104	MYB DOMAIN PROTEIN 64 (MYB64)	Member of R2R3-MYB transcription factor gene family.
303	AT1G08010	TF	0.17370381146874436	GATA TRANSCRIPTION FACTOR 11 (GATA11)	Encodes a member of the GATA factor family of zinc finger transcription factors.
304	AT2G24260	TF	0.17358049430323605	LJRHL1-LIKE 1 (LRL1)	Encodes a basic helix-loop-helix (bHLH) protein that regulates root hair and sperm cell development. One of the three Arabidopsis homologs of the Lotus japonicus ROOTHAIRLESS1 (LjRHL1) gene: At2g24260 (AtLRL1), At4g30980 (AtLRL2), and At5g58010 (AtLRL3).
305	AT4G00260	TF	0.1734304333301464	MATERNAL EFFECT EMBRYO ARREST 45 (MEE45)	Transcriptional factor B3 family protein;(source:Araport11)
306	AT5G14000	TF	0.17339485226041482	NAC DOMAIN CONTAINING PROTEIN 84 (NAC084)	NAC domain containing protein 84;(source:Araport11)
307	AT4G36780	TF	0.1728947363177259	BES1/BZR1 HOMOLOG 2 (BEH2)	BES1/BZR1 homolog 2;(source:Araport11)
308	AT1G25580	TF	0.17280285662219858	SUPPRESSOR OF GAMMA RADIATION 1 (SOG1)	Encodes suppressor of gamma response 1 (SOG1), a putative transcription factor governing multiple responses to DNA damage.
309	AT4G38620	TF	0.17161149866651995	MYB DOMAIN PROTEIN 4 (MYB4)	Encodes a R2R3 MYB protein which is involved in the response to UV-B. It functions as a repressor of target gene expression. One of its target genes encodes cinnamate 4-hydroxylase; mutants accumulate sinapate esters in their leaves. MYB4 binds to its own promoter and represses its own expression. Nuclear localization of MYB4 depends on the action of the beta importin SAD2. The mRNA is cell-to-ce…
310	AT1G80790	epigenetic regulator	0.17068833528174726	FACTOR OF DNA METHYLATION 5 (FDM5)	Belongs to a subgroup of SGS3-like proteins that act redundantly in RNA-directed DNA methylation: AT1G15910 (FDM1), AT4G00380 (FDM2), AT3G12550 (FDM3), AT1G13790 (FDM4), AT1G80790 (FDM5). The mRNA is cell-to-cell mobile.
311	AT3G59470	TF	0.17056876980228913	FAR1-RELATED SEQUENCES-RELATED FACTOR1 (FRF1)	Encodes one of four FRS (FAR1-RELATED SEQUENCE) factor-like genes in Arabidopsis. FRS factors are characterized by having an N-terminal C2H2-type chelating motif of the WRKY- Glial Cell Missing1 family, a central core transposase domain of Mutator-like element transposases, and a C-terminal SWIM domain. The four FRF-like genes in Arabidopsis share only the N-terminal motif with FRS proteins. FRF1…
312	AT2G28160	TF	0.1705310894790358	FER-LIKE IRON DEFICIENCY INDUCED TRANSCRIPTION FACTOR (FIT)	Encodes a putative transcription factor that regulates iron uptake responses. mRNA is detected in the outer cell layers of the root and accumulates in response to iron deficiency. The expression of many iron-regulated genes is dependent on FIT1. It specifically regulates FRO2 at the level of mRNA accumulation and IRT1 at the level of protein accumulation.Similar to FER in tomato and is a regulato…
313	AT1G07980	TF	0.16995942745211318	NUCLEAR FACTOR Y, SUBUNIT C10 (NF-YC10)	nuclear factor Y, subunit C10;(source:Araport11)
314	AT4G11130	epigenetic regulator	0.16992291358059022	RNA-DEPENDENT RNA POLYMERASE 2 (RDR2)	Encodes RNA-dependent RNA polymerase that is required for endogenous siRNA (but not miRNA) formation. Nomenclature according to Xie, et al. (2004).
315	AT1G10170	TF	0.16971430615177374	N/A	N/A
316	AT5G05410	TF	0.16944441681076086	DRE-BINDING PROTEIN 2A (DREB2A)	Encodes a transcription factor that specifically binds to DRE/CRT cis elements (responsive to drought and low-temperature stress). Belongs to the DREB subfamily A-2 of ERF/AP2 transcription factor family (DREB2A). There are eight members in this subfamily including DREB2B. The protein contains one AP2 domain. Overexpression of transcriptional activation domain of DREB2A resulted in significant dr…
317	AT1G06070	TF	0.16939022915983598	BASIC LEUCINE-ZIPPER 69 (BZIP69)	Basic-leucine zipper (bZIP) transcription factor family protein;(source:Araport11)
318	AT5G58230	epigenetic regulator	0.1683020264845866	MULTICOPY SUPRESSOR OF IRA1 (MSI1)	Encodes a WD-40 repeat containing protein that functions in chromatin assembly as part of the CAF1 and FIE complex. Mutants exhibit parthenogenetic development that includes proliferation of unfertilized endosperm and embryos. In heterozygous plants 50% of embryos abort. Of the aborted embryos the early aborted class are homozygous and the later aborting lass are heterozygotes in which the defect…
319	AT5G62470	TF	0.16800126613517893	MYB DOMAIN PROTEIN 96 (MYB96)	Encodes a R2R3 type Myb transcription factor whose expression is strongly induced by abscisic acid. Mediates abscisic acid signaling during drought stress response.
320	AT5G24930	TF	0.16796534467755267	CONSTANS-LIKE 4 (COL4)	Flowering repressor in long days (LD) and short days (SD) and acts on the expression of FT and FT-like genes as well as on SUPPRESSOR OF OVEREXPRESSION OF CONSTANS 1 (SOC1).
321	AT5G22220	TF	0.16793245741597904	N/A	N/A
322	AT2G28510	TF	0.16779368907880596	N/A	N/A
323	AT1G08290	TF	0.16771451853051578	WIP DOMAIN PROTEIN 3 (WIP3)	WIP domain protein 3;(source:Araport11)
324	AT1G72740	TF	0.16729882554061284		Single Myb Histone (SMH) gene family member. Contains terminal acidic SANT domain.
325	AT1G06040	TF	0.16538159684925155	SALT TOLERANCE (STO)	Encodes salt tolerance protein (STO) which confers salt tolerance to yeast cells. Fully complements calcineurin deficient yeast but does not encode a phosphoprotein phosphatase. Sequence has similarities to CONSTANS. STO co-localizes with COP1 and plays a role in light signaling.STO transcript levels are regulated by photoperiod and phtyohormones. STO competes with FLC in the regulation of floral…
326	AT1G61660	TF	0.16525553597083356	(ATBHLH112)	Encodes a transcriptional activator that regulates the expression of genes by binding to their GCG- or E-boxes to mediate physiological responses, including proline biosynthesis and ROS scavenging pathways, to enhance stress tolerance.
327	AT5G38860	TF	0.1652517198489198	N/A	N/A
328	AT4G37280	epigenetic regulator	0.1643992241705732	N/A	N/A
329	AT1G34310	TF	0.16294791019151886	AUXIN RESPONSE FACTOR 12 (ARF12)	auxin response factor 12;(source:Araport11)
330	AT2G23320	TF	0.16175229609487732	N/A	N/A
331	AT3G25890	TF	0.1610143972040079	CYTOKININ RESPONSE FACTOR 11 (CRF11)	encodes a member of the ERF (ethylene response factor) subfamily B-6 of ERF/AP2 transcription factor family. The protein contains one AP2 domain. There are 12 members in this subfamily including RAP2.11. The mRNA is cell-to-cell mobile.
332	AT5G65070	TF	0.16039269123291058	MADS AFFECTING FLOWERING 4 (MAF4)	Encodes MADS-box containing FLC paralog. Five splice variants have been identified but not characterized with respect to expression patterns and/or differing function. Overexpression of the gene in the Landsberg ecotype leads to a delay in flowering, transcript levels of MAF4 are reduced after a 6 week vernalization.
333	AT3G24860	TF	0.15901414352729987	ARABIDOPSIS SIP1 CLADE TRIHELIX1 (AST1)	Trihelix transcription factor induced by osmotic and salt stress. Binds to a conserved AGAG-box sequence in the promoter of genes it regulates. Regulates the expression of stress tolerance genes, resulting in reduced reactive oxygen species, Na+ accumulation, stomatal apertures, lipid peroxidation, cell death and water loss rate, and increased proline content and reactive oxygen species scavengin…
334	AT1G75080	TF	0.15899985323615615	N/A	N/A
335	AT5G55760	epigenetic regulator	0.15849466732151196	N/A	N/A
336	AT2G45160	TF	0.15784444149086266	HAIRY MERISTEM 1 (HAM1)	Belongs to one of the LOM (LOST MERISTEMS) genes: AT2G45160 (LOM1), AT3G60630 (LOM2) and AT4G00150 (LOM3). LOM1 and LOM2 promote cell differentiation at the periphery of shoot meristems and help to maintain their polar organization.
337	AT5G19490	TF	0.1577799179204285	N/A	N/A
338	AT1G74250	TF	0.15764694580435148		DNAJ heat shock N-terminal domain-containing protein;(source:Araport11)
339	AT4G21610	TF	0.15739917592012076	LSD ONE LIKE 2 (LOL2)	Contains the same novel zinc finger motif with LSD1, a negative regulator of cell death and defense response. Due to differential splicing, it encodes two different proteins, one of which contains an additional, putative DNA binding motif. Northern analysis demonstrated that LOL2 transcripts containing the additional DNA binding motif are predominantly upregulated after treatment with both virule…
340	AT5G18240	TF	0.15652204880198478	MYB-RELATED PROTEIN 1 (MYR1)	Encodes MYR1 (MYR1).
341	AT5G18830	TF	0.15516216238299946	SQUAMOSA PROMOTER BINDING PROTEIN-LIKE 7 (SPL7)	Encodes a member of the Squamosa Binding Protein family of transcriptional regulators. SPL7 is expressed highly in roots and appears to play a role in copper homeostasis. Mutants are hypersensitive to copper deficient conditions and display a retarded growth phenotype. SPL7 binds to the promoter of the copper responsive miRNAs miR398b and miR389c.
342	AT1G44810	TF	0.1546310469830634	GEBP-LIKE 4 (GPL4)	GeBP transcription factor required for Cd&#8208;induced growth inhibition.
343	AT5G48670	TF	0.15436602450204845	AGAMOUS-LIKE 80 (AGL80)	AGL80 is a member of the MADS box family of genes. AGL80 functions as a transcription factor within the central cell gene regulatory network and controls the expression of downstream genes required for central cell development and function.
344	AT3G14890	epigenetic regulator	0.15414665971974534	ZINC 4 FINGER DNA 3'-PHOSPHOESTERASE (ZDP)	Encodes a base excision repair protein that, together with APE2, it plays overlapping roles in the maintenance of epigenome and genome stability in plants.
345	AT2G45050	TF	0.15369040644263038	GATA TRANSCRIPTION FACTOR 2 (GATA2)	Encodes a member of the GATA factor family of zinc finger transcription factors. A positive regulator of photomorphogenesis.
346	AT5G61270	TF	0.15351499431724372	PHYTOCHROME-INTERACTING FACTOR7 (PIF7)	Basic helix-loop-helix (bHLH) phytochrome interacting factor. Interacts specifically with the far-red light?absorbing Pfr form of phyB through a conserved domain called the active phyB binding motif. Upon light exposure, PIF7 rapidly migrates to intranuclear speckles, where it colocalizes with phyB. Role as negative regulator of phyB-mediated seedling deetiolation.
347	AT5G60440	TF	0.15343163787987169	AGAMOUS-LIKE 62 (AGL62)	AGL62 encodes a Type I MADS domain protein that likely functions as a transcription factor. It is expressed AGL62 is expressed exclusively in the endosperm. AGL62 supresses suppresses cellularization during the syncytial phase of endosperm development.
348	AT4G29930	TF	0.15268204846462233		basic helix-loop-helix (bHLH) DNA-binding superfamily protein;(source:Araport11)
349	AT3G49940	TF	0.152159652353517	LOB DOMAIN-CONTAINING PROTEIN 38 (LBD38)	LOB domain-containing protein 38;(source:Araport11)
350	AT5G65640	TF	0.15197427756147688	BETA HLH PROTEIN 93 (bHLH093)	bHLH093/NFL encodes a bHLH transcription factor involved in GA mediated control of flowering time. Mutants are non-flowering in short days and phenotype can be reversed with GA application. Based on the expression of GA biosynthetic genes in the mutant, it likely acts through regulation of GA metabolism. Its expression shows developmental stage and tissue specificity. In short days it is expresse…
351	AT5G09230	epigenetic regulator	0.15154180074496815	SIRTUIN 2 (SRT2)	Encodes SRT2, a member of the SIR2 (sirtuin) family HDAC (histone deacetylase) (SRT1/AT5g55760, SRT2/AT5G09230).
352	AT5G61600	TF	0.1514329364734239	ETHYLENE RESPONSE FACTOR 104 (ERF104)	encodes a member of the ERF (ethylene response factor) subfamily B-3 of ERF/AP2 transcription factor family. The protein contains one AP2 domain. There are 18 members in this subfamily including ATERF-1, ATERF-2, AND ATERF-5. Involved in regulating root architecture.
353	AT1G03840	TF	0.15110774022195494	N/A	N/A
354	AT3G01460	epigenetic regulator	0.15001620436188204	METHYL-CPG-BINDING DOMAIN 9 (MBD9)	Encodes a protein with a methyl-CpG-binding domain. Has sequence similarity to human MBD proteins. Involved in the modification of the FLC chromatin acetylation state to affect FLC expression. Mutants show an early flowering, and enhanced shoot branching phenotypes.
355	AT5G44180	TF	0.1497327387898194	RINGLET 2 (RLT2)	Homeodomain-like transcriptional regulator;(source:Araport11)
356	AT4G38000	TF	0.14889895345386736	DNA BINDING WITH ONE FINGER 4.7 (DOF4.7)	DNA binding with one finger 4.7;(source:Araport11)
357	AT3G12270	epigenetic regulator	0.14870175099134808	PROTEIN ARGININE METHYLTRANSFERASE 3 (PRMT3)	protein arginine methyltransferase 3;(source:Araport11)
358	AT1G71130	TF	0.14868525335662774	N/A	N/A
359	AT1G32730	TF	0.14807651140264552		electron carrier/iron ion-binding protein;(source:Araport11)
360	AT5G65050	TF	0.1480726799943922	AGAMOUS-LIKE 31 (AGL31)	Originally published as Agamous like MADS-box protein AGL31. One of a group of MADS box genes involved in control of flowering time. Four variant sequences have been identified for this locus but have not been characterized for differences in expression pattern and/or function.
361	AT5G07580	TF	0.14768246998846687	(ERF106)	encodes a member of the ERF (ethylene response factor) subfamily B-3 of ERF/AP2 transcription factor family. The protein contains one AP2 domain. There are 18 members in this subfamily including ATERF-1, ATERF-2, AND ATERF-5.
362	AT2G36080	TF	0.1475206694731956	ABNORMAL SHOOT 2 (ABS2)	Encodes a plant-specific B3 DNA-binding domain transcription factor. Has transcription repressor activity.
363	AT5G65080	TF	0.14681440681999566	N/A	N/A
364	AT3G49850	TF	0.14600373107208445	TELOMERE REPEAT BINDING FACTOR 3 (TRB3)	Encodes a telomeric DNA binding protein. In vitro, the protein preferentially binds double-stranded telomeric repeats, but it can also bind to the single G-rich telomeric strand.Single Myb Histone (SMH) gene family member. Contains terminal acidic SANT domain.
365	AT1G01040	epigenetic regulator	0.14567894658252462	DICER-LIKE 1 (DCL1)	Encodes a Dicer homolog. Dicer is a RNA helicase involved in microRNA processing. Mutations in this locus can result in embryo lethality. Embryo shape at seed maturity is globular-elongate. Other mutants convert the floral meristems to an indeterminate state, others yet show defects in ovule development. mRNA is expressed in all shoot tissues. DCL1 is able to produce miRNAs and siRNAs. The mRNA i…
366	AT2G47070	TF	0.14542916715636695	N/A	N/A
367	AT3G16770	TF	0.14524994477334113	ETHYLENE-RESPONSIVE ELEMENT BINDING PROTEIN (EBP)	Encodes a member of the ERF (ethylene response factor) subfamily B-2 of the plant specific ERF/AP2 transcription factor family (RAP2.3). The protein contains one AP2 domain. There are 5 members in this subfamily including RAP2.2 AND RAP2.12.It is localized to the nucleus and acts as a transcriptional activator through the GCC-box. It has been identified as a suppressor of Bax-induced cell death b…
368	AT5G40220	TF	0.14505578348629558	AGAMOUS-LIKE 43 (AGL43)	AGAMOUS-like 43;(source:Araport11)
369	AT2G47620	epigenetic regulator	0.14426998394472304	SWITCH/SUCROSE NONFERMENTING 3A (SWI3A)	Homologous to yeast SWI3 and a member of the Arabidopsis SWI3 gene family. Protein physically interacts with ATSWI3B and ATSWI3C, the other two members of the SWI3 family.
370	AT1G19850	TF	0.1436301730101833	MONOPTEROS (MP)	Encodes a transcription factor (IAA24) mediating embryo axis formation and vascular development. Similar to AUXIN RESPONSIVE FACTOR 1 (ARF1) shown to bind to auxin responsive elements (AREs), and to the maize transcriptional activator VIVIPAROUS 1( VP1). In situ hybridization shows expression in provascular tissue of embryos, the emerging shoot primordia, then is restricted to provascular tissue,…
371	AT2G02820	TF	0.1434878479259218	MYB DOMAIN PROTEIN 88 (MYB88)	Encodes a putative transcription factor (MYB88), involved in stomata development, double loss of MYB88 and FLP (MYB124) activity results in a failure of guard mother cells (GMCs) to adopt the guard cell fate, thus they continue to divide resulting in abnormal stomata consisting of clusters of numerous guard cell-like cells. This phenotype is enhanced in double mutants over the single mutant flp p…
372	AT3G52280	epigenetic regulator	0.14291257394441828	GENERAL TRANSCRIPTION FACTOR GROUP E6 (GTE6)	Bromodomain containing nuclear-localized protein involved in leaf development. GTE6 binds to the promoter and intron of AS1 and regulates its expression via histone acetylation.
373	AT1G05830	epigenetic regulator	0.1428935115451888	TRITHORAX-LIKE PROTEIN 2 (ATX2)	Encodes a homolog of trithorax, a histone-lysine N-methyltransferase. Paralog of ATX1. Unlike ATX1 which is involved in trimethylating of histone H3-mysine 4, ATX2 is involved in dimethylating of histone H3-lysine 4. ATX1 and ATX2 influence the expression of largely nonoverlapping gene sets. The expression pattern of ATX2 is also different from that of ATX1.
374	AT3G60830	epigenetic regulator	0.14276619812541086	ACTIN-RELATED PROTEIN 7 (ARP7)	Encodes an actin-related protein required for normal embryogenesis, plant architecture and floral organ abscission.
375	AT3G44290	TF	0.14233393596383606	NAC DOMAIN CONTAINING PROTEIN 60 (NAC060)	Represses sugar-induced ABI5 transcription.
376	AT1G80010	TF	0.14193802194202976	N/A	N/A
377	AT1G19350	TF	0.14191600132800036	N/A	N/A
378	AT2G30470	TF	0.1416340753331373	HIGH-LEVEL EXPRESSION OF SUGAR-INDUCIBLE GENE 2 (HSI2)	HSI2 is a member of the ABI3 family of B3 domain proteins and functions as an active repressor of the Spo minimal promoter through the EAR motif. It contains a plant-specific B3 DNA-binding domain. It is expressed at similar levels in all organs. Treatment with 6% sucrose showed a slight increase in transcript levels after 24 h. No changes were observed after treatment with 50?M ABA. It is locali…
379	AT1G01350	TF	0.14146864581374358		Zinc finger (CCCH-type/C3HC4-type RING finger) family protein;(source:Araport11)
380	AT4G35550	TF	0.14122038035222048	N/A	N/A
381	AT5G15800	TF	0.1411712512336043	SEPALLATA1 (SEP1)	Encodes a MADS box transcription factor involved flower and ovule development. Functionally redundant with SEP2 and SEP3.
382	AT3G18380	TF	0.14081838454598458	SAWADEE HOMEODOMAIN HOMOLOG 2 (SHH2)	DNA-BINDING TRANSCRIPTION FACTOR 2;(source:Araport11)
383	AT5G51990	TF	0.14075956694584332	C-REPEAT-BINDING FACTOR 4 (CBF4)	encodes a member of the DREB subfamily A-1 of ERF/AP2 transcription factor family (CBF4). The protein contains one AP2 domain. There are six members in this subfamily, including CBF1, CBF2, and CBF3. This gene is involved in response to drought stress and abscisic acid treatment, but not to low temperature.
384	AT2G47210	TF	0.14035295918691054	SWR1 COMPLEX 4 (SWC4)	myb-like transcription factor family protein;(source:Araport11)
385	AT5G26630	TF	0.1400709790664107	N/A	N/A
386	AT5G42910	TF	0.1398436487958597		Basic-leucine zipper (bZIP) transcription factor family protein;(source:Araport11)
387	AT5G61060	epigenetic regulator	0.13955629057970464	HISTONE DEACETYLASE 5 (HDA05)	Encodes a member of the histone deacetylase family. Class II RPD3-like family HDAC member which controls negative responses to salinity stress.
388	AT1G43700	TF	0.1394089769000432	N/A	N/A
389	AT1G65470	epigenetic regulator	0.13925269619387928	FASCIATA 1 (FAS1)	Chromatin Assembly Factor-1 (CAF-1) p150 subunit. Mutants have reduced heterochromatin content. In Arabidopsis, the three CAF-1 subunits are encoded by FAS1, FAS2 and, most likely, MSI1, respectively. Mutations in FAS1 or FAS2 lead to increased frequency of homologous recombination and T-DNA integration in Arabidopsis.
390	AT5G63260	TF	0.13820377972308548		Zinc finger C-x8-C-x5-C-x3-H type family protein;(source:Araport11)
391	AT1G49480	TF	0.13808304931154158	RELATED TO VERNALIZATION1 1 (RTV1)	Encodes a nuclear-localized DNA-binding protein that interacts with ITN1 at the PM and nuclei in vivo and may regulate ITN's subcellular localization.
392	AT1G77450	TF	0.13788996772717454	NAC DOMAIN CONTAINING PROTEIN 32 (NAC032)	NAC domain transcriptional regulator that is induced by ROS in roots where it regulates the expression of downstream genes such as MYB30.
393	AT1G75540	TF	0.13637568956215845	B-BOX DOMAIN PROTEIN 21 (BBX21)	Encodes a B-box zinc finger transcription factor BBX21 (also named STH2/salt tolerance homolog2 and LHUS/long hypocotyl under shade). Interacts with COP1 to control de-etiolation. Also genetically interacts with COP1 to regulate shade avoidance. The mRNA is cell-to-cell mobile.
394	AT1G25470	TF	0.136288961072437	N/A	N/A
395	AT1G71692	TF	0.13627063090034705	AGAMOUS-LIKE 12 (AGL12)	Encodes a member of the MADS box family of transcription factors. Involved in root cell differentiation and flowering time. Loss of function mutations have abnormal cellular differentiation in the roots and are late flowering. AGL12 along with AGL14, and AGL17 is preferentially expressed in root tissues and represent the only characterized MADS box genes expressed in roots.
396	AT5G39700	TF	0.13583702626751726	MYB DOMAIN PROTEIN 89 (MYB89)	Encodes a putative transcription factor (MYB89).
397	AT1G79000	epigenetic regulator	0.1354859343320823	HISTONE ACETYLTRANSFERASE OF THE CBP FAMILY 1 (HAC1)	Homologous to CREB-binding protein, a co-activator of transcription with histone acetyl-transferase activity. No single prior lysine acetylation is sufficient to block HAC1 acetylation of the H3 or H4 peptides, suggesting that HAC1, HAC5, and HAC12 can acetylate any of several lysines present in the peptides. HAM2 acetylates histone H4 lysine 5. A plant line expressing an RNAi construct targeted …
398	AT5G18960	TF	0.13474770315771348	N/A	N/A
399	AT4G21030	TF	0.13462149422440725	N/A	N/A
400	AT5G62320	TF	0.13433103682233705	MYB DOMAIN PROTEIN 99 (MYB99)	Encodes a putative transcription factor (MYB99).
401	AT5G15130	TF	0.1339191155901968	WRKY DNA-BINDING PROTEIN 72 (WRKY72)	member of WRKY Transcription Factor; Group II-b; contribute to basal immunity. The mRNA is cell-to-cell mobile.
402	AT5G11060	TF	0.13374783080479974	KNOTTED1-LIKE HOMEOBOX GENE 4 (KNAT4)	A member of Class II KN1-like homeodomain transcription factors (together with KNAT3 and KNAT5), with greatest homology to the maize knox1 homeobox protein. Expression regulated by light. Detected in all tissues examined, but most prominent in leaves and young siliques. Transient expression of GFP translational fusion protein suggests bipartite localization in nucleus and cytoplasm. KNAT4 promote…
403	AT4G28500	TF	0.1330173973120382	NAC DOMAIN CONTAINING PROTEIN 73 (NAC073)	NAC domain containing protein 73;(source:Araport11)
404	AT5G15150	TF	0.1329385966328316	HOMEOBOX 3 (HB-3)	homeobox-containing gene with an unusual feature: a leucine zipper motif adjacent to the carboxyl-terminal of the homeodomain structure. This gene is expressed primarily in the cortex of the root and the stem.
405	AT5G09740	epigenetic regulator	0.1325182159027548	HISTONE ACETYLTRANSFERASE OF THE MYST FAMILY 2 (HAM2)	Encodes an enzyme with histone acetyltransferase activity. HAM2 primarily acetylate histone H4, but also display some ability to acetylate H3. Prior acetylation of lysine 5 on histone H4 reduces radioactive acetylation by either HAM2.
406	AT3G60030	TF	0.13246024035240464	N/A	N/A
407	AT1G77080	TF	0.13225412565987058	MADS AFFECTING FLOWERING 1 (MAF1)	MADS domain protein - flowering regulator that is closely related to FLC. Deletion of this locus in Nd ecotype is correlated with earlier flowering in short days suggesting function as a negative regulator of flowering.
408	AT1G34670	TF	0.1319662572281846	MYB DOMAIN PROTEIN 93 (MYB93)	Encodes a member of the R2R3 transcription factor gene family that is a negative regulator of lateral root (LR) development. It has been proposed that this transcription factor is part of a novel negative feedback loop stimulated specifically in the endodermis upon LR initiation to ensure that LRs are formed only in the correct place.
409	AT1G19700	TF	0.13174736319715086	BEL1-LIKE HOMEODOMAIN 10 (BEL10)	Encodes a member of the BEL family of homeodomain proteins. Its interaction with PLP (PAS/LOV PROTEIN) is diminished by blue light.
410	AT1G19000	TF	0.13173521169598676		Homeodomain-like superfamily protein;(source:Araport11)
411	AT3G52910	TF	0.131495965636703	GROWTH-REGULATING FACTOR 4 (GRF4)	Growth regulating factor encoding transcription activator. One of the nine members of a GRF gene family, containing nuclear targeting domain. Involved in leaf development and expressed in root, shoot and flower.
412	AT5G58080	TF	0.1311401514141902	RESPONSE REGULATOR 18 (RR18)	member of Response Regulator: B- Type
413	AT1G68130	TF	0.13083427718721366	INDETERMINATE(ID)-DOMAIN 14 (IDD14)	Encodes the longer of two splice variants of a transcription factor involved in regulating starch metabolism in response to cold.
414	AT5G25790	TF	0.12994895309838222		Tesmin/TSO1-like CXC domain-containing protein;(source:Araport11)
415	AT5G60890	TF	0.1296835666057142	MYB DOMAIN PROTEIN 34 (MYB34)	Myb-like transcription factor that modulates expression of ASA1, a key point of control in the tryptophan pathway; mutant has deregulated expression of ASA1 in dominant allele. Loss of function allele suggests ATR1 also functions at a control point for regulating indole glucosinolate homeostasis.
416	AT1G35460	TF	0.1285840048921759	FLOWERING BHLH 1 (FBH1)	Encodes a bHLH transcription factor involved in CFL1-mediated regulation of cuticle development. Overexpression leads to abnormal cuticle development.
417	AT3G47710	TF	0.1282546310237557	BANQUO 3 (BNQ3)	BNQ3 belongs to a family of atypical non-DNA binding basic helix-loop-helix (bHLH) proteins that heterodimerize with and negatively regulate bHLH transcription factors. Directly and negatively regulated by AP3 and PI in petals. Required for appropriate regulation of flowering time.May also have a role in regulating light responses.
418	AT4G01460	TF	0.12811229299223806		basic helix-loop-helix (bHLH) DNA-binding superfamily protein;(source:Araport11)
419	AT4G23550	TF	0.12800251401709306	(WRKY29)	Encodes WRKY DNA-binding protein 29 (WRKY29). The mRNA is cell-to-cell mobile.
420	AT4G00540	TF	0.12744706291487232	N/A	N/A
421	AT4G31550	TF	0.1273869858847167	WRKY DNA-BINDING PROTEIN 11 (WRKY11)	member of WRKY Transcription Factor; Group II-d; negative regulator of basal resistance to Pseudomonas syringae.
422	AT1G08460	epigenetic regulator	0.12720639569500444	HISTONE DEACETYLASE 8 (HDA08)	histone deacetylase 8;(source:Araport11)
423	AT3G54430	TF	0.1271718705681105	SHI-RELATED SEQUENCE 6 (SRS6)	A member of SHI gene family. Arabidopsis thaliana has ten members that encode proteins with a RING finger-like zinc finger motif. Despite being highly divergent in sequence, many of the SHI-related genes are partially redundant in function and synergistically promote gynoecium, stamen and leaf development in Arabidopsis.
424	AT1G30650	TF	0.12667725027490906	WRKY DNA-BINDING PROTEIN 14 (WRKY14)	member of WRKY Transcription Factor; Group II-e
425	AT5G28770	TF	0.1265843360738979	N/A	N/A
426	AT2G20280	TF	0.1264910302006876	N/A	N/A
427	AT4G36730	TF	0.1263073449928754	N/A	N/A
428	AT5G50490	TF	0.1252889286364169	NUCLEAR FACTOR Y, SUBUNIT C5 (NF-YC5)	nuclear factor Y, subunit C5;(source:Araport11)
429	AT1G04990	TF	0.12528450462491778	N/A	N/A
430	AT1G05805	TF	0.12496570857977975	ABA-RESPONSIVE KINASE SUBSTRATE 2 (AKS2)	basic helix-loop-helix (bHLH) DNA-binding superfamily protein;(source:Araport11)
431	AT5G62610	TF	0.12493256166950678		basic helix-loop-helix (bHLH) DNA-binding superfamily protein;(source:Araport11)
432	AT5G52510	TF	0.12483562411945838	SCARECROW-LIKE 8 (SCL8)	SCARECROW-like 8;(source:Araport11)
433	AT2G29660	TF	0.1242927572769787		zinc finger (C2H2 type) family protein;(source:Araport11)
434	AT1G32360	TF	0.1239016954397922	N/A	N/A
435	AT1G75390	TF	0.123423307116315	BASIC LEUCINE-ZIPPER 44 (bZIP44)	basic leucine-zipper 44;(source:Araport11)
436	AT1G72210	TF	0.1233093874540684	(BHLH096)	basic helix-loop-helix (bHLH) DNA-binding superfamily protein;(source:Araport11)
437	AT1G09060	epigenetic regulator	0.12278496531715828	N/A	N/A
438	AT5G48120	epigenetic regulator	0.12271416605240235	HOMOLOG OF YEAST MET18 (MET18)	ARM repeat superfamily protein;(source:Araport11)
439	AT1G70000	TF	0.12265590817455099	(MYBD)	Encodes a MYB-like Domain transcription factor that plays a positive role in anthocyanin accumulation in response to light and cytokinin via repression of MYBL2.MYBD expression increased in response to light or cytokinin, and MYBD enhanced anthocyanin biosynthesis via the repression of MYBL2 encoding for a transcription factor that had a negative effect on this process. In addition, MYBD can bind…
440	AT1G14920	TF	0.1223446485901231	GIBBERELLIC ACID INSENSITIVE (GAI)	Similar to a putative transcription factor and transcriptional coactivators. Repressor of GA responses and involved in gibberellic acid mediated signaling. Member of the DELLA proteins that restrain the cell proliferation and expansion that drives plant growth. The protein undergoes degradation in response to GA via the 26S proteasome. GAI may be involved in reducing ROS accumulation in response …
441	AT2G23740	epigenetic regulator	0.12179671063885035	SU(VAR)3-9-RELATED PROTEIN 5 (SUVR5)	Encodes a SET-domain protein SUVR5 that mediates H3K9me2 deposition and silencing at stimulus response genes in a DNA methylation-independent manner.
442	AT1G16060	TF	0.1210119281291719	ARIA-INTERACTING DOUBLE AP2 DOMAIN PROTEIN (ADAP)	Encodes ADAP, an AP2-domain protein that interacts with ARIA. ADAP is a positive regulator of the ABA response and is also involved in regulating seedling growth.
443	AT4G01060	TF	0.1209535702204346	CAPRICE-LIKE MYB3 (CPL3)	Encodes a Myb-related protein similar to CPC. Involved in epidermal cell differentiation. Mutants have reduced numbers of root hairs and increased trichome branching. Involved in endoreduplication. Loss of function mutants are hypertrophic and early flowering.
444	AT1G13450	TF	0.12074907123217285	GT-1 (GT-1)	Encodes GT-1, a plant transcription factor that binds to one of the cis-acting elements, BoxII, which resides within the upstream promoter region of light-responsive genes. GT-1 was assumed to act as a molecular switch modulated through Ca(2+)-dependent phosphorylation/dephosphorylation in response to light signals.
445	AT5G45710	TF	0.12071009810118602	ROOT HANDEDNESS 1 (RHA1)	member of Heat Stress Transcription Factor (Hsf) family
446	AT1G50640	TF	0.12068415707169527	ETHYLENE RESPONSIVE ELEMENT BINDING FACTOR 3 (ERF3)	encodes a member of the ERF (ethylene response factor) subfamily B-1 of ERF/AP2 transcription factor family (ATERF-3). The protein contains one AP2 domain. There are 15 members in this subfamily including ATERF-3, ATERF-4, ATERF-7, and leafy petiole.
447	AT4G00940	TF	0.12027145735492015	DNA BINDING WITH ONE FINGER 4.1 (DOF4.1)	Dof-type zinc finger DNA-binding family protein;(source:Araport11)
448	AT2G30130	TF	0.12003728088138327	N/A	N/A
449	AT3G20770	TF	0.12002420204622705	ETHYLENE-INSENSITIVE3 (EIN3)	Encodes EIN3 (ethylene-insensitive3), a nuclear transcription factor that initiates downstream transcriptional cascades for ethylene responses. EIN3 interacts with MYC2, MYC3 and MYC4 to inhibit jasmonate-induced expression of wound-responsive genes and herbivory-inducible genes, and plant defense against generalist herbivores.
450	AT2G33835	TF	0.11957186716540925	FRIGIDA-ESSENTIAL 1 (FES1)	Encodes a zinc finger domain containing protein that is expressed in the shoot/root apex and vasculature, and acts with FRI to repress flowering.FES1 mutants in a Col(FRI+) background will flower early under inductive conditions.
451	AT1G72650	TF	0.1192130595458753	TRF-LIKE 6 (TRFL6)	Arabidopsis thaliana myb family transcription factor (At1g72650)
452	AT1G68150	TF	0.11904345234739948	N/A	N/A
453	AT4G16110	TF	0.119012146109294	RESPONSE REGULATOR 2 (RR2)	Encodes a pollen-specific transcription factor involved in the expression of nuclear genes for components of mitochondrial complex I in Arabidopsis. Acts in concert with other type-B ARRs in the cytokinin signaling pathway. AHK3 mediates cytokinin-induced phosphorylation of ARR2 on the Asp-80 residue. This phosphorylation plays a positive role of ARR2 in cytokinin-mediated control of leaf longevi…
454	AT4G30980	TF	0.11860640220018402	LJRHL1-LIKE 2 (LRL2)	Encodes a basic helix-loop-helix (bHLH) protein that regulates root hair and sperm cell development. One of the three Arabidopsis homologs of the Lotus japonicus ROOTHAIRLESS1 (LjRHL1) gene: At2g24260 (AtLRL1), At4g30980 (AtLRL2), and At5g58010 (AtLRL3).
455	AT2G43140	TF	0.1183690261429141	N/A	N/A
456	AT4G21550	TF	0.11828836939971167	VP1/ABI3-LIKE 3 (VAL3)	VP1/ABI3-like 3;(source:Araport11)
457	AT3G04060	TF	0.11770799180026972	NAC DOMAIN CONTAINING PROTEIN 46 (NAC046)	NAC046 is a member of the NAC domain containing family of transcription factors. It was identified in a screen for regulators of chlorophyll protein gene expression. Mutants in NAC046 have delayed senescence and increased CHL content suggesting a role in regulation of senescence and chlorophyll degradation.
458	AT5G41920	TF	0.11678045293210118	SCARECROW-LIKE 23 (SCL23)	Encodes a GRAS family transcription factor that is involved in bundle sheath cell fate specification.
459	AT5G49450	TF	0.11643840444487645	BASIC LEUCINE-ZIPPER 1 (bZIP1)	Encodes a transcription activator is a positive regulator of plant tolerance to salt, osmotic and drought stresses.
460	AT4G06598	TF	0.11629620688475807		basic-leucine zipper (bZIP) transcription factor family protein;(source:Araport11)
461	AT3G46640	TF	0.11588995104755385	PHYTOCLOCK 1 (PCL1)	Encodes a myb family transcription factor with a single Myb DNA-binding domain (type SHAQKYF) that is unique to plants and is essential for circadian rhythms, specifically for transcriptional regulation within the circadian clock. LUX is required for normal rhythmic expression of multiple clock outputs in both constant light and darkness. It is coregulated with TOC1 and seems to be repressed by C…
462	AT5G40880	TF	0.11574141419711607		WD-40 repeat family protein / zfwd3 protein (ZFWD3);(source:Araport11)
463	AT4G12620	epigenetic regulator	0.11559049114287735	ORIGIN OF REPLICATION COMPLEX 1B (ORC1B)	Origin Recognition Complex subunit 1b. Involved in the initiation of DNA replication. Regulated transcriptionally during cell cycle, peaking at G1/S-phase. Target of E2F/DF family of transcription factors. Interacts with ORC2 and ORC5. Highly expressed in proliferating cells. Expression levels are independent of light regime.
464	AT5G09330	TF	0.11508454154348352	N/A	N/A
465	AT5G41090	TF	0.11505491731868513	NAC DOMAIN CONTAINING PROTEIN 95 (NAC095)	NAC domain containing protein 95;(source:Araport11)
466	AT2G40950	TF	0.11481182688131332	(BZIP17)	bZIP17 appears to regulate transcription as part of a salt and osmotic stress response. zip17 mutants show enhanced inhibition of primary root elongation in response to NaCl. Several salt-responsive genes, such as ATHB-7 show a reduced transcriptional response to a salt treatment in zip17 mutant seedlings. myc:bZIP17 undergoes proteolytic processing in salt-treated wild type seedlings, but not in…
467	AT4G02020	epigenetic regulator	0.11450948936973987	SWINGER (SWN)	Encodes a polycomb group protein. Forms part of a large protein complex that can include VRN2 (VERNALIZATION 2), VIN3 (VERNALIZATION INSENSITIVE 3) and polycomb group proteins FERTILIZATION INDEPENDENT ENDOSPERM (FIE) and CURLY LEAF (CLF). The complex has a role in establishing FLC (FLOWERING LOCUS C) repression during vernalization. Performs a partially redundant role to MEA in controlling seed …
468	AT3G18400	TF	0.11384904647873965	NAC DOMAIN CONTAINING PROTEIN 58 (NAC058)	NAC domain containing protein 58;(source:Araport11)
469	AT5G45260	TF	0.11382384017652793	RESISTANT TO RALSTONIA SOLANACEARUM 1 (RRS1)	Confers resistance to Ralstonia solanacearum. Similar to NBLS-TIR resistance genes,and also contains similarity to transcription factors. Interacts with pathogen effector protein AvrPop2.
470	AT4G13620	TF	0.11353842682106165		encodes a member of the DREB subfamily A-6 of ERF/AP2 transcription factor family. The protein contains one AP2 domain. There are 8 members in this subfamily including RAP2.4. The mRNA is cell-to-cell mobile.
471	AT5G05550	TF	0.11350479856325707	N/A	N/A
472	AT5G58620	TF	0.11342667071980744	TANDEM ZINC FINGER PROTEIN 9 (TZF9)	Involved in control of defence gene expression post-transcriptionally through release from translation arrest within TZF9-PAB2-containing RNA granules. TZF9 shows phospho-mobility shift after flg22 treatment, inferred to be caused by phosphorylation through MPK3 and/or MPK6. The major MPK3/6-targeted phospho-sites are S181, S323, S343, S352, S356, S362 and S377.
473	AT1G45249	TF	0.113399943973107	ABSCISIC ACID RESPONSIVE ELEMENTS-BINDING FACTOR 2 (ABF2)	Leucine zipper transcription factor that binds to the abscisic acid (ABA)?responsive element (ABRE) motif in the promoter region of ABA-inducible genes. Enhances drought tolerance in vegetative tissues. Required for normal glucose response. Localized in the nucleus. Expressed constitutively in roots, leaf vascular tissues, and hydathodes or in all tissues under stress conditions. It's phosphoryla…
474	AT2G21240	TF	0.11315807085109368	BASIC PENTACYSTEINE 4 (BPC4)	Encodes a member of the BASIC PENTACYSTEINE (BPC) proteins. BPC proteins are plant-specific transcription factors present throughout land plants. BPC transcription factor family is integral for a wide range of processes that support normal growth and development.
475	AT1G33240	TF	0.11306371830125353	N/A	N/A
476	AT2G25180	TF	0.112772685708611	RESPONSE REGULATOR 12 (RR12)	Encodes an Arabidopsis response regulator (ARR) protein that acts in concert with other type-B ARRs in the cytokinin signaling pathway. Also involved in cytokinin-dependent inhibition of hypocotyl elongation and cytokinin-dependent greening and shooting in tissue culture. ARR1, ARR10, and ARR12 are redundant regulators of drought response, with ARR1 being the most critical.The retention of leaf w…
477	AT3G27260	epigenetic regulator	0.1126776038969198	GLOBAL TRANSCRIPTION FACTOR GROUP E8 (GTE8)	Kinase like protein with similarity to yeast BDF1 and human RING3 protein, which have two bromodomains GTE8 has a single bromodomain
478	AT4G20910	epigenetic regulator	0.11210672491403052	HUA ENHANCER 1 (HEN1)	Encodes an enhancer of hua1 and hua2 tha acts to specify reproductive organ identities and to repress A gene function. HEN1 also shares AG's non-homeotic function in controlling floral determinacy. Mutants display corymb-like inflorescences. HEN1 is a methyltransferase that methylates miRNAs and siRNAs on the ribose of the last nucleotide. The 3'-end methylation probably protects the 3' ends of t…
479	AT2G29060	TF	0.1120964463263316		GRAS family transcription factor;(source:Araport11)
480	AT1G51220	TF	0.11164304245241477	WIP DOMAIN PROTEIN 5 (WIP5)	Encodes a WIP domain containing protein. Putative target of WRKY53.WIP5 is a paralog of NTT and along with WIP4,acts redundantly in cell fate determination during primary root development. MP binds to AuxRE motifs within the WIP5 gene and likely regulates its expression.
481	AT5G52830	TF	0.11142653696437213	WRKY DNA-BINDING PROTEIN 27 (WRKY27)	Encodes a WRKY transcription factor WRKY27. Mutation in Arabidopsis WRKY27 results in delayed symptom development in response to the bacterial wilt pathogen Ralstonia solanacearum.
482	AT2G27110	TF	0.11140133008405984	FAR1-RELATED SEQUENCE 3 (FRS3)	FAR1-related sequence 3;(source:Araport11)
483	AT3G10390	epigenetic regulator	0.11128069393921387	FLOWERING LOCUS D (FLD)	Encodes a plant homolog of a SWIRM domain containing protein found in histone deacetylase complexes in mammals. Lesions in FLD result in hyperacetylation of histones in FLC chromatin, up-regulation of FLC expression and extremely delayed flowering. FLD plays a key role in regulating the reproductive competence of the shoot and results in different developmental phase transitions in Arabidopsis.
484	AT5G41410	TF	0.11117122474310967	N/A	N/A
485	AT3G10800	TF	0.11108519795419228	(BZIP28)	Encodes bZIP28, a putative membrane-tethered transcriptional factor. Up-regulated in response to heat; a bZIP28 null mutant has a heat-sensitive phenotype. bZIP28 has a similar domain structure to the mammalian ATF6 protein involved in the unfolded protein response (UPR), and shares a bZIP domain, transmembrane domain, and a canonical S1P cleavage site. The bZIP28 seems to be glycosylated in vivo…
486	AT2G21900	TF	0.11056443302929993	WRKY DNA-BINDING PROTEIN 59 (WRKY59)	member of WRKY Transcription Factor; Group II-c
487	AT4G22070	TF	0.11028740461718683	WRKY DNA-BINDING PROTEIN 31 (WRKY31)	member of WRKY Transcription Factor; Group II-b
488	AT1G28050	TF	0.10999263708698187	B-BOX DOMAIN PROTEIN 13 (BBX13)	B-box type zinc finger protein with CCT domain-containing protein;(source:Araport11)
489	AT1G34190	TF	0.10990337002041163	NAC DOMAIN CONTAINING PROTEIN 17 (NAC017)	Encodes a NAC domain transcription factor that regulates the mitochondrial retrograde response and coordinates organellar functions and stress responses.
490	AT3G57230	TF	0.10987873549117007	AGAMOUS-LIKE 16 (AGL16)	MADS-box transcription factor. Expressed in leaf, root and stem, with higher RNA accumulation in guard cells and trichomes. AGL16 can directly interact with SVP and indirectly interact with FLC. Furthermore, the accumulation of AGL16 transcripts is modulated by miR824 (AT4G24415). The flowering time effect for the miR824/AGL16 module is more obvious in the Col-FRI background than in the Col-0 bac…
491	AT2G28290	epigenetic regulator	0.10977393578185107	SPLAYED (SYD)	Encodes a SWI2/SNF2-like protein in the SNF2 subclass. Homozygous plants with null mutations exhibit premature termination of the meristem and carpelloid structures from the inflorescence meristem. Co-activator of floral homeotic gene expression. Acts with LFY to regulate shoot apical meristem identity. Required for meristem maintenance. Regulates flowering under a non-inductive photoperiod. It p…
492	AT2G18160	TF	0.10976617580234163	BASIC LEUCINE-ZIPPER 2 (bZIP2)	Encodes a b-ZIP transcription factor.
493	AT2G19810	TF	0.1095176776646078	OXIDATION-RELATED ZINC FINGER 1 (OZF1)	Encodes Oxidation-related Zinc Finger 1 (OZF1), a plasma membrane protein involved in oxidative stress.
494	AT3G10030	TF	0.10928665993904604		aspartate/glutamate/uridylate kinase family protein;(source:Araport11)
495	AT4G16150	TF	0.10917445891603683	CALMODULIN-BINDING TRANSCRIPTION ACTIVATOR 2 (CAMTA5)	CATMA5 is a transcriptional activator. It acts in the cold response pathway, it can bind to and activate the expression of DREB1 genes.
496	AT3G50870	TF	0.10914702982520454	MONOPOLE (MNP)	Encodes a GATA transcriptional regulator required to position the proembryo boundary in the early embryo. Regulates shoot apical meristem and flower development.
497	AT5G53290	TF	0.10910352352280793	N/A	N/A
498	AT5G56200	TF	0.10894057716212346		Encodes a transcription factor expressed in the female gametophyte.
499	AT5G03150	TF	0.10873173745969826	JACKDAW (JKD)	JKD is a nuclear-localized putative transcription factor of the BIRDS/IDD C2H2 zinc finger family. JKD and its homologue BIB, restrict SHR movement to a single layer, the endodermis, and delimit tissue boundaries in the root meristem through a process that involves nuclear retention through protein complex formation. JKD mutation leads to periclinal divisions in the cortex, increased cell numbers…
500	AT1G02740	epigenetic regulator	0.10845986036317733	MORF RELATED GENE 2 (MRG2)	MRG1 and MRG2 proteins act as readers of H3K4me3/H3K36me3 marked chromatin. They interact with each other as well as several other protein classes, to modulate the activity of flowering genes.
501	AT2G23340	TF	0.10838099335674614	DREB AND EAR MOTIF PROTEIN 3 (DEAR3)	encodes a member of the DREB subfamily A-5 of ERF/AP2 transcription factor family. The protein contains one AP2 domain. There are 16 members in this subfamily including RAP2.1, RAP2.9 and RAP2.10.
502	AT5G08790	TF	0.10818566310585337	(ATAF2)	induced by wounding, belongs to a large family of putative transcriptional activators with NAC domain.
503	AT1G26680	TF	0.10780484315825213		transcriptional factor B3 family protein;(source:Araport11)
504	AT5G05610	epigenetic regulator	0.10750150540509652	ALFIN-LIKE 1 (AL1)	Encodes a member of the Alfin1-like family of nuclear-localized PHD (plant homeodomain) domain containing proteins. All AL proteins except AL3 bind to di- or trimethylated histone H3 (H3K4me3/2). Members of this family include: AT5G05610 (AL1), AT3G11200 (AL2), AT3G42790 (AL3), AT5G26210 (AL4), AT5G20510 (AL5), AT2G02470 (AL6), AT1G14510 (AL7).
505	AT3G01220	TF	0.10747046089599027	HOMEOBOX PROTEIN 20 (HB20)	Encodes a homeodomain leucine zipper class I (HD-Zip I) protein. Expressed during seed germination in the micropylar endosperm and in the root cap, and increases ABA sensitivity and seed dormancy when mutated. The mRNA is cell-to-cell mobile.
506	AT3G58710	TF	0.1073783219969793	WRKY DNA-BINDING PROTEIN 69 (WRKY69)	member of WRKY Transcription Factor; Group II-e
507	AT2G22540	TF	0.1073664063728564	SHORT VEGETATIVE PHASE (SVP)	Encodes a nuclear protein that acts as a floral repressor and that functions within the thermosensory pathway. SVP represses FT expression via direct binding to the vCArG III motif in the FT promoter.
508	AT3G01970	TF	0.10732333978857464	WRKY DNA-BINDING PROTEIN 45 (WRKY45)	member of WRKY Transcription Factor; Group I
509	AT3G12480	TF	0.10726041499715804	NUCLEAR FACTOR Y, SUBUNIT C11 (NF-YC11)	nuclear factor Y, subunit C11;(source:Araport11)
510	AT3G07340	TF	0.10713378749296168	CRY2-INTERACTING BHLH 3 (CIB3)	basic helix-loop-helix (bHLH) DNA-binding superfamily protein;(source:Araport11)
511	AT5G05090	TF	0.10685219390415218		Homeodomain-like superfamily protein;(source:Araport11)
512	AT1G26260	TF	0.1064473677950564	N/A	N/A
513	AT4G19020	epigenetic regulator	0.1064333674246602	N/A	N/A
514	AT4G16845	epigenetic regulator	0.106180730805039	REDUCED VERNALIZATION RESPONSE 2 (VRN2)	The VERNALIZATION2 (VRN2) gene mediates vernalization and encodes a nuclear-localized zinc finger protein with similarity to Polycomb group (PcG) proteins of plants and animals. In wild-type Arabidopsis, vernalization results in the stable reduction of the levels of the floral repressor FLC. In vrn2 mutants, FLC expression is downregulated normally in response to vernalization, but instead of rem…
515	AT5G18270	TF	0.10583428972268633	ARABIDOPSIS NAC DOMAIN CONTAINING PROTEIN 87 (ANAC087)	NAC domain containing protein 87;(source:Araport11)
516	AT5G65130	TF	0.10573315687448052	(WIND4)	encodes a member of the DREB subfamily A-6 of ERF/AP2 transcription factor family. The protein contains one AP2 domain. There are 8 members in this subfamily including RAP2.4.
517	AT1G19790	TF	0.10517781051289188	N/A	N/A
518	AT5G51780	TF	0.10511953953649636	(BHLH)	basic helix-loop-helix (bHLH) DNA-binding superfamily protein;(source:Araport11)
519	AT3G63030	epigenetic regulator	0.10483359358604502	METHYL-CPG-BINDING DOMAIN 4 (MBD4)	Protein containing methyl-CpG-binding domain.Has sequence similarity to human MBD proteins.
520	AT3G20810	epigenetic regulator	0.10444044809822167	JUMONJI DOMAIN CONTAINING 5 (JMJD5)	JMJD5 encodes a protein which contains a jumonji-C (jmjC) domain. jmjd5 mutant plants have a short-period circadian phenotype. JMJD5 has histone demethylase activity and interacts with EFM to repress FT.
521	AT2G36400	TF	0.10397390444831876	GROWTH-REGULATING FACTOR 3 (GRF3)	Growth regulating factor encoding transcription activator. One of the nine members of a GRF gene family, containing nuclear targeting domain. Mutants result in smaller leaves indicating the role of the gene in leaf development. Expressed in root, shoot and flower.
522	AT5G15850	TF	0.10387305774927423	CONSTANS-LIKE 1 (COL1)	Homologous to the flowering-time gene CONSTANS.
523	AT3G06740	TF	0.1036924743595093	GATA TRANSCRIPTION FACTOR 15 (GATA15)	Encodes a member of the GATA factor family of zinc finger transcription factors.
524	AT3G17310	epigenetic regulator	0.10360930391657903	N/A	N/A
525	AT4G24470	TF	0.10241235382643052	ZINC-FINGER PROTEIN EXPRESSED IN INFLORESCENCE MERISTEM (ZIM)	ZIM is a putative transcription factor containing an atypical GATA-type zinc-finger motif.
526	AT1G31050	TF	0.10216816689072533		basic helix-loop-helix (bHLH) DNA-binding superfamily protein;(source:Araport11)
527	AT2G38880	TF	0.101902589478993	NUCLEAR FACTOR Y, SUBUNIT B1 (NF-YB1)	Encodes a transcription factor from the nuclear factor Y (NF-Y) family, AtNF-YB1. Confers drought tolerance.
528	AT5G13330	TF	0.10185391177536653	RELATED TO AP2 6L (Rap2.6L)	encodes a member of the ERF (ethylene response factor) subfamily B-4 of ERF/AP2 transcription factor family. The protein contains one AP2 domain. There are 7 members in this subfamily.
529	AT5G11270	TF	0.10180379843058032	OVEREXPRESSOR OF CATIONIC PEROXIDASE 3 (OCP3)	Encodes a homeodomain transcription factor involved in mediating resistance to infection by necrotrophic pathogens dependent on perception of jasmonic acid through COI1. Expressed in the nucleus. Downregulated upon fungal infection. Also involved in drought tolerance.
530	AT5G14750	TF	0.10171134232461147	MYB DOMAIN PROTEIN 66 (MYB66)	Encodes a MyB-related protein containing R2 and R3 repeats, involved in root and hypocotyl epidermal cell fate determination. Loss of function mutations make extra root hairs. Nuclear localized protein is a positive regulator for expression of CAPRICE (CPC).
531	AT3G58120	TF	0.10163047668860124	(BZIP61)	Encodes a member of the BZIP family of transcription factors. Forms heterodimers with the related protein AtbZIP34. Binds to G-boxes in vitro and is localized to the nucleus in onion epidermal cells.
532	AT4G17710	TF	0.1015601635110426	HOMEODOMAIN GLABROUS 4 (HDG4)	Encodes a homeobox-leucine zipper family protein belonging to the HD-ZIP IV family.
533	AT3G04810	epigenetic regulator	0.1014791693086438	NIMA-RELATED KINASE 2 (NEK2)	Encodes AtNek2, a member of the NIMA-related serine/threonine kinases (Neks) that have been linked to cell-cycle regulation in fungi and mammals. Plant Neks might be involved in plant development processes.
534	AT1G52150	TF	0.1014610331676533	(ATHB-15)	Member of the class III HD-ZIP protein family. Contains homeodomain and leucine zipper domain. Critical for vascular development and negatively regulates vascular cell differentiation.
535	AT2G35530	TF	0.10108877412698132	BASIC REGION/LEUCINE ZIPPER TRANSCRIPTION FACTOR 16 (bZIP16)	Encodes a G group bZIP transcription factor family member that can bind cis elements with an ACGT core, such as G-box, Hex, C-box and As-1. The protein is localized in the nucleus and can homodimerize and can heterodimerize with other G group members.
536	AT3G12680	TF	0.1010246780424751	N/A	N/A
537	AT4G17460	TF	0.10096322446162248	(HAT1)	Encodes a class II HD-ZIP protein that regulates meristematic activity in different tissues, and that it is necessary for the correct formation of the gynoecium.
538	AT1G58025	epigenetic regulator	0.10090855081414916		DNA-binding bromodomain-containing protein;(source:Araport11)
539	AT4G00180	TF	0.10086548626054118	YABBY3 (YAB3)	YABBY gene family member, likely has transcription factor activity, involved in specifying abaxial cell fate. Along with FIL, involved in patterning of the fruit. GUS reporter gene expression in seedlings is observed in the young leaves and as the leaf matures, expression is restricted to the abaxial tissues of leaves, expression is also observed on either side of the leaf margin in the younger t…
540	AT5G41570	TF	0.10082501209639286	N/A	N/A
541	AT5G53980	TF	0.1006937633940265	HOMEOBOX PROTEIN 52 (HB52)	Encodes a homeodomain leucine zipper class I (HD-Zip I) protein.
542	AT3G56850	TF	0.10067763207935593	ABA-RESPONSIVE ELEMENT BINDING PROTEIN 3 (AREB3)	Encodes an ABA-responsive element binding protein with a bZIP domain. Located in the nucleus and expressed in the embryo during seed maturation.
543	AT2G33860	TF	0.1003293326273465	ETTIN (ETT)	ettin (ett) mutations have pleiotropic effects on Arabidopsis flower development, causing increases in perianth organ number, decreases in stamen number and anther formation, and apical-basal patterning defects in the gynoecium. The ETTIN gene encodes a protein with homology to DNA binding proteins which bind to auxin response elements. ETT transcript is expressed throughout stage 1 floral merist…
544	AT1G62990	TF	0.10022359549063736	KNOTTED-LIKE HOMEOBOX OF ARABIDOPSIS THALIANA 7 (KNAT7)	Encodes a homeodomain transcription factor of the Knotted family. May be involved in secondary cell wall biosynthesis. Mutants have moderately irregular xylem development. Expression of this gene is upregulated by SND1 and MYB46.
545	AT4G20400	epigenetic regulator	0.1002086982381958	JUMONJI 14 (JMJ14)	Encodes a histone H3K4 demethylase repressing floral transition.Coordinates and structure features have been deposited in the RCSB Protein Data Bank with the accession codes 5YKN (JMJ14CD) and 5YKO(JMJ14CD-NOG-H3K4em3 complex). Glu285 and Glu516 contribute to the recognition of H3R2. Asp312 contributes to the recognition of H3Q5. Phe171 and Val363 contribute to the recognition of H3A7. Ser290, Tr…
546	AT5G65630	epigenetic regulator	0.09994508436276026	GLOBAL TRANSCRIPTION FACTOR GROUP E7 (GTE7)	This gene is predicted to encode a bromodomain-containing protein. Plant lines expressing RNAi constructs targeted against GTE7 show some resistance to agrobacterium-mediated root transformation.
547	AT2G24490	epigenetic regulator	0.09963811909713376	REPLICON PROTEIN A2 (RPA2)	Encodes a component of Replication Protein A. Component of transcriptional gene silencing which does not affect endogenous small RNA accumulation nor DNA methylation. Localized in the nucleus. Involved in DNA repair. Interacts physically with ROS1.
548	AT5G27944	TF	0.09936706238313373		MADS-box transcription factor family protein;(source:Araport11)
549	AT3G50260	TF	0.09932185368870644	COOPERATIVELY REGULATED BY ETHYLENE AND JASMONATE 1 (CEJ1)	Encodes a member of the DREB subfamily A-5 of ERF/AP2 transcription factor family. The protein contains one AP2 domain. Involved in defense and freezing stress responses. There are 16 members in this subfamily including RAP2.1, RAP2.9 and RAP2.10. The mRNA is cell-to-cell mobile.
550	AT2G31280	TF	0.0992419631789438	CONSERVED PEPTIDE UPSTREAM OPEN READING FRAME 7 (CPuORF7)	Encodes a LHW-like protein with 80% amino acid identity to LHW.
551	AT5G10120	TF	0.09919519580525983		Ethylene insensitive 3 family protein;(source:Araport11)
552	AT5G07310	TF	0.09903806588530638	ETHYLENE RESPONSE FACTOR 115 (ERF115)	encodes a member of the ERF (ethylene response factor) subfamily B-4 of ERF/AP2 transcription factor family. The protein contains one AP2 domain. There are 7 members in this subfamily. Cytokinin production induced by jasmonate represses adventitious rooting.
553	AT1G22640	TF	0.09864430264180812	MYB DOMAIN PROTEIN 3 (MYB3)	MYB-type transcription factor (MYB3) that represses phenylpropanoid biosynthesis gene expression
554	AT5G35600	epigenetic regulator	0.09854082250322127	HISTONE DEACETYLASE7 (HDA7)	Encodes a histone deacetylase that is crucial for female gametophyte development and embryogenesis.
555	AT3G16940	TF	0.09786748683351967	N/A	N/A
556	AT2G21230	TF	0.09750984890905337	BASIC LEUCINE-ZIPPER 30 (BZIP30)	bZIP30 is a transcriptional activator that is involved in regulation of growth and development of reproductive organs. It interacts with a number of developmental regulators including WUS, HEC1, KNAT1/BP, KNAT2, JAB, BEL1, and NGA1.
557	AT5G15210	TF	0.09727008332557847	N/A	N/A
558	AT5G25480	epigenetic regulator	0.09721089445838957	DNA METHYLTRANSFERASE-2 (DNMT2)	Encodes a DNA methyltransferase homolog. Human Dnmt2 methylates tRNA-Asp and can methylate Arabidopsis tRNA-Asp in vitro.
559	AT3G42670	epigenetic regulator	0.09716200829126162	N/A	N/A
560	AT3G11260	TF	0.09688695611304464	WUSCHEL RELATED HOMEOBOX 5 (WOX5)	WOX5 is a member of the Wuschel (WUS) family of homeodomain transcription factors and is required for quiescent center (QC) function and columella stem cell maintenance in the root meristem. It is expressed in the QC and moves to the columella stem cells where it represses their differentiation. WOX5 binds members of the Topless family of transcriptional co-repressors.
561	AT2G01940	TF	0.09687159357559624	SHOOT GRAVITROPISM 5 (SGR5)	Encodes a transcription factor that, together with IDD14 and IDD16, regulates auxin biosynthesis and transport and thus aerial organ morphogenesis and gravitropic responses. May be involved in an early event in shoot gravitropism such as gravity perception and/or a signaling process subsequent to amyloplast sedimentation as a putative transcription factor in gravity-perceptive cells.
562	AT3G14230	TF	0.09673268555732233	RELATED TO AP2 2 (RAP2.2)	encodes a member of the ERF (ethylene response factor) subfamily B-2 of ERF/AP2 transcription factor family (RAP2.2). The protein contains one AP2 domain. There are 5 members in this subfamily including RAP2.2 AND RAP2.12.
563	AT3G20010	epigenetic regulator	0.09661394912703036	SNF2-RING-HELICASE LIKE 1 (FRG1)	Encodes a member of the SNF2 family of helicase-like proteins and is involved in RNA-directed DNA methylation. It is functionally redundant with FRG2 and interacts physically with SUVR2, another component of the RdDM pathway.
564	AT2G38950	epigenetic regulator	0.09643220262612832		Transcription factor jumonji (jmj) family protein / zinc finger (C5HC2 type) family protein;(source:Araport11)
565	AT1G22310	epigenetic regulator	0.09638378680252756	METHYL-CPG-BINDING DOMAIN 8 (MBD8)	Protein containing methyl-CpG-binding domain.Has sequence similarity to human MBD proteins.
566	AT4G02590	TF	0.0962050531039581	UNFERTILIZED EMBRYO SAC 12 (UNE12)	basic helix-loop-helix (bHLH) DNA-binding superfamily protein;(source:Araport11)
567	AT1G30490	TF	0.09597744058834064	PHAVOLUTA (PHV)	Dominant PHV mutations cause transformation of abaxial leaf fates into adaxial leaf fates. Has overlapping functions with PHABULOSA, REVOLUTA and CORONA/ATHB15 in patterning the apical portion of the embryo. Encodes a member of HD-Zip family which contains homeodomain-leucine zipper domains and domain similar to a mammalian sterol binding domain.
568	AT1G59750	TF	0.0957102640189752	N/A	N/A
569	AT2G24570	TF	0.09552220765980574	WRKY DNA-BINDING PROTEIN 17 (WRKY17)	member of WRKY Transcription Factor; Group II-d; negative regulator of basal resistance to Pseudomonas syringae.
570	AT3G07650	TF	0.09547398209537022	CONSTANS-LIKE 9 (COL9)	This gene belongs to the CO (CONSTANS) gene family. This gene family is divided in three subgroups: groups III, to which COL9 belongs, is characterised by one B-box (supposed to regulate protein-protein interactions) and a second diverged zinc finger. COL9 downregulates expression of CO (CONSTANS) as well as FT and SOC1 which are known regulatory targets of CO. The mRNA is cell-to-cell mobile.
571	AT4G14770	TF	0.09532379248705103	TESMIN/TSO1-LIKE CXC 2 (TCX2)	Regulates fate transition and cell Divisions in the stomatal lineage.
572	AT4G37740	TF	0.09530278992192368	GROWTH-REGULATING FACTOR 2 (GRF2)	Growth regulating factor encoding transcription activator. One of the nine members of a GRF gene family, containing nuclear targeting domain. Mutants result in smaller leaves indicating the role of the gene in leaf development. Expressed in root, shoot and flower
573	AT1G20640	TF	0.09523109945816967	NIN-LIKE PROTEIN 4 (NLP4)	Plant regulator RWP-RK family protein;(source:Araport11)
574	AT3G54810	TF	0.09511088063854928	BLUE MICROPYLAR END 3 (BME3)	Encodes a protein containing a GATA type zinc finger domain that is expressed in the embryo axis and involved in germination. Mutants have a reduced rate of germination even when stratified.
575	AT3G48920	TF	0.09492738250186313	N/A	N/A
576	AT3G47640	TF	0.09482899084465868	POPEYE (PYE)	Encodes POPEYE (PYE), a bHLH transcription factor regulating response to iron deficiency in Arabidopsis roots.
577	AT5G64610	epigenetic regulator	0.09481689850463212	HISTONE ACETYLTRANSFERASE OF THE MYST FAMILY 1 (HAM1)	Encodes an enzyme with histone acetyltransferase activity. HAM1 primarily acetylate histone H4, but also display some ability to acetylate H3. Prior acetylation of lysine 5 on histone H4 reduces radioactive acetylation by either HAM1. HAM1 acetylates histone H4 lysine 5.
578	AT3G56400	TF	0.09461001699884262	WRKY DNA-BINDING PROTEIN 70 (WRKY70)	Member of WRKY Transcription Factor; Group III. Function as activator of SA-dependent defense genes and a repressor of JA-regulated genes. WRKY70-controlled suppression of JA-signaling is partly executed by NPR1.
579	AT5G59800	epigenetic regulator	0.0945472993012188	METHYL-CPG-BINDING DOMAIN 7 (MBD7)	Encodes a protein containing a methyl-CpG-binding domain that acts as an anti-silencing factor that prevent gene repression and DNA hypermethylation by tethering other anti-silencing factors to methylated DNA, which enables the function of DNA demethylases that in turn limit DNA methylation and prevent transcriptional gene silencing.
580	AT1G31280	epigenetic regulator	0.09440124132480446	ARGONAUTE 2 (AGO2)	Encodes Argonaute gene that binds viral siRNAs and is involved in antiviral defense response. Regulates innate immunity.Mutants have increased susceptibility to Potato virus X and tobacco rattle virus.
581	AT5G14140	TF	0.09420998528061364		nucleic acid binding / zinc ion binding protein;(source:Araport11)
582	AT2G44430	epigenetic regulator	0.09408725646699602		DNA-binding bromodomain-containing protein;(source:Araport11)
583	AT4G01720	TF	0.09356839319055203	(WRKY47)	member of WRKY Transcription Factor; Group II-b
584	AT3G54620	TF	0.09323675902071052	BASIC LEUCINE ZIPPER 25 (BZIP25)	bZIP transcription factor-like protein mRNA
585	AT1G68840	TF	0.0931479369627522	RELATED TO ABI3/VP1 2 (RAV2)	Rav2 is part of a complex that has been named `regulator of the (H+)-ATPase of the vacuolar and endosomal membranes' (RAVE) The mRNA is cell-to-cell mobile.
586	AT2G25170	epigenetic regulator	0.0928661085835668	N/A	N/A
587	AT1G76350	TF	0.09281715857226773	NIN-LIKE PROTEIN 5 (NLP5)	Plant regulator RWP-RK family protein;(source:Araport11)
588	AT2G35160	epigenetic regulator	0.09264137951394348	SU(VAR)3-9 HOMOLOG 5 (SUVH5)	Encodes SU(var)3-9 homologue 5 (SUVH5). SUVH5 has histone methyltransferase (MTase) activity in vitro and contributes to the maintenance of H3 mK9 (methylation of histone H3 at Lys-9) and CMT3-mediated non-CG methylation in vivo. This is a member of a subfamily of SET proteins that shares a conserved SRA domain.
589	AT4G37650	TF	0.09238152293856963	SHORT ROOT (SHR)	Involved in radial organization of the root and shoot axial organs. Essential for normal shoot gravitropism. The protein moves in a highly specific manner from the cells of the stele in which it is synthesized outward. Movement requires sequences within the GRAS and VHIID domains. SHORT-ROOT forms a network in combination with JACKDAW, BLUEJAY AND SCARECROW to regulate tissue patterning through a…
590	AT2G22630	TF	0.0923434464083932	AGAMOUS-LIKE 17 (AGL17)	Encodes a MADs domain containing protein involved in promoting flowering. Loss of function mutations show delayed flowering in long days and reduced levels of LFY and AP1 expression.
591	AT3G57300	epigenetic regulator	0.09222026413770776	INO80 ORTHOLOG (INO80)	Encodes the Arabidopsis INO80 ortholog of the SWI/SNF ATPase family that has been shown to interact with H2A.Z and facilitates the enrichment of H2A.Z at the ends of the flowering repressor genes FLC and MAF4/5. Functions as a positive regulator of DNA homologous recombination (HR) and plays a crucial role in genome stability maintenance. In INO80 mutants, the HR frequency is reduced to 15% of th…
592	AT2G24650	TF	0.0921768387726814		B3 domain-containing protein REM13;(source:Araport11)
593	AT5G26930	TF	0.09206440793677162	GATA TRANSCRIPTION FACTOR 23 (GATA23)	Encodes a member of the GATA factor family of zinc finger transcription factors. Controls lateral root founder cell specification.
594	AT1G08060	epigenetic regulator	0.0920592873974008	MORPHEUS MOLECULE 1 (MOM1)	Encodes a transcriptional silencer that is required for proper expression of PRR/NLR immune receptor genes.
595	AT4G02670	TF	0.09199792097748212	INDETERMINATE(ID)-DOMAIN 12 (IDD12)	indeterminate(ID)-domain 12;(source:Araport11)
596	AT4G15180	epigenetic regulator	0.09189400218956673	SET DOMAIN PROTEIN 2 (SDG2)	Encodes SET domain containing protein that acts redundantly with ATX4/5 to regulate histone H3-K4 methylation.
597	AT5G66940	TF	0.09175778745845764	N/A	N/A
598	AT2G34720	TF	0.09160305070546726	NUCLEAR FACTOR Y, SUBUNIT A4 (NF-YA4)	nuclear factor Y, subunit A4;(source:Araport11)
599	AT3G19184	TF	0.09128425580732133		AP2/B3-like transcriptional factor family protein;(source:Araport11)
600	AT3G46130	TF	0.09103169188163636	MYB DOMAIN PROTEIN 48 (MYB48)	Encodes a putative transcription factor (MYB48) that functions to regulate flavonol biosynthesis primarily in cotyledons.
601	AT2G33550	TF	0.09087369303071938	ARABIDOPSIS SH4-RELATED3 (ASR3)	Homeodomain-like superfamily protein;(source:Araport11)
602	AT3G33520	epigenetic regulator	0.09069712879883164	ACTIN-RELATED PROTEIN 6 (ARP6)	Encodes ACTIN-RELATED PROTEIN6 (ARP6), a putative component of a chromatin-remodeling complex. Required for both histone acetylation and methylation of the FLC chromatin in Arabidopsis. Along with PIE1 forms a complex to deposit modified histone H2A.Z at several loci within the genome. This modification alters the expression of the target genes (i.e. FLC, MAF4, MAF6). Incorporation of this varian…
603	AT3G02830	TF	0.09051743040295912	ZINC FINGER PROTEIN 1 (ZFN1)	Encodes a zinc finger protein that binds to PORA mRNA in vivo and recruits the Pfr form of phytochrome to the 5&#8242;-UTR of PORA mRNA to regulate translation of the mRNA.
604	AT4G39100	epigenetic regulator	0.09030463002156223	N/A	N/A
605	AT4G28610	TF	0.09028797660918488	N/A	N/A
606	AT1G49950	TF	0.09024114923006234	TELOMERE REPEAT BINDING FACTOR 1 (TRB1)	Encodes a telomeric DNA binding protein and Single Myb Histone (SMH) gene family member. In vitro, an N-terminal Myb domain enables it to interact with double-stranded telomeric repeats.Mutations in TRB1 and TRB3 enhance the lhp1 mutant phenotype. Triple mutants are more strongly affected than the respective double mutants with lhp1. TRB1 binds non-H3K27me3 target genes predominantly at the trans…
607	AT2G42300	TF	0.08998572359295016		basic helix-loop-helix (bHLH) DNA-binding superfamily protein;(source:Araport11)
608	AT3G14980	epigenetic regulator	0.08978274041265585	REPRESSOR OF SILENCING 4 (ROS4)	IDM1 is a histone H3 acetyltransferase that is capable of recognizing methylated DNA through its MBD domain and recognizing unmethylated histone H3K4 through its PHD domain. It negatively regulates DNA demethylation, preventing DNA hypermethylation of highly homologous multicopy genes and other repetitive sequences.
609	AT2G35940	TF	0.08967606280269126	N/A	N/A
610	AT3G22760	TF	0.08942337848839327	(SOL1)	CXC domain containing TSO1-like protein 1. The gene is expressed in stamens, pollen mother cells, and immature ovules. Regulates fate transition and cell Divisions in the stomatal lineage.
611	AT2G36890	TF	0.08927582531493991	REGULATOR OF AXILLARY MERISTEMS 2 (RAX2)	Putative homolog of the Blind gene in tomato. Together with RAX1 and RAX3 belong to the class R2R3 MYB genes; encoded by the Myb-like transcription factor MYB38, regulates axillary meristem formation. The mRNA is cell-to-cell mobile.
612	AT2G25650	TF	0.08901966810473537	GEBP-LIKE PROTEIN 1 (GPL1)	DNA-binding storekeeper protein-related transcriptional regulator;(source:Araport11)
613	AT5G15310	TF	0.08895979049557995	MYB DOMAIN PROTEIN 16 (MYB16)	Member of the R2R3 factor gene family.
614	AT1G53910	TF	0.08872047172316984	RELATED TO AP2 12 (RAP2.12)	Encodes a member of the ERF (ethylene response factor) subfamily B-2 of ERF/AP2 transcription factor family (RAP2.12). The protein contains one AP2 domain. There are 5 members in this subfamily including RAP2.2 AND RAP2.12. Involved in oxygen sensing. It plays a key role in controlling root bending in response to hypoxia.
615	AT4G28530	TF	0.0886927554990203	NAC DOMAIN CONTAINING PROTEIN 74 (NAC074)	Member of NAC family of transcription factors. Along with NAC2, KIR1 positively regulates programmed cell death of stigmatic tissue.
616	AT3G11100	TF	0.08842328192567603	VFP3 (VFP3)	SANT and trihelix-domain protein. Interacts with agrobacterium virulence protein VirF. It also plays a role in regulation of histone acetylation during ethylene signaling. It binds EIN2 and EIN3 and histone H3.
617	AT1G13960	TF	0.08840936809696284	WRKY DNA-BINDING PROTEIN 4 (WRKY4)	Encodes WRKY DNA-binding protein 4 (WRKY4).
618	AT3G23780	epigenetic regulator	0.08823181034563646	NUCLEAR RNA POLYMERASE D2A (NRPD2A)	This gene encodes the second largest, catalytic subunit of the nuclear DNA-dependent RNA polymerase IV (aka RNA polymerase D). The NRPD2 protein is found at nuclear foci that overlap or are adjacent to chromocentromeres but are not fully coincident with chromocentromeres. The loss of NRPD2 leads to the loss of cytosine methylation at pericentromeric 5S genes and AtSN1 retroelements but has no dis…
619	AT3G12810	epigenetic regulator	0.0881128623205156	PHOTOPERIOD-INDEPENDENT EARLY FLOWERING 1 (PIE1)	Encodes a protein similar to ATP-dependent, chromatin-remodeling proteins of the ISWI and SWI2/SNF2 family. Genetic analyses suggest that this gene is involved in multiple flowering pathways. Mutations in PIE1 results in suppression of FLC-mediated delay of flowering and causes early flowering in noninductive photoperiods independently of FLC. PIE1 is required for expression of FLC in the shoot a…
620	AT2G02470	epigenetic regulator	0.08784104974785592	ALFIN-LIKE 6 (AL6)	Encodes a member of the Alfin1-like family of nuclear-localized PHD (plant homeodomain) domain containing proteins that acts as a novel upstream regulator of root hair formation during Pi starvation. All AL proteins except AL3 bind to di- or trimethylated histone H3 (H3K4me3/2). Members of this family include: AT5G05610 (AL1), AT3G11200 (AL2), AT3G42790 (AL3), AT5G26210 (AL4), AT5G20510 (AL5), AT…
621	AT3G62670	TF	0.08762844141142083	RESPONSE REGULATOR 20 (RR20)	member of Response Regulator: B- Type
622	AT2G36340	TF	0.08738847031896421	N/A	N/A
623	AT1G27370	TF	0.087186489489455	SQUAMOSA PROMOTER BINDING PROTEIN-LIKE 10 (SPL10)	In conjunction with SPL11 and SPL2, SPL10 redundantly controls proper development of lateral organs in association with shoot maturation in the reproductive phase. SPL2, SPL10, and SPL11, suppress root regeneration with age by inhibiting wound-induced auxin biosynthesis. SPL10 also controls lamina shape during vegetative development.
624	AT4G32880	TF	0.08670447106653059	HOMEOBOX GENE 8 (HB-8)	member of homeodomain-leucine zipper family, acting as a differentiation-promoting transcription factor of the vascular meristems.
625	AT2G01930	TF	0.08641796041211883	BASIC PENTACYSTEINE1 (BPC1)	BASIC PENTACYSTEINE1 (BPC1) is a regulator of the homeotic Arabidopsis thaliana gene SEEDSTICK (STK), which controls ovule identity. BPC1 induces conformational changes by cooperative binding to purine-rich elements present in the STK regulatory sequence. STK is upregulated in bpc1 mutant.Along with BPC2, BPC1 binds to the promoter of and represses GALS1 thereby reducing beta 1,4- galactan accumu…
626	AT3G63270	epigenetic regulator	0.08640177521536807	ANTAGONIST OF LHP1-1 (ALP1)	A mutation in ANTAGONIST OF LHP1 1 (ALP1) suppresses the phenotype of lhp1 mutant plants. ALP1 interacts genetically with several PcG and trxG components and antagonizes PcG silencing. The interaction has a negative effect on polycomb-mediated gene repression since double mutant combinations of clf alp1 or lhp1 alp1 show supression of the clf and lhp1 single mutant phenotypes. ALP1 domestication …
627	AT2G45490	epigenetic regulator	0.08634948461553389	ATAURORA3 (AUR3)	Encodes a member of a family of Ser/Thr kinases whose activities peak during cell division. Transcripts are abundant in tissues rich in dividing cells like roots and flowers but are low or absent in fully expanded leaves and stems. In interphase cells, the protein is predominantly nuclear. During mitosis, the protein associates with plant-specific cytoskeletal structures (preprophase band, phragm…
628	AT3G55730	TF	0.08634879095502991	MYB DOMAIN PROTEIN 109 (MYB109)	putative transcription factor MYB109 (MYB109) mRNA,
629	AT5G60140	TF	0.08620334914544682		AP2/B3-like transcriptional factor family protein;(source:Araport11)
630	AT2G28550	TF	0.08612036115967511	RELATED TO AP2.7 (RAP2.7)	AP2 family transcription factor that is involved in regulation of flowering and innate immunity.Interacts with CRY2 to regulate CO and FT. TOE1 binds to activation domain of CO and binds CORE sequences of the FT promoter.TOE1/TOE2 are also targets of MiR172b and function in regulation of innate immunity.
631	AT3G17609	TF	0.08603077958898335	N/A	N/A
632	AT5G15380	epigenetic regulator	0.08599643234394895	N/A	N/A
633	AT4G25210	TF	0.08593404178401806		DNA-binding storekeeper protein-related transcriptional regulator;(source:Araport11)
634	AT1G63650	TF	0.08581361027134203	ENHANCER OF GLABRA 3 (EGL3)	Mutant has reduced trichomes, anthocyanin, and seed coat mucilage and abnormally patterned stomates. Mutants are defective in jasmonate-induced anthocyanin accumulation. Encodes a bHLH Transcription Factor 1. The protein is functionally redundant with GL3 and TT8 and interacts with TTG1, the myb proteins GL1, PAP1 and 2, CPC and TRY, and it will form heterodimers with GL3. Expression in N (non-ha…
635	AT3G18520	epigenetic regulator	0.08563087144835313	HISTONE DEACETYLASE 15 (HDA15)	Encodes a protein with similarity to histone deacetylases. The histone deacetylase domain of HDA15 (HDA15HD) assembles as tetrameric forms with each monomer composed of 12 alpha-helices and 9 beta-sheets (DOI: 10.1104/pp.20.00604).Plants expressing RNAi directed against this gene show a moderate resistance to agrobacterium-mediated root transformation. Class II RPD3-like family HDAC member which …
636	AT1G03040	TF	0.08547529994668998	N/A	N/A
637	AT1G21700	epigenetic regulator	0.0852385920570027	SWITCH/SUCROSE NONFERMENTING 3C (SWI3C)	a member of the Arabidopsis SWI3 gene family. Protein physically interacts with ATSWI3B and ATSWI3A, the other two members of the SWI3 family. Homologous to yeast SWI3 & RSC8, components of the SWI/SNF and RSC chromatin remodeling complexes. Referred to as CHB3 in Zhou et al (2003).
638	AT1G64530	TF	0.0847889448525244	NIN-LIKE PROTEIN 6 (NLP6)	Plant regulator RWP-RK family protein;(source:Araport11)
639	AT5G63470	TF	0.08451566515696489	NUCLEAR FACTOR Y, SUBUNIT C4 (NF-YC4)	Encodes a member of class of transcription regulators that his highly conserved across many plant species.In Arabidopsis and rice, NF-YC4 interacts with other members of this class and CO to regulate flowering. In Arabidopsis, it interacts with QQS to regulate C/N partitioning.
640	AT5G14490	TF	0.0844292681329573	NAC DOMAIN CONTAINING PROTEIN 85 (NAC085)	NAC domain containing protein 85;(source:Araport11)
641	AT1G30970	TF	0.08434963304366877	SUPPRESSOR OF FRIGIDA4 (SUF4)	Encodes SUF4 (SUPPRESSOR of FRI 4), a putative zinc-finger-containing transcription factor that is required for delayed flowering in winter-annual Arabidopsis. suf4 mutations strongly suppress the late-flowering phenotype of FRI (FRIGIDA) mutants. suf4 mutants also show reduced H3K4 trimethylation at FLC (FLOWERING LOCUS C), a floral inhibitor. SUF4 may act to specifically recruit a putative hist…
642	AT2G01570	TF	0.08431972153541581	REPRESSOR OF GA1-3 1 (RGA1)	Member of the VHIID/DELLA regulatory family. Contains homopolymeric serine and threonine residues, a putative nuclear localization signal, leucine heptad repeats, and an LXXLL motif. Putative transcriptional regulator repressing the gibberellin response and integration of phytohormone signalling. DELLAs repress cell proliferation and expansion that drives plant growth. The protein undergoes degra…
643	AT3G13040	TF	0.08428982523507124	(GAMMAMYB2)	myb-like HTH transcriptional regulator family protein;(source:Araport11)
644	AT5G50320	epigenetic regulator	0.08413126999849929	ELONGATA 3 (ELO3)	A subunit of Elongator, a histone acetyl transferase complex, consisting of six subunits (ELP1?ELP6), that copurifies with the elongating RNAPII in yeast and humans. Three Arabidopsis thaliana genes, encoding homologs of the yeast Elongator subunits ELP1, ELP3 (histone acetyl transferase), and ELP4 are responsible for the narrow leaf phenotype in elongata mutants and for reduced root growth that …
645	AT2G33610	epigenetic regulator	0.08393780510205677	N/A	N/A
646	AT5G09410	TF	0.08384638374556065	ETHYLENE INDUCED CALMODULIN BINDING PROTEIN (EICBP.B)	calmodulin-binding protein, similar to another ethylene-upregulated calmodulin-binding protein ER1 GI:11612392 from (Nicotiana tabacum)
647	AT1G27730	TF	0.08354655225520878	SALT TOLERANCE ZINC FINGER (STZ)	Related to Cys2/His2-type zinc-finger proteins found in higher plants. Compensated for a subset of calcineurin deficiency in yeast. Salt tolerance produced by ZAT10 appeared to be partially dependent on ENA1/PMR2, a P-type ATPase required for Li+ and Na+ efflux in yeast. The protein is localized to the nucleus, acts as a transcriptional repressor and is responsive to chitin oligomers. Also involv…
648	AT2G36490	epigenetic regulator	0.08347417006841468	DEMETER-LIKE 1 (DML1)	A repressor of transcriptional gene silencing. Functions by demethylating the target promoter DNA. Interacts physically with RPA2/ROR1. In the ros1 mutants, an increase in methylation is observed in a number of gene promoters. Among the loci affected by ros1, a few (RD29A and At1g76930) are affected in cytosine methylation in all sequence contexts (CpG, CpNpG or CpNpN), although many others are a…
649	AT4G27950	TF	0.0832647264671412	N/A	N/A
650	AT4G36990	TF	0.08315906047932176	HEAT SHOCK FACTOR 4 (HSF4)	Encodes a protein whose sequence is similar to heat shock factors that regulate the expression of heat shock proteins. Transcript level is increased in response to heat shock. However, overexpression of this gene did not result in the increase of decrease of heat shock proteins.
651	AT1G06850	TF	0.08271797437446639	BASIC LEUCINE-ZIPPER 52 (bZIP52)	basic leucine-zipper 52;(source:Araport11)
652	AT4G12750	TF	0.0825798129160494		Homeodomain-like transcriptional regulator;(source:Araport11)
653	AT3G23690	TF	0.08248606055366232	CIB1 LIKE PROTEIN 2 (CIL2)	basic helix-loop-helix (bHLH) DNA-binding superfamily protein;(source:Araport11)
654	AT5G06080	TF	0.0821905511475377	LOB DOMAIN-CONTAINING PROTEIN 33 (LBD33)	LOB domain-containing protein 33;(source:Araport11)
655	AT3G22830	TF	0.08183442695185618	HEAT SHOCK TRANSCRIPTION FACTOR A6B (HSFA6B)	member of Heat Stress Transcription Factor (Hsf) family
656	AT4G29100	TF	0.08159582047221729	(BHLH68)	basic helix-loop-helix (bHLH) DNA-binding superfamily protein;(source:Araport11)
657	AT4G18020	TF	0.0814775318137759	N/A	N/A
658	AT4G01500	TF	0.08121729651683911	NGATHA4 (NGA4)	AP2/B3-like transcriptional factor family protein;(source:Araport11)
659	AT5G06770	TF	0.08114514033883986	(KHZ2)	KHZ2 is a CCCH zinc-finger and KH domain protein belonging to the VII subfamily. It is expressed throughout the plant. Highly similar to KHZ1.Double mutants with khz1 are late flowering. Overexpression leads to increased rates of leaf senescence.
660	AT3G04850	TF	0.08111618817630369		Tesmin/TSO1-like CXC domain-containing protein;(source:Araport11)
661	AT1G26760	epigenetic regulator	0.08076112931866455	SET DOMAIN PROTEIN 35 (SDG35)	SET domain protein 35;(source:Araport11)
662	AT5G41200	TF	0.08074270071498124	AGAMOUS-LIKE 75 (AGL75)	AGAMOUS-like 75;(source:Araport11)
663	AT3G04670	TF	0.08018207497033948	N/A	N/A
664	AT2G27050	TF	0.08003799196069547	ETHYLENE-INSENSITIVE3-LIKE 1 (EIL1)	ethylene-insensitive3-like1 (EIL1) The mRNA is cell-to-cell mobile.
665	AT5G06250	TF	0.07991020327885237	DEVELOPMENT-RELATED PCG TARGET IN THE APEX 4 (DPA4)	Transcription repressor involved in regulation of inflorescence architecture.
666	AT4G37940	TF	0.07980429121451353	AGAMOUS-LIKE 21 (AGL21)	encodes a MADS box protein, highly expressed in the root.
667	AT2G03340	TF	0.07971511330906747	WRKY DNA-BINDING PROTEIN 3 (WRKY3)	Encodes WRKY DNA-binding protein 3 (WRKY3).
668	AT5G04390	TF	0.07969187419379731		C2H2-type zinc finger family protein;(source:Araport11)
669	AT4G16780	TF	0.07934092917464691	HOMEOBOX PROTEIN 2 (HB-2)	Encodes a homeodomain-leucine zipper protein that is rapidly and strongly induced by changes in the ratio of red to far-red light. It is also involved in cell expansion and cell proliferation and in the response to auxin. The mRNA is cell-to-cell mobile.
670	AT3G09600	TF	0.07933058019753031	REVEILLE 8 (RVE8)	Encodes a MYB-like transcription factor similar to CIRCADIAN CLOCK-ASSOCIATED1 (CCA1) and ELONGATED HYPOCOTYL (LHY). Involved in the regulation of circadian clock by modulating the pattern of histone 3 (H3) acetylation. Functions as a transcriptional activator of evening element containing clock genes. Involved in heat shock response.
671	AT1G22950	epigenetic regulator	0.07927467314682714	INCURVATA11 (ICU11)	Belongs to the 2-oxoglutarate (2OG) and Fe(II)-dependent oxygenase superfamily proteins and contains an oxoglutarate/iron-dependent oxygenase domain (InterPro:IPR005123) of the prolyl 4-hydroxylase, alpha subunit subtype (P4Hc; InterPro:IPR006620), participates in epigenetic repression of flowering genes, works redundantly with CP2 to repress several members of the MADS-box transcription factors …
672	AT3G57800	TF	0.07926061240865327		basic helix-loop-helix (bHLH) DNA-binding superfamily protein;(source:Araport11)
673	AT3G51120	TF	0.07919415699349665	N/A	N/A
674	AT4G35040	TF	0.07906467638115643	(bZIP19)	Basic-region leucine zipper (bZIP19) transcription factor involved in the adaptation to zinc deficiency. Binds ZDRE motifs.
675	AT5G46690	TF	0.0789383019697732	BETA HLH PROTEIN 71 (bHLH071)	beta HLH protein 71;(source:Araport11)
676	AT1G58110	TF	0.07868637131172433		Basic-leucine zipper (bZIP) transcription factor family protein;(source:Araport11)
677	AT2G38090	TF	0.0784819170582335		Duplicated homeodomain-like superfamily protein;(source:Araport11)
678	AT5G49490	TF	0.07830473834677387	N/A	N/A
679	AT3G48430	epigenetic regulator	0.07788164175119441	RELATIVE OF EARLY FLOWERING 6 (REF6)	Relative of Early Flowering 6 (REF6) encodes a Jumonji N/C and zinc finger domain-containing protein that acts as a positive regulator of flowering in an FLC-dependent pathway. REF6 mutants have hyperacetylation of histone H4 at the FLC locus. REF6 interacts with BES1 in a Y2H assay and in vitro. REF6 may play a role in brassinoteroid signaling by affecting histone methylation in the promoters of…
680	AT1G07640	TF	0.07755457883122759	(OBP2)	A member of the DOF transcription factors. Prominently expressed in the phloem of leaves and other organs. Expression is induced by wounding, MeJA and insect feeding. Upregulates glucosinolate biosynthesis. PEAR protein involved in the formation of a short-range concentration gradient that peaks at protophloem sieve elements, and activates gene expression that promotes radial growth. Locally prom…
681	AT3G10760	TF	0.07752705992305857		Homeodomain-like superfamily protein;(source:Araport11)
682	AT4G39780	TF	0.07733123771066057		encodes a member of the DREB subfamily A-6 of ERF/AP2 transcription factor family. The protein contains one AP2 domain. There are 8 members in this subfamily including RAP2.4.
683	AT2G20400	TF	0.0773166447282768	PHR1-LIKE 4 (PHL4)	MYB-CC transcription factor. PHL4 is related to PHR1 (which regulates plant Pi starvation response) but it does not seem to have a significant role in Pi starvation.
684	AT5G19310	epigenetic regulator	0.07728439105768409	N/A	N/A
685	AT1G51140	TF	0.07683718615256667	FLOWERING BHLH 3 (FBH3)	Encodes a basic helix-loop-helix-type transcription factor involved in photoperiodism flowering. Binds to the E-box cis-element in the CONSTANS (CO) promoter to regulate flowering. Interacts with CFL1 and along with CFLAP2 negatively regulates cuticle development. Binds to the potassium channel gene KAT1 as a dimer. The DNA-binding capacity is inhibited in response to ABA through phosphorylation-…
686	AT1G69170	TF	0.07681869343420131	N/A	N/A
687	AT1G14685	TF	0.07681432999448251	BASIC PENTACYSTEINE 2 (BPC2)	Encodes a member of the BASIC PENTACYSTEINE (BPC) proteins. BPC proteins are plant-specific transcription factors present throughout land plants. BPC transcription factor family is integral for a wide range of processes that support normal growth and development.Along with BPC1, BPC2 binds to the promoter of and represses GALS1 thereby reducing beta 1,4- galactan accumulation.
688	AT3G44200	epigenetic regulator	0.07679494854531245	NIMA (NEVER IN MITOSIS, GENE A)-RELATED 6 (NEK6)	Encodes AtNek5, a member of the NIMA-related serine/threonine kinases (Neks) that have been linked to cell-cycle regulation in fungi and mammals. Plant Neks might be involved in plant development processes.Interacts physically with plant kinesins ARK1 and ARK2. Mutants show defects in root epidermal cell morphology, trichome branching and other epidermal cell abnormalities suggesting a rol e in e…
689	AT4G13640	TF	0.07678429846728539	UNFERTILIZED EMBRYO SAC 16 (UNE16)	Homeodomain-like superfamily protein;(source:Araport11)
690	AT1G14510	epigenetic regulator	0.07668310595137869	ALFIN-LIKE 7 (AL7)	Encodes a member of the Alfin1-like family of nuclear-localized PHD (plant homeodomain) domain containing proteins. All AL proteins except AL3 bind to di- or trimethylated histone H3 (H3K4me3/2). Members of this family include: AT5G05610 (AL1), AT3G11200 (AL2), AT3G42790 (AL3), AT5G26210 (AL4), AT5G20510 (AL5), AT2G02470 (AL6), AT1G14510 (AL7).
691	AT1G14790	epigenetic regulator	0.07654620990426945	RNA-DEPENDENT RNA POLYMERASE 1 (RDR1)	Encodes RNA-dependent RNA polymerase. While not required for virus-induced post-transcriptional gene silencing (PTGS), it can promote turnover of viral RNAs in infected plants. Nomenclature according to Xie, et al. (2004). Involved in the production of Cucumber Mosaic Virus siRNAs.
692	AT1G28520	TF	0.07653513204530651	VASCULAR PLANT ONE ZINC FINGER PROTEIN (VOZ1)	VOZ transcription factor which acts as positive regulator of several salt-responsive genes. Functionally redundant in salt stress with VOZ2.
693	AT5G25390	TF	0.07630537646302832	SHINE3 (SHN3)	encodes a member of the ERF (ethylene response factor) subfamily B-6 of ERF/AP2 transcription factor family. The protein contains one AP2 domain. There are 12 members in this subfamily including RAP2.11.
694	AT5G63090	TF	0.07618355037953473	N/A	N/A
695	AT4G00480	TF	0.07612905762242027	N/A	N/A
696	AT5G35330	epigenetic regulator	0.07607000321414582	METHYL-CPG-BINDING DOMAIN PROTEIN 02 (MBD02)	Protein containing methyl-CpG-binding domain.Has sequence similarity to human MBD proteins.
697	AT2G22430	TF	0.07603939687853009	HOMEOBOX PROTEIN 6 (HB6)	Encodes a homeodomain leucine zipper class I (HD-Zip I) protein that is a target of the protein phosphatase ABI1 and regulates hormone responses in Arabidopsis.
698	AT4G34000	TF	0.0758284584899262	ABSCISIC ACID RESPONSIVE ELEMENTS-BINDING FACTOR 3 (ABF3)	Encodes an ABA-responsive element-binding protein with similarity to transcription factors that is expressed in response to stress and abscisic acid.
699	AT3G24050	TF	0.07558289158842267	N/A	N/A
700	AT1G10240	TF	0.07547351322534114	FAR1-RELATED SEQUENCE 11 (FRS11)	FAR1-related sequence 11;(source:Araport11)
701	AT2G24430	TF	0.07544635137970039	NAC DOMAIN CONTAINING PROTEIN 38 (NAC038)	NAC domain containing protein 38;(source:Araport11)
702	AT5G18300	TF	0.07537026588384453	NAC DOMAIN CONTAINING PROTEIN 88 (NAC088)	NAC domain containing protein 88;(source:Araport11)
703	AT4G25530	TF	0.07528082633344789	FLOWERING WAGENINGEN (FWA)	Encodes a homeodomain-containing transcription factor that controls flowering. FWA is silenced in wild type plants and reverse of the imprinted silencing causes a late flowering phenotype. FWA gene contains two tandem repeats around the transcription start site that are necessary and sufficient for silencing via DNA methylation.
704	AT1G08970	TF	0.07513239588696351	NUCLEAR FACTOR Y, SUBUNIT C9 (NF-YC9)	Encodes a NUCLEAR FACTOR-Y C (NF-YC) homologue NF-YC9. NF-YC3., NF-YC4 and NF-YC9 redundantly modulate GA- and ABA-mediated seed germination.
705	AT2G27470	TF	0.0749551563226869	NUCLEAR FACTOR Y, SUBUNIT B11 (NF-YB11)	nuclear factor Y, subunit B11;(source:Araport11)
706	AT1G32330	TF	0.0747306353230515	HEAT SHOCK TRANSCRIPTION FACTOR A1D (HSFA1D)	Member of Heat Stress Transcription Factor (Hsf) family. Negatively regulated by HSP90.2.
707	AT2G27070	TF	0.07468885660566614	RESPONSE REGULATOR 13 (RR13)	member of Response Regulator: B- Type
708	AT1G15340	epigenetic regulator	0.07442940375939804	METHYL-CPG-BINDING DOMAIN 10 (MBD10)	Protein containing methyl-CpG-binding domain.Has sequence similarity to human MBD proteins.
709	AT1G33060	TF	0.07441992104770707	NAC 014 (NAC014)	NAC 014;(source:Araport11)
710	AT5G50570	TF	0.07414484624168671	SQUAMOSA PROMOTER-BINDING PROTEIN LIKE 13A (SPL13A)	Squamosa promoter-binding protein-like (SBP domain) transcription factor family protein;(source:Araport11)
711	AT3G21820	epigenetic regulator	0.07410089771827585	HISTONE-LYSINE N-METHYLTRANSFERASE ATXR2 (ATXR2)	histone-lysine N-methyltransferase ATXR2;(source:Araport11)
712	AT1G76710	epigenetic regulator	0.07394786076690801	ASH1-RELATED PROTEIN 1 (ASHH1)	SET domain group 26;(source:Araport11)
713	AT4G32730	TF	0.07377140741949302	(PC-MYB1)	Encodes a putative c-myb-like transcription factor with three MYB repeats.
714	AT4G00220	TF	0.07343881204665101	JAGGED LATERAL ORGANS (JLO)	Encodes a protein containing a LOB domain that is expressed in embryos, flower primordium and lateral floral organ boundaries. Overexpression is correlated with activation of STM and KNAT1 and down regulation of PIN1 and reduced auxin transport levels. Ectopic expression in plants results in premature termination of the shoot apical meristem and small, lobed leaves. A maternally expressed imprint…
715	AT3G49600	epigenetic regulator	0.07341098555651322	UBIQUITIN-SPECIFIC PROTEASE 26 (UBP26)	Encodes a ubiquitin-specific protease which catalyzes deubiquitination of histone H2B and is required for heterochromatin silencing.Loss of function mutations display autonomous endosperm development and embryo arrest. Loss of function also results in an increase in expression of the PcG complex target gene PHE1.
716	AT1G58220	TF	0.0733497547268093	DEVELOPMENT RELATED MYB-LIKE1 (DRMY1)	Plays an essential role in organ development by regulating cell expansion either directly by affecting cell wall architecture and/or cytoplasmic growth or indirectly through the ethylene and/or ABA signaling pathways.DRMY1 is Involved in regulating floral organ development, especially ensuring organ size robustness (PMID:32451448).
717	AT5G04560	epigenetic regulator	0.07333141195150265	DEMETER (DME)	Encodes a DNA glycosylase DEMETER (DME). Responsible for endosperm maternal-allele-specific hypomethylation at the MEDEA (MEA) gene. DME can excise 5-methylcytosine in vitro and when expressed in E. coli. DME establishes MEA imprinting by removing 5-methylcytosine to activate the maternal allele.
718	AT1G09540	TF	0.073290773718136	MYB DOMAIN PROTEIN 61 (MYB61)	Encodes putative transcription factor. Mutants lack of mucilage extrusion from the seeds during imbibition. Reduced quantities of mucilage are deposited during the development of the seed coat epidermis in myb61 mutants. Expressed in guard cells,loss of function mutations show an increase in stomatal pore opening suggesting a role in ABA independent regulation of stomatal pore size.
719	AT3G57980	TF	0.07325294172202428		DNA-binding bromodomain-containing protein;(source:Araport11)
720	AT5G14340	TF	0.07320229560899875	MYB DOMAIN PROTEIN 40 (MYB40)	Member of the R2R3 factor gene family.
721	AT5G58130	epigenetic regulator	0.0731453501723403	N/A	N/A
722	AT4G01520	TF	0.07314179901117758	NAC DOMAIN CONTAINING PROTEIN 67 (NAC067)	NAC domain containing protein 67;(source:Araport11)
723	AT1G62830	epigenetic regulator	0.07311406666974178	LSD1-LIKE 1 (LDL1)	Encodes a homolog of human Lysine-Specific Demethylase1. Involved in H3K4 methylation of target genes including the flowering time loci FLC and FWA. Located in nucleus. Negatively regulates root elongation. Involved in repression of LRP1 via histone deacetylation.
724	AT5G59820	TF	0.0728072252480514	RESPONSIVE TO HIGH LIGHT 41 (RHL41)	Encodes a zinc finger protein involved in high light and cold acclimation. Overexpression of this putative transcription factor increases the expression level of 9 cold-responsive genes and represses the expression level of 15 cold-responsive genes, including CBF genes. Also, lines overexpressing this gene exhibits a small but reproducible increase in freeze tolerance. Because of the repression o…
725	AT1G50600	TF	0.07242322800964912	SCARECROW-LIKE 5 (SCL5)	Encodes a scarecrow-like protein (SCL5). Member of GRAS gene family.
726	AT5G50820	TF	0.07228961082124302	NAC DOMAIN CONTAINING PROTEIN 97 (NAC097)	NAC domain containing protein 97;(source:Araport11)
727	AT3G12130	TF	0.07222137184508254	(KHZ1)	KHZ1 is a CCCH zinc-finger and KH domain protein belonging to the VII subfamily. It is expressed throughout the plant. Highly similar to KHZ2. khz1 mutants are late flowering and double mutants with khz2 are even more late flowering. Overexpression leads to increased rates of leaf senescence.
728	AT5G51980	TF	0.07220064066365149		Transducin/WD40 repeat-like superfamily protein;(source:Araport11)
729	AT1G18330	TF	0.07216361041273164	EARLY-PHYTOCHROME-RESPONSIVE1 (EPR1)	EARLY-PHYTOCHROME-RESPONSIVE1
730	AT1G49560	TF	0.07205492226250021	HRS1 HOMOLOG6 (HHO6)	Homeodomain-like superfamily protein;(source:Araport11)
731	AT2G22740	epigenetic regulator	0.07198454243678602	N/A	N/A
732	AT1G76380	epigenetic regulator	0.07183324967277183		DNA-binding bromodomain-containing protein;(source:Araport11)
733	AT3G19500	TF	0.07164082053930218		basic helix-loop-helix (bHLH) DNA-binding superfamily protein;(source:Araport11)
734	AT2G24790	TF	0.07154941600917615	CONSTANS-LIKE 3 (COL3)	Positive regulator of photomorphogenesis that acts downstream of COP1 but can promote lateral root development independently of COP1 and also function as a daylength-sensitive regulator of shoot branching. The mRNA is cell-to-cell mobile.
735	AT4G25400	TF	0.07154810275320395		basic helix-loop-helix (bHLH) DNA-binding superfamily protein;(source:Araport11)
736	AT1G66050	epigenetic regulator	0.07147314201951323	N/A	N/A
737	AT5G64220	TF	0.07136813394286881	CALMODULIN-BINDING TRANSCRIPTION ACTIVATOR 2 (CAMTA2)	CAMTA2 proteins bind to the AtALMT1 promoter at in vitro. The gene itself is Al inducible, and AtALMT1 expression is partially repressed in camta2 mutant. The mRNA is cell-to-cell mobile.
738	AT2G40470	TF	0.07132681512820073	LOB DOMAIN-CONTAINING PROTEIN 15 (LBD15)	LOB-domain containing protein. Involved in regulation of xylem differentiation- acts as a regulator of VND7 which is a master regulator of xylem cell differentiation.
739	AT1G77950	TF	0.07124227389880601	AGAMOUS-LIKE 67 (AGL67)	Cooperates with the histone mark reader EBS to modulate seed germination under high temperature.
740	AT1G71030	TF	0.0709986492230061	MYB-LIKE 2 (MYBL2)	Encodes a putative myb family transcription factor. In contrast to most other myb-like proteins its myb domain consists of a single repeat. A proline-rich region potentially involved in transactivation is found in the C-terminal part of the protein. Its transcript accumulates mainly in leaves.
741	AT2G31215	TF	0.07092122376409075		basic helix-loop-helix (bHLH) DNA-binding superfamily protein;(source:Araport11)
742	AT5G39860	TF	0.07080949686789077	PACLOBUTRAZOL RESISTANCE1 (PRE1)	Encodes PRE1 (PACLOBUTRAZOL RESISTANCE1). PRE1 and IBH1 form a pair of antagonistic HLH/bHLH transcription factors that function downstream of BZR1 to mediate brassinosteroid regulation of cell elongation. BNQ1 is directly and negatively regulated by AP3 and PI in petals.Required for appropriate regulation of flowering time.
743	AT5G60200	TF	0.07075130476658599	TARGET OF MONOPTEROS 6 (TMO6)	Encodes a Dof-type transcription factor. PEAR protein involved in the formation of a short-range concentration gradient that peaks at protophloem sieve elements, and activates gene expression that promotes radial growth. Locally promotes transcription of inhibitory HD-ZIP III genes, and thereby establishes a negative-feedback loop that forms a robust boundary that demarks the zone of cell divisio…
744	AT2G28810	TF	0.07069413147370815		Dof-type zinc finger DNA-binding family protein;(source:Araport11)
745	AT4G28815	TF	0.07068396417307601	N/A	N/A
746	AT4G19630	TF	0.07058898848950816		winged-helix DNA-binding transcription factor family protein;(source:Araport11)
747	AT2G30580	epigenetic regulator	0.07052910041733987	DREB2A-INTERACTING PROTEIN 2 (DRIP2)	Encodes a C3HC4 RING-domain-containing ubiquitin E3 ligase capable of interacting with DREB2A. DRIP2 seems to be involved in regulating stress-related transcriptional changes and drought tolerance.
748	AT5G52660	TF	0.07051581185715336	REVEILLE 6 (RVE6)	Encodes RVE6, a homolog of the circadian rhythm regulator RVE8. rve4 rve6 rve8 triple mutants display an extremely long circadian period, with delayed and reduced expression of evening-phased clock genes.
749	AT2G31370	TF	0.07044170636989515	POSF21 (POSF21)	Basic-leucine zipper (bZIP) transcription factor family protein;(source:Araport11)
750	AT5G44160	TF	0.07036596266035934	N/A	N/A
751	AT5G26170	TF	0.07034007560228347	WRKY DNA-BINDING PROTEIN 50 (WRKY50)	member of WRKY Transcription Factor; Group II-c. Involved in jasmonic acid inducible defense responses.
752	AT5G23570	epigenetic regulator	0.07025161461827857	SUPPRESSOR OF GENE SILENCING 3 (SGS3)	Required for posttranscriptional gene silencing and natural virus resistance.SGS3 is a member of an 'unknown' protein family. Members of this family have predicted coiled coiled domains suggesting oligomerization and a potential zinc finger domain. Involved in the production of trans-acting siRNAs, through direct or indirect stabilization of cleavage fragments of the primary ta-siRNA transcript. …
753	AT1G14350	TF	0.07023453841155985	FOUR LIPS (FLP)	Encodes a putative MYB transcription factor involved in stomata development, loss of FLP activity results in a failure of guard mother cells (GMCs) to adopt the guard cell fate, thus they continue to divide resulting in abnormal stomata consisting of clusters of numerous guard cell-like cells. This phenotype is enhanced in double mutants with MYB88. Its transcript levels change after inducing MUT…
754	AT3G20740	epigenetic regulator	0.06999420091869316	FERTILIZATION-INDEPENDENT ENDOSPERM (FIE)	Encodes a protein similar to the transcriptional regular of the animal Polycomb group and is involved in regulation of establishment of anterior-posterior polar axis in the endosperm and repression of flowering during vegetative phase. Mutation leads endosperm to develop in the absence of fertilization and flowers to form in seedlings and non-reproductive organs. Also exhibits maternal effect gam…
755	AT3G15210	TF	0.06990658686278785	ETHYLENE RESPONSIVE ELEMENT BINDING FACTOR 4 (ERF4)	Encodes a member of the ERF (ethylene response factor) subfamily B-1 of ERF/AP2 transcription factor family (ATERF-4). The protein contains one AP2 domain. Acts as a negative regulator of JA-responsive defense gene expression and resistance to the necrotrophic fungal pathogen Fusarium oxysporum and antagonizes JA inhibition of root elongation. The mRNA is cell-to-cell mobile.
756	AT5G66770	TF	0.06979334266188493		GRAS family transcription factor;(source:Araport11)
757	AT1G43160	TF	0.06972151914002442	RELATED TO AP2 6 (RAP2.6)	encodes a member of the ERF (ethylene response factor) subfamily B-4 of ERF/AP2 transcription factor family (RAP2.6). The protein contains one AP2 domain. There are 7 members in this subfamily.
758	AT4G36290	epigenetic regulator	0.06959449989971826	COMPROMISED RECOGNITION OF TCV 1 (CRT1)	R-protein-interacting protein that localizes to endosomes and functions in resistance gene?mediated immunity. Belongs to the conserved Microrchidia (MORC) adenosine triphosphatase (ATPase) family, predicted to catalyze alterations in chromosome superstructure. Required for heterochromatin condensation and gene silencing.
759	AT2G33480	TF	0.06947065892130415	NAC DOMAIN CONTAINING PROTEIN 41 (NAC041)	NAC domain containing protein 41;(source:Araport11)
760	AT3G24120	TF	0.06941996709506602	PHR1-LIKE 2 (PHL2)	MYB-CC protein involved in regulation of response to phosphate starvation.
761	AT5G16540	TF	0.06929886769517297	N/A	N/A
762	AT1G79580	TF	0.06922289465917841	SOMBRERO (SMB)	NAC-domain protein. Involved in root cap development. Involved in a regulatory feedback loop with FEZ. FEZ activates SMB in hte root cap daughter cells soon after division, and SMB in turn represses FEZ expression in these cells, thereby preventing further stem cell divisions.
763	AT3G21430	TF	0.06917739608523737	ALWAYS EARLY 3 (ALY3)	DNA binding protein;(source:Araport11)
764	AT4G26640	TF	0.0691760683468887	N/A	N/A
765	AT1G78600	TF	0.06916211287605302	LIGHT-REGULATED ZINC FINGER PROTEIN 1 (LZF1)	light-regulated zinc finger protein 1;(source:Araport11)
766	AT5G47670	TF	0.06912298271032424	NUCLEAR FACTOR Y, SUBUNIT B6 (NF-YB6)	Encodes LEC1-Like (L1L), closely related to LEC1 (Leafy Cotyledon1). Functions as a regulator of embryo development.
767	AT4G27910	epigenetic regulator	0.06906801228640566	SET DOMAIN PROTEIN 16 (SDG16)	Encodes a SET domain containing protein, putative H3K4 methyltransferase.
768	AT5G60120	TF	0.06900304357641769	TARGET OF EARLY ACTIVATION TAGGED (EAT) 2 (TOE2)	AP2 family transcription factor that is involved in regulation of flowering and innate immunity.Interacts with CRY1 and CRY2 during flowering as part of a regulatory circuit including FT and CO. TOE1/TOE2 are also targets of MiR172b repression and functions in regulation of innate immunity via repression of FLS.
769	AT1G21200	TF	0.06879804039223766		sequence-specific DNA binding transcription factor;(source:Araport11)
770	AT2G24830	TF	0.06807571521741522		zinc finger (CCCH-type) family protein / D111/G-patch domain-containing protein;(source:Araport11)
771	AT5G49200	TF	0.06790735871704329		WD-40 repeat family protein / zfwd4 protein (ZFWD4);(source:Araport11)
772	AT4G33880	TF	0.06787653734868528	ROOT HAIR DEFECTIVE 6-LIKE 2 (RSL2)	RSL2 was expressed concurrently with RSL4 and its expression was controlled by RHD6 and RSL1. Required for root-hair growth.
773	AT1G62310	epigenetic regulator	0.06778844455617887	(JMJ29)	Encodes a probable H3K9me2 demethylase. Functions in trichome morphogenesis via regulation of GL3.
774	AT3G57480	TF	0.0677273856047965	STRESS ASSOCIATED PROTEIN 13 (SAP13)	SAP1 is a protein of unknown function whose expression is responsive to abiotic stressors including metals, salt, and ABA. Over expression confers increased tolerance to a variety of abiotic stressors.
775	AT5G43175	TF	0.06719979859120204		basic helix-loop-helix (bHLH) DNA-binding superfamily protein;(source:Araport11)
776	AT4G14410	TF	0.06715879086229244	BASIC HELIX-LOOP-HELIX 104 (bHLH104)	Basic helix loop helix transcription factor involved in stress mediated signaling during germination.
777	AT5G58010	TF	0.06714156345709013	LJRHL1-LIKE 3 (LRL3)	Encodes a basic helix-loop-helix (bHLH) protein that regulates root hair development. One of the three Arabidopsis homologs of the Lotus japonicus ROOTHAIRLESS1 (LjRHL1) gene: At2g24260 (AtLRL1), At4g30980 (AtLRL2), and At5g58010 (AtLRL3).
778	AT4G34680	TF	0.06709211953629687	GATA TRANSCRIPTION FACTOR 3 (GATA3)	Encodes a member of the GATA factor family of zinc finger transcription factors.
779	AT5G43270	TF	0.067075355044008	SQUAMOSA PROMOTER BINDING PROTEIN-LIKE 2 (SPL2)	Member of the SPL (squamosa-promoter binding protein-like) gene family, a novel gene family encoding DNA binding proteins and putative transcription factors. In conjunction with SPL10 and SPL11, SPL2 redundantly controls proper development of lateral organs in association with shoot maturation in the reproductive phase. SPL2, SPL10, and SPL11, suppress root regeneration with age by inhibiting wou…
780	AT5G57660	TF	0.06705334987803871	CONSTANS-LIKE 5 (COL5)	CONSTANS-like 5;(source:Araport11)
781	AT1G13300	TF	0.06667174488414995	N/A	N/A
782	AT5G47370	TF	0.06619462218933526	(HAT2)	homeobox-leucine zipper genes induced by auxin, but not by other phytohormones. Plays opposite roles in the shoot and root tissues in regulating auxin-mediated morphogenesis.
783	AT5G14620	epigenetic regulator	0.06585100991848973	DOMAINS REARRANGED METHYLTRANSFERASE 2 (DRM2)	A putative DNA methyltransferase with rearranged catalytic domains; similar to mammalian DNMT3 methyltransferases; contains UBA domains. The 3'-end proximal part of the gene coding region is highly methylated at both adenine and cytosine residues.
784	AT1G21340	TF	0.06579215034900833		Dof-type zinc finger DNA-binding family protein;(source:Araport11)
785	AT5G04760	TF	0.0656767844437016	N/A	N/A
786	AT5G50915	TF	0.06561951096387092		basic helix-loop-helix (bHLH) DNA-binding superfamily protein;(source:Araport11)
787	AT5G60910	TF	0.06541534260066252	AGAMOUS-LIKE 8 (AGL8)	MADS box gene negatively regulated by APETALA1
788	AT1G58100	TF	0.06501116257196461	TCP DOMAIN PROTEIN 8 (TCP8)	Encodes TCP8, belongs to the TCP transcription factor family known to bind site II elements in promoter regions. Modulates GA-dependent stamen filament elongation by direct activation of SAUR63 subfamily genes through conserved target sites in their promoters.
789	AT3G20310	TF	0.06493897938527221	ETHYLENE RESPONSE FACTOR 7 (ERF7)	Encodes a member of the ERF (ethylene response factor) subfamily B-1 of ERF/AP2 transcription factor family (ATERF-7). The protein contains one AP2 domain. Phosphorylated by PKS3 in vitro. Involved in ABA-mediated responses. Acts as a repressor of GCC box?mediated transcription together with AtSin3 and HDA19.
790	AT5G11470	epigenetic regulator	0.06467913616879517	INCREASE IN BONSAI METHYLATION 2 (IBM2)	SG1 is a Bromo-Adjacent Homology (BAH) domain containing protein involved in CHG methylation within genebodies. Loss of function results in pleiotrophic developmental effects that increase after 4 generations.
791	AT3G47500	TF	0.06454998970940505	CYCLING DOF FACTOR 3 (CDF3)	Dof-type zinc finger domain-containing protein, identical to H-protein promoter binding factor-2a GI:3386546 from (Arabidopsis thaliana). Interacts with LKP2 and FKF1, but its overexpression does not change flowering time under short or long day conditions.
792	AT5G56620	TF	0.06448962566105278	NAC DOMAIN CONTAINING PROTEIN 99 (NAC099)	NAC domain containing protein 99;(source:Araport11)
793	AT5G45420	TF	0.06440582438413549	MEMBRANE ANCHORED MYB (maMYB)	The gene encodes a MYB transcription factor belons to R2R3-MYB family of transcription factors. Knock-down mutant analysis indicates its role in root hair elongation.
794	AT3G53340	TF	0.06423428887444296	NUCLEAR FACTOR Y, SUBUNIT B10 (NF-YB10)	nuclear factor Y, subunit B10;(source:Araport11)
795	AT2G04880	TF	0.06418720857449213	ZINC-DEPENDENT ACTIVATOR PROTEIN-1 (ZAP1)	Encodes WRKY1, a member of the WRKY transcription factors in plants involved in disease resistance, abiotic stress, senescence as well as in some developmental processes. WRKY1 is involved in the salicylic acid signaling pathway. The crystal structure of the WRKY1 C-terminal domain revealed a zinc-binding site and identified the DNA-binding residues of WRKY1. The mRNA is cell-to-cell mobile.
796	AT4G32890	TF	0.06389198540938948	GATA TRANSCRIPTION FACTOR 9 (GATA9)	Encodes a member of the GATA factor family of zinc finger transcription factors.
797	AT4G22140	epigenetic regulator	0.06383558460966368	EARLY BOLTING IN SHORT DAYS (EBS)	Encoding a chromatin remodeling factor that regulates flowering time.
798	AT5G56110	TF	0.0637457440107443	(MYB80)	Encodes a member of the R2R3 MYB transcription factor gene family that is required for anther development by regulation tapetum development, callose dissolution and exine formation. It acts upstream of MS2.
799	AT3G10480	TF	0.06363695963450322	NAC DOMAIN CONTAINING PROTEIN 50 (NAC050)	Encodes a NAC transcription factor that physically associates with the histone H3K4 demethylase JMJ14 and through that association is involved in transcriptional repression and flowering time control. It binds the NAC-binding site, the Mitochondrial Dysfunction Motif.
800	AT5G37800	TF	0.06349257648454752	RHD SIX-LIKE 1 (RSL1)	RHD SIX-LIKE 1;(source:Araport11)
801	AT2G47260	TF	0.0633992647303003	WRKY DNA-BINDING PROTEIN 23 (WRKY23)	Encodes a member of WRKY Transcription Factor; Group I. Involved in nematode feeding site establishment and auxin mediated PIN polar localization in roots. Expression is induced by auxin.
802	AT1G68670	TF	0.06319806264719559	(HHO2)	HHO2 is a HRS1 homolog. Nitrate-inducible expression. Also induced in roots by low Pi and is likely involved in maintaining phosphate homeostasis. It is target of PHR1.Both HHO2 and HRS1 are involved in Ni cross regulation of Pi signaling. They function as transcriptional repressors of SPX1, SPX2, and SPX4 as part of a cascade to regulate nitrogen and phosphorus balance. Transcriptional repressor…
803	AT3G48590	TF	0.0630985022428371	N/A	N/A
804	AT3G61740	epigenetic regulator	0.06291629136036522	SET DOMAIN PROTEIN 14 (SDG14)	Encodes SET domain containing protein that acts redundantly with ATX4/5 to regulate histone H3-K4 methylation.
805	AT1G07520	TF	0.06290511861887105		GRAS family transcription factor;(source:Araport11)
806	AT1G30210	TF	0.06279416125457703	N/A	N/A
807	AT4G13980	TF	0.06271017334692737	(AT-HSFA5)	member of Heat Stress Transcription Factor (Hsf) family
808	AT5G24800	TF	0.06266879227794064	BASIC LEUCINE ZIPPER 9 (BZIP9)	Encodes bZIP protein BZO2H2.
809	AT1G30810	epigenetic regulator	0.06252710349100463	JUMONJI DOMAIN-CONTAINING PROTEIN 18 (JMJ18)	JMJ18 encodes a novel JmjC domain- containing histone H3K4 demethylase.
810	AT3G03450	TF	0.062457566641537635	RGA-LIKE 2 (RGL2)	Encodes a DELLA protein, a member of the GRAS superfamily of putative transcription factors. DELLA proteins restrain the cell proliferation and expansion that drives plant growth. Negative regulator of the response to GA in controlling seed germination. GA triggers the degradation of RGL2 protein in a process blocked by both proteasome inhibitors and serine/threonine phosphatase inhibitors. The p…
811	AT3G57920	TF	0.062342060066020825	SQUAMOSA PROMOTER BINDING PROTEIN-LIKE 15 (SPL15)	Encodes a putative transcriptional regulator that is involved in the vegetative to reproductive phase transition. Expression is regulated by MIR156b.
812	AT1G32150	TF	0.06229676588736033	BASIC REGION/LEUCINE ZIPPER TRANSCRIPTION FACTOR 68 (bZIP68)	Encodes a G group bZIP transcription factor family member that can bind cis elements with an ACGT core, such as G-box, Hex, C-box and As-1. The protein is localized in the nucleus and can homodimerize and can heterodimerize with other G group members.
813	AT5G23090	TF	0.06224175557842815	NUCLEAR FACTOR Y, SUBUNIT B13 (NF-YB13)	nuclear factor Y, subunit B13;(source:Araport11)
814	AT3G29020	TF	0.062096089350510225	MYB DOMAIN PROTEIN 110 (MYB110)	Encodes a putative transcription factor (MYB110).
815	AT4G11250	TF	0.06206040444171027	AGAMOUS-LIKE 52 (AGL52)	AGAMOUS-like 52;(source:Araport11)
816	AT3G57670	TF	0.06203335033258736	NO TRANSMITTING TRACT (NTT)	Encodes a a C2H2/C2HC zinc finger transcription factor specifically expressed in the transmitting tract and involved in transmitting tract development and pollen tube growth.Acts redundantly with WIP4 and WIP5 to determine distal cell fate in the root. MP binds to regulatory elements within the NTT locus and likely regulates its expression.
817	AT1G54060	TF	0.06177820321793421	6B-INTERACTING PROTEIN 1-LIKE 1 (ASIL1)	Member of the trihelix DNA binding protein family. Nuclear localized. Involved in repressing seed maturation genes during seed germination and seedling development.
818	AT5G12850	TF	0.06162815775501505	TANDEM ZINC FINGER 8 (TZF8)	CCCH-type zinc finger protein with ARM repeat domain-containing protein;(source:Araport11)
819	AT5G41020	TF	0.06161768185874082		myb family transcription factor;(source:Araport11)
820	AT1G01010	TF	0.061522192032268164	NAC DOMAIN CONTAINING PROTEIN 1 (NAC001)	NAC domain containing protein 1;(source:Araport11)
821	AT2G43500	TF	0.061509189367145015	NIN-LIKE PROTEIN 8 (NLP8)	Plant regulator RWP-RK family protein;(source:Araport11)
822	AT5G61430	TF	0.0612199571778881	NAC DOMAIN CONTAINING PROTEIN 100 (NAC100)	NAC domain containing protein 100;(source:Araport11)
823	AT3G19290	TF	0.06101436160507252	ABRE BINDING FACTOR 4 (ABF4)	bZIP transcription factor with specificity for abscisic acid-responsive elements (ABRE). Mediates ABA-dependent stress responses.ABF4 acts through SnRK2 pathway and binds to ABA response elements of the promoters of NYE1 and regulates their expression to promote chlorophyll degradation.
824	AT3G10010	epigenetic regulator	0.0607201659351542	DEMETER-LIKE 2 (DML2)	Encodes a protein with DNA glycosylase activity that is involved in maintaining methylation marks.
825	AT5G01380	TF	0.060582441342727715	N/A	N/A
826	AT1G33280	TF	0.06055101247834337	NAC DOMAIN CONTAINING PROTEIN 15 (NAC015)	NAC domain protein. SMB, BRN1, and BRN2 act to regulate root cap maturation, in a partially redundant fashion.BRN1 and BRN2, control the cell wall maturation processes that are required to detach root cap layers from the root.
827	AT1G68920	TF	0.06053607886657154	CIB1 LIKE PROTEIN 1 (CIL1)	basic helix-loop-helix (bHLH) DNA-binding superfamily protein;(source:Araport11)
828	AT2G36010	TF	0.06033870751078911	E2F TRANSCRIPTION FACTOR 3 (E2F3)	Member of the E2F transcription factors, (cell cycle genes), key components of the cyclin D/retinoblastoma/E2F pathway.
829	AT2G24840	TF	0.06025831538870038	AGAMOUS-LIKE 61 (AGL61)	Encodes a member of the Agamous-like family of transcription factors. Localized to the nucleus in the central cell and endosperm of the female gametophyte. Loss of function mutations show reduced female fertility. Fifty percent of ovules have defective central cells with abnormal morphology and patterns of gene expression. Upon fertilization 50% of seeds abort. Using yeast two hybrid assays AGL61…
830	AT1G29160	TF	0.060222337165216376	N/A	N/A
831	AT5G60690	TF	0.06011511143959719	N/A	N/A
832	AT5G57720	TF	0.05994465132203752		AP2/B3-like transcriptional factor family protein;(source:Araport11)
833	AT3G19070	TF	0.05992533251248836		Homeodomain-like superfamily protein;(source:Araport11)
834	AT2G30340	TF	0.05978949182886136	N/A	N/A
835	AT3G18960	TF	0.05965826531715099	REPRODUCTIVE MERISTEM 7 (REM7)	Together with ATHB25 induces the expression of genes controlling shoot stem characteristics by ectopic expression in roots.
836	AT5G67580	TF	0.059656090534240626	(TRB2)	Encodes a telomeric DNA binding protein and Single Myb Histone (SMH) gene family member. In vitro, the protein preferentially binds double-stranded telomeric repeats, but it can also bind to the single G-rich telomeric strand.
837	AT5G65230	TF	0.05943991911792799	MYB DOMAIN PROTEIN 53 (MYB53)	Member of the R2R3 factor gene family.
838	AT5G17800	TF	0.05937718111905393	MYB DOMAIN PROTEIN 56 (MYB56)	Member of the R2R3 factor gene family that acts as a cell-specific repressor of quiescent center (QC) divisions in the primary root, acting through the BR signaling pathway. Works with BES1 to regulate QC division in the root.
839	AT3G63350	TF	0.05933606074841535	N/A	N/A
840	AT5G21120	TF	0.05901430650330958	ETHYLENE-INSENSITIVE3-LIKE 2 (EIL2)	ethylene-insensitive3-like2 (EIL2)
841	AT5G20240	TF	0.05886065651891305	PISTILLATA (PI)	Floral homeotic gene encoding a MADS domain transcription factor. Required for the specification of petal and stamen identities.
842	AT5G46550	epigenetic regulator	0.05870470735059018		DNA-binding bromodomain-containing protein;(source:Araport11)
843	AT2G46270	TF	0.058584526649586466	N/A	N/A
844	AT3G49530	TF	0.058583564263116686	N/A	N/A
845	AT5G60830	TF	0.05846710255169039	BASIC LEUCINE-ZIPPER 70 (bZIP70)	basic leucine-zipper 70;(source:Araport11)
846	AT3G54610	epigenetic regulator	0.0583875347588337	HISTONE ACETYLTRANSFERASE OF THE GNAT FAMILY 1 (HAG1)	Encodes a histone acetyltransferase that plays a role in the determination of the embryonic root-shoot axis. It is also required to regulate the floral meristem activity by modulating the extent of expression of WUS and AG. In addition, it is involved in stem cuticular wax accumulation by modulating CER3 expression via H3K9/14 acetylation. In other eukaryotes, this protein is recruited to specifi…
847	AT1G23380	TF	0.058343791232260765	KNOTTED1-LIKE HOMEOBOX GENE 6 (KNAT6)	homeodomain transcription factor KNAT6, belonging to class I of KN transcription factor family (which also includes KNAT1 and KNAT2). Expression is increased in as and bop1 leaf mutants.
848	AT1G28420	TF	0.058309720396003774	HOMEOBOX-1 (HB-1)	homeobox-1;(source:Araport11)
849	AT4G17230	TF	0.058054234381080816	SCARECROW-LIKE 13 (SCL13)	Encodes a scarecrow-like protein (SCL13). Member of GRAS gene family. Regulated by heat shock.
850	AT5G63080	epigenetic regulator	0.05802465713838774	JUMONJI DOMAIN-CONTAINING PROTEIN 20 (JMJ20)	Encodes a HR demethylase that acts as a positive regulator of seed germination in the PHYB-PIL5-SOM pathway.
851	AT1G18860	TF	0.05797653297434409	N/A	N/A
852	AT2G33710	TF	0.05794952912192616		encodes a member of the ERF (ethylene response factor) subfamily B-4 of ERF/AP2 transcription factor family. The protein contains one AP2 domain. There are 7 members in this subfamily.
853	AT5G63420	TF	0.057945346479883336	EMBRYO DEFECTIVE 2746 (emb2746)	Encodes a member of the metallo-beta-lactamase protein family that plays a vital role in embryo morphogenesis and apical-basal pattern formation by regulating chloroplast development. In bacteria, RNase J plays an important role in rRNA maturation and in the 5&#8242; stability of mRNA.
854	AT4G34590	TF	0.057943529471098515	G-BOX BINDING FACTOR 6 (GBF6)	Encodes a basic domain leucine zipper (bZip) transcription factor bZIP11. Translation is repressed by sucrose. Directly regulates gene expression of ASN1 and ProDH2, which are enzyme-coding genes involved in amino acid metabolism.
855	AT3G28910	TF	0.05790565207760975	MYB DOMAIN PROTEIN 30 (MYB30)	Encodes a MYB family transcriptional regulator.It is a a positive regulator of the pathogen-induced hypersensitive response and of brassinosteroid and abscisic acid signaling and a negative regulator of photomorphogenesis. Accumulation of MYB30 is light regulated and activity is modulated by SUMOlaytion. MYB30 can for complexes with different bHLH components to regulate expression of different pa…
856	AT3G51080	TF	0.057772985770017785	GATA TRANSCRIPTION FACTOR 6 (GATA6)	Encodes a member of the GATA factor family of zinc finger transcription factors.
857	AT3G62090	TF	0.0575235436885272	PHYTOCHROME INTERACTING FACTOR 3-LIKE 2 (PIL2)	encodes a novel Myc-related bHLH transcription factor, which physically associated with APRR1/TOC1 and is a member of PIF3 transcription factor family.
858	AT4G33280	TF	0.05739117203619905		AP2/B3-like transcriptional factor family protein;(source:Araport11)
859	AT5G49430	epigenetic regulator	0.057332296550487126		WD40/YVTN repeat and Bromo-WDR9-I-like domain-containing protein;(source:Araport11)
860	AT2G43280	TF	0.057307489603506234	FAR1-RELATED SEQUENCES-RELATED FACTOR4 (FRF4)	Encodes one of four FRS (FAR1-RELATED SEQUENCE) factor-like genes in Arabidopsis. FRS factors are characterized by having an N-terminal C2H2-type chelating motif of the WRKY- Glial Cell Missing1 family, a central core transposase domain of Mutator-like element transposases, and a C-terminal SWIM domain. The four FRF-like genes in Arabidopsis share only the N-terminal motif with FRS proteins.
861	AT4G06634	TF	0.057286529745242565	N/A	N/A
862	AT2G42660	TF	0.057213886314415575	N/A	N/A
863	AT1G34180	TF	0.05717720501276548	NAC DOMAIN CONTAINING PROTEIN 16 (NAC016)	NAC domain containing protein 16;(source:Araport11)
864	AT5G67300	TF	0.056987328952682326	N/A	N/A
865	AT3G61850	TF	0.056923083714021876	DOF AFFECTING GERMINATION 1 (DAG1)	Zinc finger transcription factor of the Dof family involved in the control of seed germination.
866	AT4G36900	TF	0.05690513179642765	RELATED TO AP2 10 (RAP2.10)	Encodes a member of the DREB subfamily A-5 of ERF/AP2 transcription factor family (RAP2.10). The protein contains one AP2 domain. There are 16 members in this subfamily including RAP2.9 and RAP2.1.
867	AT1G64620	TF	0.056870920510757435	N/A	N/A
868	AT5G44280	epigenetic regulator	0.05686687037259752	N/A	N/A
869	AT3G04070	TF	0.056805147417203626	NAC DOMAIN CONTAINING PROTEIN 47 (NAC047)	NAC domain containing protein 47;(source:Araport11)
870	AT1G55250	epigenetic regulator	0.0566934244819209	HISTONE MONO-UBIQUITINATION 2 (HUB2)	Encodes one of two orthologous E3 ubiquitin ligases in Arabidopsis that are involved in monoubiquitination of histone H2B.
871	AT1G05460	epigenetic regulator	0.05662250549747335	SILENCING DEFECTIVE (SDE3)	Encodes a protein with similarity to RNA helicases. Mutants are defective in post-transcriptional gene silencing.
872	AT5G25830	TF	0.05652992052100569	GATA TRANSCRIPTION FACTOR 12 (GATA12)	Encodes a member of the GATA factor family of zinc finger transcription factors.
873	AT5G08520	TF	0.05629484940819576	N/A	N/A
874	AT1G54830	TF	0.056049145382176986	NUCLEAR FACTOR Y, SUBUNIT C3 (NF-YC3)	Encodes a NUCLEAR FACTOR-Y C (NF-YC) homologue NF-YC3. NF-YC3., NF-YC4 and NF-YC9 redundantly modulate GA- and ABA-mediated seed germination.
875	AT5G01200	TF	0.05603641032513335	N/A	N/A
876	AT5G11590	TF	0.055854689758179935	N/A	N/A
877	AT1G01060	TF	0.05583844808809599	LATE ELONGATED HYPOCOTYL (LHY)	LHY encodes a myb-related putative transcription factor involved in circadian rhythm along with another myb transcription factor CCA1
878	AT2G40140	TF	0.05573332236020642	(CZF1)	zinc finger (CCCH-type) family protein;(source:Araport11)
879	AT5G66320	TF	0.05566973908222656	N/A	N/A
880	AT5G18550	TF	0.05566608798435045		Zinc finger C-x8-C-x5-C-x3-H type family protein;(source:Araport11)
881	AT2G37060	TF	0.05557457484556918	NUCLEAR FACTOR Y, SUBUNIT B8 (NF-YB8)	nuclear factor Y, subunit B8;(source:Araport11)
882	AT1G19220	TF	0.055458692614280235	N/A	N/A
883	AT5G67190	TF	0.05531662415509428	DREB AND EAR MOTIF PROTEIN 2 (DEAR2)	encodes a member of the DREB subfamily A-5 of ERF/AP2 transcription factor family. The protein contains one AP2 domain. There are 16 members in this subfamily including RAP2.1, RAP2.9 and RAP2.10.
884	AT5G52600	TF	0.05529953050663148	MYB DOMAIN PROTEIN 82 (MYB82)	Encodes a nuclear-localized transcription activator that is a member of the R2R3 factor gene family. MYB82 and GL1 can form homodimers and heterodimers at R2R3-MYB domains. At least one of the two introns in MYB82 is essential to the protein?s trichome developmental function.
885	AT4G05100	TF	0.05529898332070717	MYB DOMAIN PROTEIN 74 (MYB74)	Member of the R2R3 factor gene family.
886	AT5G42630	TF	0.05527636298139904	ABERRANT TESTA SHAPE (ATS)	Encodes a member of the KANADI family of putative transcription factors. Involved in integument formation during ovule development and expressed at the boundary between the inner and outer integuments. It is essential for directing laminar growth of the inner integument.Along with KAN1 and KAN2, KAN4 is involved in proper localization of PIN1 in early embryogenesis.
887	AT1G69580	TF	0.05503434190571422		Homeodomain-like superfamily protein;(source:Araport11)
888	AT5G48560	TF	0.054998098443237976	CRY2-INTERACTING BHLH 2 (CIB2)	basic helix-loop-helix (bHLH) DNA-binding superfamily protein;(source:Araport11)
889	AT5G28290	epigenetic regulator	0.054942477020904185	NIMA-RELATED KINASE 3 (NEK3)	Encodes AtNek3, a member of the NIMA-related serine/threonine kinases (Neks) that have been linked to cell-cycle regulation in fungi and mammals. Plant Neks might be involved in plant development processes.
890	AT2G42280	TF	0.05472918523538869	FLOWERING BHLH 4 (FBH4)	basic helix-loop-helix (bHLH) DNA-binding superfamily protein;(source:Araport11)
891	AT4G24060	TF	0.05470858601121235	(VDOF1)	Plant-specific Dof transcription factor which regulates vascular cell di#erentiation and lignin biosynthesis.
892	AT2G42400	TF	0.054670095216900055	VASCULAR PLANT ONE ZINC FINGER PROTEIN 2 (VOZ2)	VOZ transcription factor which acts as positive regulator of several salt-responsive genes. Functionally redundant in salt stress with VOZ1.
893	AT1G72360	TF	0.05458462733087074	ETHYLENE RESPONSE FACTOR 73 (ERF73)	Encodes a member of the ERF (ethylene response factor) subfamily B-2 of ERF/AP2 transcription factor family. The protein contains one AP2 domain. There are 5 members in this subfamily including RAP2.2 AND RAP2.12.
894	AT4G00150	TF	0.05444165879727431	HAIRY MERISTEM 3 (HAM3)	Belongs to one of the LOM (LOST MERISTEMS) genes: AT2G45160 (LOM1), AT3G60630 (LOM2) and AT4G00150 (LOM3). LOM1 and LOM2 promote cell differentiation at the periphery of shoot meristems and help to maintain their polar organization.
895	AT5G48150	TF	0.05435833012147953	PHYTOCHROME A SIGNAL TRANSDUCTION 1 (PAT1)	Member of GRAS gene family. Semi-dominant mutant has a reduced response to far-red light and appears to act early in the phytochrome A signaling pathway.
896	AT5G66870	TF	0.05426211189499648	ASYMMETRIC LEAVES 2-LIKE 1 (ASL1)	Encodes LOB domain protein whose overexpression results in KNOX gene repression. Overexpression also results in plants with hyponastic leaves, downward pointing flowers and reduced apical dominance. May be involved in the transcriptional regulation of the homeobox gene BP (brevipedicellus) during lateral organ differentiation. Acts together with AS2 in proximal-distal symmetry determination.
897	AT5G46880	TF	0.05410815282841015	HOMEOBOX-7 (HB-7)	homeobox-7;(source:Araport11)
898	AT4G09460	TF	0.05408369084275283	MYB DOMAIN PROTEIN 6 (MYB6)	Encodes myb6 DNA-binding protein. The mRNA is cell-to-cell mobile.
899	AT5G61850	TF	0.05403463472230096	LEAFY (LFY)	Encodes transcriptional regulator that promotes the transition to flowering.Involved in floral meristem development. LFY is involved in the regulation of AP3 expression, and appears to bring the F-box protein UFO to the AP3 promoter. Amino acids 46-120 define a protein domain that mediates self-interaction.
900	AT4G24240	TF	0.054009826244382234	WRKY DNA-BINDING PROTEIN 7 (WRKY7)	Encodes a Ca-dependent calmodulin binding protein. Sequence similarity to the WRKY transcription factor gene family.
901	AT3G15390	epigenetic regulator	0.05379326860757682	SILENCING DEFECTIVE 5 (SDE5)	Encodes a novel protein that is similar to PRL1 interacting factor and is involved in virus induced silencing.
902	AT5G67010	TF	0.053729488043979326		encodes a member of the ERF (ethylene response factor) subfamily B-6 of ERF/AP2 transcription factor family. The protein contains one AP2 domain. There are 12 members in this subfamily including RAP2.11.
903	AT3G12977	TF	0.05367213142778558	NAC1 LIKE (NAC1L)	NAC transcription regulator. Regulates endosperm cell expansion during germination.
904	AT5G59380	epigenetic regulator	0.05357508259489302	METHYL-CPG-BINDING DOMAIN 6 (MBD6)	Protein containing methyl-CpG-binding domain.Has sequence similarity to human MBD proteins. The mRNA is cell-to-cell mobile.
905	AT5G22890	TF	0.05346218100578586	SENSITIVE TO PROTON RHIZOTOXICITY 2 (STOP2)	An unique homologue of STOP1 (AT1G34370) in Arabidopsis genome. Transformation to the stop1-mutant activated several genes that are regulated by STOP1, and conferred proton sensitive phenotype.
906	AT3G20910	TF	0.053461697556769515	NUCLEAR FACTOR Y, SUBUNIT A9 (NF-YA9)	nuclear factor Y, subunit A9;(source:Araport11)
907	AT3G22170	TF	0.053447178181957364	FAR-RED ELONGATED HYPOCOTYLS 3 (fhy3)	A component of the PHYA signaling network, mediates the FR-HIR response to far-red light in concert with FAR1. Expression is induced by age; involved in negative regulation of leaf senescence.
908	AT4G13040	TF	0.053420822342345964	N/A	N/A
909	AT1G79180	TF	0.05332391971795501	MYB DOMAIN PROTEIN 63 (MYB63)	Member of the R2R3 factor gene family.
910	AT5G47640	TF	0.05315182524897226	NUCLEAR FACTOR Y, SUBUNIT B2 (NF-YB2)	Involved in the regulation of response to nutrient levels.
911	AT5G04410	TF	0.053147011563894536	N/A	N/A
912	AT3G21810	TF	0.05305996363718754		Zinc finger C-x8-C-x5-C-x3-H type family protein;(source:Araport11)
913	AT2G37630	TF	0.052823186802555225	ASYMMETRIC LEAVES 1 (AS1)	Encodes a MYB-domain protein involved in specification of the leaf proximodistal axis. Mutation results in lobed and dissected leaves with a characteristic asymmetry. Homologous to the Antirrhinum PHANTASTICA (PHAN) and maize ROUGH SHEATH2 (RS2) genes Asymmetric placement of auxin response at the distal leaf tip precedes visible asymmetric leaf growth. Acts alongside AXR1 to exclude BP expression…
914	AT5G67420	TF	0.05272001549794016	LOB DOMAIN-CONTAINING PROTEIN 37 (LBD37)	Encodes a LOB-domain protein involved in nitrogen metabolism and affecting leaf morphogenesis.
915	AT3G26744	TF	0.052507921063813516	INDUCER OF CBF EXPRESSION 1 (ICE1)	Encodes a MYC-like bHLH transcriptional activator that binds specifically to the MYC recognition sequences in the CBF3 promoter. It also binds to and inhibits the expression of ABI3. Mutants are defective in cold-regulated gene expression and ABA signaling druing seed germination.. Cold stress triggers protein degradation of nuclear GFPICE1 protein, and the RING finger protein HOS1 is required. S…
916	AT4G00870	TF	0.05250222688289324	(BHLH14)	bHLH14 interacts with JAZ proteins, and functions redundantly with bHLH3, bHLH13 and bHLH17 to negatively regulate jasmonate responses.
917	AT4G02560	TF	0.05238972261526224	LUMINIDEPENDENS (LD)	Encodes a nuclear localized protein with similarity to transcriptional regulators. Recessive mutants are late flowering. Expression of LFY is reduced in LD mutants. LD has been reported to exhibit prion like behavior in yeast but it remains to be determined if such activity exists during normal plant development.
918	AT1G61730	TF	0.052342689575546233		DNA-binding storekeeper protein-related transcriptional regulator;(source:Araport11)
919	AT3G53600	TF	0.05227642467980269	(ZAT18)	Nuclear C2H2 zinc finger protein.Expression is induced by cold, osmotic, salt, and drought stress. Over expression confers some drought tolerance whereas mutants display some drought sensitivity.
920	AT4G30080	TF	0.05226210585541915	AUXIN RESPONSE FACTOR 16 (ARF16)	Involved in root cap cell differentiation. Gene expression is regulated by mir160.Located in the nucleus.
921	AT5G42520	TF	0.05209001685883835	N/A	N/A
922	AT3G60390	TF	0.05203085569281511	HOMEOBOX-LEUCINE ZIPPER PROTEIN 3 (HAT3)	Encodes homeobox protein HAT3.
923	AT1G66470	TF	0.052015235324543024	ROOT HAIR DEFECTIVE6 (RHD6)	ROOT HAIR DEFECTIVE6;(source:Araport11)
924	AT5G56780	TF	0.05198390489474858	EFFECTOR OF TRANSCRIPTION2 (ET2)	Encodes a transcriptional regulator that is required for the induction of dormancy during late seed development.ET2 contains DNA and Zinc binding domains and is involved in DNA methylation. ET2 may function in DNA repair.
925	AT5G01900	TF	0.05197366446169853	WRKY DNA-BINDING PROTEIN 62 (WRKY62)	member of WRKY Transcription Factor; Group III
926	AT5G42400	epigenetic regulator	0.05182182135440359	N/A	N/A
927	AT4G25440	TF	0.051686130668743564	ZINC FINGER WD40 REPEAT PROTEIN 1 (ZFWD1)	zinc finger WD40 repeat protein 1;(source:Araport11)
928	AT3G06410	TF	0.05159075004930316		Zinc finger C-x8-C-x5-C-x3-H type family protein;(source:Araport11)
929	AT3G50700	TF	0.05152292531945444	INDETERMINATE(ID)-DOMAIN 2 (IDD2)	zinc finger protein, similar to maize Indeterminate1 (ID1)
930	AT3G14180	TF	0.051281528450679514	N/A	N/A
931	AT3G20640	TF	0.051216113160594386		basic helix-loop-helix (bHLH) DNA-binding superfamily protein;(source:Araport11)
932	AT5G63320	epigenetic regulator	0.051079605857066925	N/A	N/A
933	AT2G35430	TF	0.05097376297559825		Zinc finger C-x8-C-x5-C-x3-H type family protein;(source:Araport11)
934	AT3G12200	epigenetic regulator	0.050940487397581065	NIMA-RELATED KINASE 7 (Nek7)	Encodes AtNek7, a member of the NIMA-related serine/threonine kinases (Neks) that have been linked to cell-cycle regulation in fungi and mammals. Plant Neks might be involved in plant development processes.
935	AT3G07610	epigenetic regulator	0.05092424061668628	INCREASE IN BONSAI METHYLATION 1 (IBM1)	IBM1 likely encodes a protein with histone H3mK9 demethylation activity. It may preferentially demethylate H3mK9 at low-copy loci to protect them from silencing by nearby heterochromatin by preventing the spread of cytosine methylation. BONSAI (At1g73177) is hypermethylated in ibm1 mutants. ibm1 mutants have morphological defects that become apparent at the F3 generation, including small narrow l…
936	AT4G16570	epigenetic regulator	0.050844281639185016	PROTEIN ARGININE METHYLTRANSFERASE 7 (PRMT7)	protein arginine methyltransferase 7;(source:Araport11)
937	AT5G10550	epigenetic regulator	0.05078364490331567	GLOBAL TRANSCRIPTION FACTOR GROUP E2 (GTE2)	This gene is predicted to encode a bromodomain-containing protein. A plant line expressing RNAi constructs targeted against GTE7 shows some resistance to agrobacterium-mediated root transformation.
938	AT5G21960	TF	0.0507510798006445	ETHYLENE RESPONSE FACTOR 016 (ERF016)	encodes a member of the DREB subfamily A-5 of ERF/AP2 transcription factor family. The protein contains one AP2 domain. There are 15 members in this subfamily including RAP2.1, RAP2.9 and RAP2.10.
939	AT4G17490	TF	0.05056564402295652	ETHYLENE RESPONSIVE ELEMENT BINDING FACTOR 6 (ERF6)	Encodes a member of the ERF (ethylene response factor) subfamily B-3 of ERF/AP2 transcription factor family (ATERF-6). The protein contains one AP2 domain. There are 18 members in this subfamily including ATERF-1, ATERF-2, AND ATERF-5. It is involved in the response to reactive oxygen species and light stress. Involved in regulating root architecture and the response to cold stress.
940	AT2G29065	TF	0.05052065164189674		GRAS family transcription factor;(source:Araport11)
941	AT3G20880	TF	0.05049151051219923	WIP DOMAIN PROTEIN 4 (WIP4)	WIP4 is a paralog of NTT and along with WIP5,acts redundantly in cell fate determination during primary root development. MP binds to AuxRE motifs within the WIP4 gene and likely regulates its expression.
942	AT3G16350	TF	0.05042228903722825	NITROGEN RESPONSE DEFICIENCY 1 (NID1)	Homeodomain-like superfamily protein;(source:Araport11)
943	AT4G13460	epigenetic regulator	0.050285464349763664	SU(VAR)3-9 HOMOLOG 9 (SUVH9)	Encodes a SU(VAR)3-9 homolog, a SET domain protein. Known SET domain proteins are involved in epigenetic control of gene expression and act as histone methyltransferases. There are 10 SUVH genes in Arabidopsis and members of this subfamily of the SET proteins have an additional conserved SRA domain. A plant line expressing an RNAi construct directed against this gene has reduced agrobacterium-med…
944	AT3G15500	TF	0.050234014607455815	NAC DOMAIN CONTAINING PROTEIN 3 (NAC3)	Encodes an ATAF-like NAC-domain transcription factor that doesn't contain C-terminal sequences shared by CUC1, CUC2 and NAM. Note: this protein (AtNAC3) is not to be confused with the protein encoded by locus AT3G29035, which, on occasion, has also been referred to as AtNAC3. The mRNA is cell-to-cell mobile.
945	AT5G12840	TF	0.05021042395927237	NUCLEAR FACTOR Y, SUBUNIT A1 (NF-YA1)	Encodes a subunit of CCAAT-binding complex, binds to CCAAT box motif present in some plant promoter sequences. One of three members of this class (HAP2A, HAP2B, HAP2C), it is expressed in vegetative and reproductive tissues.
946	AT5G12870	TF	0.05019657033296645	MYB DOMAIN PROTEIN 46 (MYB46)	Encodes MYB46, member of the R2R3 factor gene family. Modulates Disease Susceptibility to Botrytis cinerea.
947	AT4G00730	TF	0.0501086697828969	N/A	N/A
948	AT5G54680	TF	0.05006223774713128	IAA-LEUCINE RESISTANT3 (ILR3)	basic helix-loop-helix (bHLH) DNA-binding superfamily protein;(source:Araport11)
949	AT1G77850	TF	0.05001322430662298	N/A	N/A
950	AT1G68810	TF	0.05000651076245685	ABNORMAL SHOOT 5 (ABS5)	basic helix-loop-helix (bHLH) DNA-binding superfamily protein;(source:Araport11)
951	AT2G02070	TF	0.04997344026669664	INDETERMINATE(ID)-DOMAIN 5 (IDD5)	RAVEN is part of the network regulated by BLJUEJAY, JACKDAW, SACRECROW and SHORT-ROOT to regulate root tissue patterning through cell lineage specification and asymmetric cell division. RAVEN is directly activated by SHORT-ROOT and directly repressed by JACKDAW.
952	AT5G53660	TF	0.04985845516144706	GROWTH-REGULATING FACTOR 7 (GRF7)	Growth regulating factor encoding transcription activator. One of the nine members of a GRF gene family, containing nuclear targeting domain. Involved in leaf development and expressed in shoot and flower.
953	AT5G04940	epigenetic regulator	0.04981754527087326	SU(VAR)3-9 HOMOLOG 1 (SUVH1)	Encodes a SU(VAR)3-9 homolog, a SET domain protein. Known SET domain proteins are involved in epigenetic control of gene expression and act as histone methyltransferases. There are 10 SUVH genes in Arabidopsis and members of this subfamily of the SET proteins have an additional conserved SRA domain. SUVH1 has been shown to have a preference for binding methylated DNA.
954	AT5G28300	TF	0.04980754526835743	GT-2LIKE PROTEIN (GT2L)	Encodes a Ca(2+)-dependent CaM-binding protein. AtGT2L specifically targets the nucleus and possesses both transcriptional activation and DNA-binding abilities, implicating its function as a nuclear transcription factor.
955	AT4G19990	TF	0.04970846595378423	N/A	N/A
956	AT3G24520	TF	0.049653437828150855	N/A	N/A
957	AT5G39820	TF	0.04963588778604181	NAC DOMAIN CONTAINING PROTEIN 94 (NAC094)	NAC domain containing protein 94;(source:Araport11)
958	AT4G00270	TF	0.04950577665987559	GL1 ENHANCER BINDING PROTEIN (GeBP)	GeBP is a non canonical, nuclear localized leucine zipper transcription factor that binds G-elements.It is strongly expressed in the vegetative meristem and leaf primordium. It regulates genes down stream of a number of signaling pathways including hormone and defense responses.
959	AT5G20510	epigenetic regulator	0.04942795618702961	ALFIN-LIKE 5 (AL5)	Encodes a member of the Alfin1-like family of nuclear-localized PHD (plant homeodomain) domain containing proteins. All AL proteins except AL3 bind to di- or trimethylated histone H3 (H3K4me3/2). Members of this family include: AT5G05610 (AL1), AT3G11200 (AL2), AT3G42790 (AL3), AT5G26210 (AL4), AT5G20510 (AL5), AT2G02470 (AL6), AT1G14510 (AL7).
960	AT1G76890	TF	0.04915475367695373	(GT2)	encodes a plant trihelix DNA-binding protein
961	AT4G02640	TF	0.04908244708529464	(BZO2H1)	Encodes a basic leucine zipper (bZIP) transcription factor AtbZIP10. AtbZIP10 shuttles between the nucleus and the cytoplasm. It binds consensus G- and C-box DNA sequences. AtbZIP10 acts antagonistically with LSD1 in both pathogen-induced hypersensitive response and basal defense responses.
962	AT5G25160	TF	0.04906091401130612	N/A	N/A
963	AT3G53370	TF	0.04888911197632718	N/A	N/A
964	AT3G19580	TF	0.048821613661945484	ZINC-FINGER PROTEIN 2 (ZF2)	Encodes zinc finger protein. mRNA levels are upregulated in response to ABA, high salt, and mild desiccation. The protein is localized to the nucleus and acts as a transcriptional repressor.
965	AT2G24690	TF	0.04879864061990368		Transcriptional factor B3 family protein;(source:Araport11)
966	AT3G54990	TF	0.04876491691478984	SCHLAFMUTZE (SMZ)	Encodes a AP2 domain transcription factor that can repress flowering. SMZ and its paralogous gene, SNARCHZAPFEN (SNZ), share a signature with partial complementarity to the miR172 microRNA, whose precursor is induced upon flowering.
967	AT1G06910	TF	0.04875951612318551	TRF-LIKE 7 (TRFL7)	Arabidopsis thaliana myb family transcription factor (At1g06910)
968	AT5G64530	TF	0.04836320500280819	XYLEM NAC DOMAIN 1 (XND1)	xylem NAC domain 1;(source:Araport11)
969	AT4G09180	TF	0.04809891441343098	FLOWERING BHLH 2 (FBH2)	basic helix-loop-helix (bHLH) DNA-binding superfamily protein;(source:Araport11)
970	AT5G06420	TF	0.048083941862508986		Zinc finger (CCCH-type/C3HC4-type RING finger) family protein;(source:Araport11)
971	AT5G57620	TF	0.048025010293420815	MYB DOMAIN PROTEIN 36 (MYB36)	MYB36 is a transcriptional regulator that acts to promote differentiation of the endodermis during root development. It promotes the development the Casparian band in part by regulating the expression of genes involved in localizing lignin biosynthetic machinery to the Casparian band. MYB36 binds to and regulates the expression of factors involved in producing the Casparian band including CASP1, …
972	AT5G08190	TF	0.04800940336798872	N/A	N/A
973	AT4G18880	TF	0.04787030943836165	HEAT SHOCK TRANSCRIPTION FACTOR A4A (HSF A4A)	Encodes a member of Heat Stress Transcription Factor(Hsf) family that is a substrate of the MPK3/MPK6 signaling and regulates stress responses.
974	AT4G18390	TF	0.04769593465918185	TEOSINTE BRANCHED 1, CYCLOIDEA AND PCF TRANSCRIPTION FACTOR 2 (TCP2)	TEOSINTE BRANCHED 1, cycloidea and PCF transcription factor 2;(source:Araport11)
975	AT5G45300	TF	0.047674575775877914	BETA-AMYLASE 2 (BMY2)	Encodes a beta-amylase-like protein present in the nucleus rather than targeted to the chloroplast. Contains BRASSINAZOLE RESISTANT1 (BZR1)-type DNA binding domains. Activates gene expression in protoplast transactivation assays.
976	AT5G04400	TF	0.04762943997497774	NAC DOMAIN CONTAINING PROTEIN 77 (NAC077)	NAC domain protein;(source:Araport11)
977	AT1G20700	TF	0.047610479301243916	WUSCHEL RELATED HOMEOBOX 14 (WOX14)	Encodes WOX14, a WUSCHEL-related homeobox gene family member with 65 amino acids in its homeodomain. Proteins in this family contain a sequence of eight residues (TLPLFPMH) downstream of the homeodomain called the WUS box. Functions in the shoot meristem organizing center to maintain the stem cells in an undifferentiated state. WOX4 and WOX14 act downstream of the PXY receptor kinase to regulate …
978	AT1G47870	TF	0.04756463932812394	(ATE2F2)	Member of the E2F transcription factors, (cell cycle genes), key components of the cyclin D/retinoblastoma/E2F pathway. AtE2Fc is regulated by a balance between gene expression and ubiquitin-proteasome proteolysis. AtE2Fc might play a role in cell division and during the transition from skotomorphogenesis to photomorphogenesis. E2Fc has been shown to interact with DPB in its nonphosphorylated for…
979	AT1G32240	TF	0.0475485120228157	KANADI 2 (KAN2)	Encodes a member of the KANADI family of putative transcription factors. Together with KAN1, this gene appears to be involved in the development of the carpel and the outer integument of the ovule.Along with KAN1 and KAN4 appears to regulate the proper localization of PIN1 in early embryogenesis.
980	AT4G32010	TF	0.04739675305011603	HSI2-LIKE 1 (HSL1)	Transcriptional repressor involved in the recruitment of PRC2 for genome-wide polycomb silencing.
981	AT5G05790	TF	0.04725894554828173		Duplicated homeodomain-like superfamily protein;(source:Araport11)
982	AT5G25220	TF	0.047221113822679864	KNOTTED1-LIKE HOMEOBOX GENE 3 (KNAT3)	A member of class II knotted1-like homeobox gene family (together with KNAT4 and KNAT5). Expressed in: hypocotyl-root boundary, anther-filament junction in flowers, ovule-funiculus and peduncle-silique boundaries, petioles and root. Light-regulated expression with differential response to red/far-red light. KNAT3 promoter activity showed cell-type specific pattern along longitudinal root axis, re…
983	AT1G32750	epigenetic regulator	0.04710861725713005	(HAF01)	This gene is predicted to encode a histone acetyltransferase. Five lines with RNAi constructs directed against HAF1 grow normally and can produce root calli, but have defects in agrobacterium-mediated transformation.
984	AT5G23280	TF	0.04701494065669663	TCP DOMAIN PROTEIN 7 (TCP7)	Transcription factor which plays an important role during leaf and hypocotyl development, redundantly, with at least six class I TCPs, and regulates the expression of CYCD1;1 to affect endoreplication.
985	AT5G65790	TF	0.046981583524482985	MYB DOMAIN PROTEIN 68 (MYB68)	Encodes a MYB family protein with N-terminal R2R3 DNA-binding domains involved in root development.
986	AT2G45660	TF	0.0469791081794775	N/A	N/A
987	AT5G01310	TF	0.046823751148245114	APRATAXIN-LIKE (APTX)	Encodes a protein that has adenylylsulfate sulfohydrolase activity (E.C. 3.6.2.1) in vitro.
988	AT5G43650	TF	0.04677394482209149	(BHLH92)	basic helix-loop-helix (bHLH) DNA-binding superfamily protein;(source:Araport11)
989	AT2G31730	TF	0.04674153483223955		basic helix-loop-helix (bHLH) DNA-binding superfamily protein;(source:Araport11)
990	AT2G13960	TF	0.046571794012127986		Homeodomain-like superfamily protein;(source:Araport11)
991	AT3G25730	TF	0.046319854606674066	ETHYLENE RESPONSE DNA BINDING FACTOR 3 (EDF3)	ethylene response DNA binding factor 3;(source:Araport11)
992	AT1G11950	epigenetic regulator	0.046198557671853976	N/A	N/A
993	AT5G64060	TF	0.046184658620183006	NAC DOMAIN CONTAINING PROTEIN 103 (NAC103)	NAC domain containing protein 103;(source:Araport11)
994	AT5G46010	TF	0.046135155070448366	N/A	N/A
995	AT5G07700	TF	0.04608270173632067	MYB DOMAIN PROTEIN 76 (MYB76)	Encodes a putative transcription factor (MYB76).
996	AT1G30500	TF	0.0460278116995844	NUCLEAR FACTOR Y, SUBUNIT A7 (NF-YA7)	nuclear factor Y, subunit A7;(source:Araport11)
997	AT1G44830	TF	0.04600931273532835	ERF TRANSCRIPTION FACTOR 14 (ERF014)	Encodes a nuclear-localized member of the DREB subfamily A-5 of ERF/AP2 transcription factor family. The protein contains one AP2 domain. There are 15 members in this subfamily including RAP2.1, RAP2.9 and RAP2.10. Overexpression in cultured cells results in an increase in pectin deposition.ERF014 differentially regulates responses to bacterial and fungal pathogens.
998	AT4G30935	TF	0.04598821835092667	WRKY DNA-BINDING PROTEIN 32 (WRKY32)	member of WRKY Transcription Factor; Group I
999	AT4G06746	TF	0.0459512623241429	RELATED TO AP2 9 (RAP2.9)	encodes a member of the DREB subfamily A-5 of ERF/AP2 transcription factor family (RAP2.9). The protein contains one AP2 domain. There are 16 members in this subfamily including RAP2.1 and RAP2.10.
1000	AT4G37790	TF	0.045919092952575284	(HAT22)	Encodes homeobox protein HAT22, member of the HD-Zip II family. The mRNA is cell-to-cell mobile.
1001	AT1G06770	epigenetic regulator	0.0456120133207131	DREB2A-INTERACTING PROTEIN 1 (DRIP1)	Encodes a C3HC4 RING-domain-containing ubiquitin E3 ligase capable of interacting with DREB2A. The DRIP1-GFP fusion protein is nuclear-localized. DRIP1 seems to be involved in regulating stress-related transcriptional changes and drought tolerance.
1002	AT2G28200	TF	0.045589462985370977		C2H2-type zinc finger family protein;(source:Araport11)
1003	AT4G20380	TF	0.04558681444745055	LESION SIMULATING DISEASE 1 (LSD1)	LSD1 monitors a superoxide-dependent signal and negatively regulates a plant cell death pathway. contains zinc-finger motifs. LSD1 negatively regulates a basal defense pathway that can act upstream or independently of both NIM1/NPR1 function and SA accumulation following avirulent or virulent pathogen challenge
1004	AT3G60110	epigenetic regulator	0.045536027676779986	N/A	N/A
1005	AT4G25610	TF	0.04527306290856658		C2H2-like zinc finger protein;(source:Araport11)
1006	AT5G54230	TF	0.045219569966270856	MYB DOMAIN PROTEIN 49 (MYB49)	MYB49 transcription factor. Binds to and promotes expression of genes involved in cadmium accumulation. Interacts with ABI5 which acts as a repressor preventing MYB49 induced expression of target genes.
1007	AT3G55370	TF	0.045111066535465184	OBF-BINDING PROTEIN 3 (OBP3)	Encodes a nuclear localized Dof domain containing transcription factor expressed primarily in roots. Responsive to salicylic acid. Transgenic overexpressors have yellow leaves and short, defective roots.
1008	AT5G02470	TF	0.04497610311791166	(DPA)	core cell cycle genes
1009	AT4G31660	TF	0.04478043185593928		AP2/B3-like transcriptional factor family protein;(source:Araport11)
1010	AT5G16560	TF	0.044666668453402336	KANADI (KAN)	Encodes a KANADI protein (KAN) that regulates organ polarity in Arabidopsis. KAN is required for abaxial identity in both leaves and carpels, and encodes a nuclear-localized protein in the GARP family of putative transcription factors. Together with KAN2, this gene appears to be involved in the development of the carpel and the outer integument of the ovule.Along with KAN2 and KAN4, KAN1 appears …
1011	AT4G35270	TF	0.04459892978462985	NIN-LIKE PROTEIN 2 (NLP2)	Plant regulator RWP-RK family protein;(source:Araport11)
1012	AT5G03680	TF	0.0444479435780015	PETAL LOSS (PTL)	Recessive mutations are defective in organ initiation and orientation in the second whorl. This gene encodes a trihelix transcription factor whose expression is limited to margins of floral and vegetative organs. Overexpression and double mutant analyses suggest that this gene is involved in limiting lateral growth of organs.
1013	AT1G15790	TF	0.044447009949206084		mediator of RNA polymerase II transcription subunit 15a-like protein;(source:Araport11)
1014	AT3G61830	TF	0.044334063169306825	AUXIN RESPONSE FACTOR 18 (ARF18)	auxin response factor 18;(source:Araport11)
1015	AT1G79430	TF	0.044294458076870886	N/A	N/A
1016	AT5G03415	TF	0.04428896247054481	(DPB)	Encodes a homolog of the animal DP protein. DP, in animals, forms a heterodimer with E2F and plays a central role in G1/S transition in the cell division cycle. DPB has been shown to interact with non phosphorylated E2Fc; when E2Fc is phosphorylated, the formation of the E2Fc/DPB heterodimer is lost.
1017	AT4G34400	TF	0.044284861485985504	TARGET OF FLC AND SVP1 (TFS1)	B3-type transcription factor, which promotes floral transition and is repressed by FLC/SVP and promoted by SOC1.
1018	AT5G43170	TF	0.04407504391776509	N/A	N/A
1019	AT3G47620	TF	0.044075043426876376	TEOSINTE BRANCHED, CYCLOIDEA AND PCF (TCP) 14 (TCP14)	Encodes a transcription factor AtTCP14 that regulates seed germination. AtTCP14 shows elevated expression level just prior to germination. AtTCP14 is predominantly expressed in the vascular tissue of the embryo, and affects gene expression in radicles in a non-cell-autonomous manner. Modulates GA-dependent stamen filament elongation by direct activation of SAUR63 subfamily genes through conserved…
1020	AT5G66730	TF	0.04406092260545677	INDETERMINATE DOMAIN 1 (IDD1)	C2H2-like zinc finger protein;(source:Araport11)
1021	AT5G65320	TF	0.04393464990823244	N/A	N/A
1022	AT4G16610	TF	0.04391036262051425		C2H2-like zinc finger protein;(source:Araport11)
1023	AT3G19510	TF	0.04389202676802946	(HAT3.1)	Encodes a member of the PHD-finger homeodomain protein family. The HAT3.1 homeodomain is highly divergent in sequence even at positions that are almost invariable among homeodomains. HAT3.1 shows a preference for the sequence T(A/G)(A/C)ACCA, different from those bound by other homeodomains.
1024	AT5G06950	TF	0.043810499653817385	(AHBP-1B)	Transcription factor of the B-ZIP family that has high affinity for C-box motifs. Interacts with NPR1 and may regulate PR gene expression. Phosphorylated by a CK2-like protein in vitro. Phosphorylation is enhanced by salicylic acid treatment.
1025	AT1G16710	epigenetic regulator	0.04369152427351543	HISTONE ACETYLTRANSFERASE OF THE CBP FAMILY 12 (HAC12)	Encodes an enzyme with histone acetyltransferase activity that can use both H3 and H4 histones as substrates. No single prior lysine acetylation is sufficient to block HAC12 acetylation of the H3 or H4 peptides, suggesting that HAC12 can acetylate any of several lysines present in the peptides.
1026	AT5G06510	TF	0.04365874639991839	NUCLEAR FACTOR Y, SUBUNIT A10 (NF-YA10)	nuclear factor Y, subunit A10;(source:Araport11)
1027	AT5G26660	TF	0.04359931894345565	MYB DOMAIN PROTEIN 86 (MYB86)	myb domain protein 86;(source:Araport11)
1028	AT1G46768	TF	0.04359167612774935	RELATED TO AP2 1 (RAP2.1)	encodes a member of the DREB subfamily A-5 of ERF/AP2 transcription factor family (RAP2.1). The protein contains one AP2 domain. There are 16 members in this subfamily including RAP2.9 and RAP2.10.
1029	AT3G24490	TF	0.04353439644984427		Alcohol dehydrogenase transcription factor Myb/SANT-like family protein;(source:Araport11)
1030	AT5G55040	epigenetic regulator	0.0434589709546501		DNA-binding bromodomain-containing protein;(source:Araport11)
1031	AT5G50670	TF	0.04299948525983319	SQUAMOSA PROMOTER-BINDING PROTEIN LIKE 13B (SPL13B)	Squamosa promoter-binding protein-like (SBP domain) transcription factor family protein;(source:Araport11)
1032	AT5G12330	TF	0.04292472962325882	LATERAL ROOT PRIMORDIUM 1 (LRP1)	A member of SHI gene family. Arabidopsis thaliana has ten members that encode proteins with a RING finger-like zinc finger motif. Despite being highly divergent in sequence, many of the SHI-related genes are partially redundant in function and synergistically promote gynoecium, stamen and leaf development in Arabidopsis. Expressed in lateral root primordia and induced by auxin. SWP1 is involved i…
1033	AT2G36960	TF	0.04269304135001975	TSL-KINASE INTERACTING PROTEIN 1 (TKI1)	Arabidopsis thaliana myb/SANT domain protein
1034	AT3G05690	TF	0.042631653629317534	NUCLEAR FACTOR Y, SUBUNIT A2 (NF-YA2)	Encodes a subunit of CCAAT-binding complex, binds to CCAAT box motif present in some plant promoter sequences. One of three members of this class (HAP2A, HAP2B, HAP2C), it is expressed in vegetative and reproductive tissues.
1035	AT5G38140	TF	0.04262565692395222	NUCLEAR FACTOR Y, SUBUNIT C12 (NF-YC12)	nuclear factor Y, subunit C12;(source:Araport11)
1036	AT4G00990	epigenetic regulator	0.042553849949430005	JMJC DOMAIN-CONTAINING PROTEIN 27 (JMJ27)	jJumonji-domain-containing H3K9 histone demethylase. Loss of function mutants are susceptible to bacterial infection and early flowering.
1037	AT3G11440	TF	0.04235604005556105	MYB DOMAIN PROTEIN 65 (MYB65)	Member of the R2R3-MYB gene family. Similar to GA-induced Barley myb gene. May be induced during germination in response to GA. Double mutants with MYB33 are male sterile, showing defects in pollen development and anther development. Contains a binding site for miRNA159 and may be spatially regulated by this micro RNA. A highly conserved RNA secondary structure abuts the miR159 binding site which…
1038	AT3G11020	TF	0.042326121963662505	DRE/CRT-BINDING PROTEIN 2B (DREB2B)	encodes a member of the DREB subfamily A-2 of ERF/AP2 transcription factor family (DREB2B). The protein contains one AP2 domain. There are eight members in this subfamily including DREB2A.
1039	AT5G52230	epigenetic regulator	0.04218382222406245	METHYL-CPG-BINDING DOMAIN PROTEIN 13 (MBD13)	Protein containing methyl-CpG-binding domain.Has sequence similarity to human MBD proteins.
1040	AT5G16820	TF	0.04217030261870698	HEAT SHOCK FACTOR 3 (HSF3)	Encodes a putative transcription factor whose expression is not induced by heat but whose stable overexpression leads to expression of HSP. Required early in the stress response for transient expression of heat shock genes.
1041	AT1G25550	TF	0.04214881546280942	N/A	N/A
1042	AT5G07690	TF	0.04209393714949118	MYB DOMAIN PROTEIN 29 (MYB29)	Encodes a putative transcription factor (MYB29) that acts as a negative regulator of mitochondrial stress responses.
1043	AT2G34830	TF	0.04205029639561659	WRKY DNA-BINDING PROTEIN 35 (WRKY35)	member of WRKY Transcription Factor; Group II-e
1044	AT4G39070	TF	0.042031840655115116	BZS1 (BZS1)	Encodes BZS1, a brassinosteroids-regulated BZR1 target (BRBT) gene. BZS1 is a putative zinc finger transcription factor. Expression of BZS1 was increased under BR-deficient condition and repressed by BR. Transgenic Arabidopsis plants overexpressing BZS1 showed a hypersensitivity to the BR biosynthetic inhibitor brassinazole (BRZ). In contrast, transgenic plants expressing reduced level of BZS1 ha…
1045	AT5G52020	TF	0.04186709173823855		encodes a member of the DREB subfamily A-4 of ERF/AP2 transcription factor family. The protein contains one AP2 domain. There are 17 members in this subfamily including TINY.
1046	AT3G54390	TF	0.04185974029622315		sequence-specific DNA binding transcription factor;(source:Araport11)
1047	AT4G04890	TF	0.041790196373050266	PROTODERMAL FACTOR 2 (PDF2)	Encodes a homeodomain protein that is expressed in the LI layer of the vegetative, floral and inflorescence meristems. Binds to the L1 box promoter element which is required in some proteins for L1 specific expression.
1048	AT1G17590	TF	0.04155432877024145	NUCLEAR FACTOR Y, SUBUNIT A8 (NF-YA8)	Binds directly to CCAAT cis-elements in the promoters of multiple MIR156 genes and inhibits the juvenile-to adult transition by activating transcription of these MIR156s.
1049	AT5G47390	TF	0.04153210059937773	N/A	N/A
1050	AT5G09750	TF	0.04144421261912594	HECATE 3 (HEC3)	Encodes a bHLH transcription factor that is involved in transmitting tract and stigma development.
1051	AT2G24700	TF	0.041434757616385084		Transcriptional factor B3 family protein;(source:Araport11)
1052	AT3G62420	TF	0.04142138358821229	BASIC REGION/LEUCINE ZIPPER MOTIF 53 (BZIP53)	Encodes a group-S bZIP transcription factor. Forms heterodimers with group-C bZIP transcription factors. The heterodimers bind to the ACTCAT cis-element of proline dehydrogenase gene.
1053	AT3G25790	TF	0.04134146735681282	HRS1 HOMOLOGUE 1 (HHO1)	Encodes a nuclear localized member of the GARP family of transcription factors. Along with AtNIGT1/HRS1 it is involved in nitrate and phosphate signaling in the root. Transcriptional repressors that functions with other NIGT genes as an important hub in the nutrient signaling network associated with the acquisition and use of nitrogen and phosphorus.
1054	AT1G67970	TF	0.041249422109828265	HEAT SHOCK TRANSCRIPTION FACTOR A8 (HSFA8)	member of Heat Stress Transcription Factor (Hsf) family
1055	AT2G01430	TF	0.041179654508159136	HOMEOBOX-LEUCINE ZIPPER PROTEIN 17 (HB17)	ATHB17 is a member of the HD-Zip transcription factor family. It is expressed most strongly in roots at different stages of development and induced by ABA, paraquat, drought, and NaCl treatments. Loss of function mutants are more sensitive to salt and drought stress.The protein is nuclear localized and has been shown to bind to the promoter of SIG5 and other genes.
1056	AT5G17490	TF	0.040938275967115634	RGA-LIKE PROTEIN 3 (RGL3)	DELLA subfamily member involved in GA signal transduction
1057	AT4G22745	epigenetic regulator	0.04087857578819951	METHYL-CPG-BINDING DOMAIN 1 (MBD1)	Protein containing methyl-CpG-binding domain.
1058	AT5G22290	TF	0.040874926025337856	NAC DOMAIN CONTAINING PROTEIN 89 (NAC089)	Encodes ANAC089, a membrane-tethered transcription factor that negatively regulates floral initiation. Also controls ER-stress-induced programmed cell death.
1059	AT4G31630	TF	0.04078978564135531		Transcriptional factor B3 family protein;(source:Araport11)
1060	AT5G25470	TF	0.0406946992348425		AP2/B3-like transcriptional factor family protein;(source:Araport11)
1061	AT5G07160	TF	0.040566811854440166		Basic-leucine zipper (bZIP) transcription factor family protein;(source:Araport11)
1062	AT1G18570	TF	0.040531699236070584	MYB DOMAIN PROTEIN 51 (MYB51)	Encodes a member of the R2R3-MYB transcription family. Involved in indole glucosinolate biosynthesis. The mRNA is cell-to-cell mobile.
1063	AT3G63280	epigenetic regulator	0.04049647498780254	NIMA-RELATED KINASE 4 (NEK4)	Encodes AtNek4, a member of the NIMA-related serine/threonine kinases (Neks) that have been linked to cell-cycle regulation in fungi and mammals. Plant Neks might be involved in plant development processes.
1064	AT2G25000	TF	0.040450556466904014	WRKY DNA-BINDING PROTEIN 60 (WRKY60)	Pathogen-induced transcription factor. Forms protein complexes with itself and with WRKY40. Coexpression with WRKY18 or WRKY40 made plants more susceptible to both P. syringae and B. cinerea. WRKY18, WRKY40, and WRKY60 have partially redundant roles in response to the hemibiotrophic bacterial pathogen Pseudomonas syringae and the necrotrophic fungal pathogen Botrytis cinerea, with WRKY18 playing …
1065	AT5G19790	TF	0.04044281732582666	RELATED TO AP2 11 (RAP2.11)	encodes a member of the ERF (ethylene response factor) subfamily B-6 of ERF/AP2 transcription factor family (RAP2.11). The protein contains one AP2 domain. There are 12 members in this subfamily including RAP2.11.
1066	AT1G68240	TF	0.04043376745583736		basic helix-loop-helix (bHLH) DNA-binding superfamily protein;(source:Araport11)
1067	AT4G18770	TF	0.04037347486115081	MYB DOMAIN PROTEIN 98 (MYB98)	MYB98 is a member of the R2R3-MYB gene family, the members of which likely encode transcription factors. Within an ovule, MYB98 is expressed exclusively in the synergid cells, and mutations in this gene affect the female gametophyte specifically. myb98 female gametophytes are affected in two unique features of the synergid cell, pollen tube guidance and the filiform apparatus, but are otherwise n…
1068	AT4G36870	TF	0.04036340580227488	N/A	N/A
1069	AT5G48250	TF	0.040250004708706634	N/A	N/A
1070	AT5G23000	TF	0.04015020564635122	MYB DOMAIN PROTEIN 37 (MYB37)	Putative homolog of the Blind gene in tomato. Together with RAX2 and RAX3 belong to the class R2R3 MYB genes; encoded by the Myb-like transcription factor MYB37, regulates axillary meristem formation. RAX1 is expressed in a small central domain within the boundary zone separating SAM and leaf primordia during early leaf primordium development and is currently the earliest spatial marker for futur…
1071	AT2G41130	TF	0.04014782369165412	(BHLH106)	Encodes STC8 (salt tolerant callus 8)/bHLH106 (basic helix-loop-helix transcription factor bHLH106). Knockout lines are more sensitive to NaCl, KCl, LiCl, ABA, and low temperatures than the wild-type.
1072	AT5G64810	TF	0.040098627600925835	WRKY DNA-BINDING PROTEIN 51 (WRKY51)	member of WRKY Transcription Factor; Group II-c. Involved in jasmonic acid inducible defense responses.
1073	AT5G51790	TF	0.040082203372555344		basic helix-loop-helix (bHLH) DNA-binding superfamily protein;(source:Araport11)
1074	AT2G43410	epigenetic regulator	0.04007628766183316	(FPA)	FPA is a gene that regulates flowering time in Arabidopsis via a pathway that is independent of daylength (the autonomous pathway). Mutations in FPA result in extremely delayed flowering. Double mutants with FCA have reduced fertility and single/double mutants have defects in siRNA mediated chromatin silencing.
1075	AT1G32870	TF	0.04005035356936969	NAC DOMAIN PROTEIN 13 (NAC13)	Expression in rosette leaves is activated by high concentration of boron.
1076	AT1G12260	TF	0.039980483870893126	NAC 007 (NAC007)	Encodes a NAC-domain transcription factor that is expressed in developing xylem. Over expression of this protein causes ectopic secondary cell wall growth. Complements some of the cell wall defects seen in SND1/NST1 double mutants.
1077	AT3G61120	TF	0.039974855169527736	AGAMOUS-LIKE 13 (AGL13)	Encodes AGL13, a member of the AGL6 clade of the MADS-box gene family. Expressed in both pollen and ovules. Functions in male and female gametophyte morphogenesis.
1078	AT1G68640	TF	0.03997040010053501	PERIANTHIA (PAN)	Encodes bZIP-transcription factor. Mutant plants have extra floral organs. PAN is essential for AG activation in early flowers of short-day-grown plants.
1079	AT2G32250	TF	0.03992003215605621	FAR1-RELATED SEQUENCE 2 (FRS2)	FAR1-related sequence 2;(source:Araport11)
1080	AT3G12720	TF	0.03984037623238682	MYB DOMAIN PROTEIN 67 (MYB67)	Member of the R2R3 factor gene family.
1081	AT3G03750	epigenetic regulator	0.039687939858342784	N/A	N/A
1082	AT5G16600	TF	0.0396640481610034	MYB DOMAIN PROTEIN 43 (MYB43)	Encodes a transcriptional regulator that directly activates lignin biosynthesis genes and phenylalanine biosynthesis genes during secondary wall formation.
1083	AT2G44730	TF	0.03962011588914835	N/A	N/A
1084	AT3G11200	epigenetic regulator	0.03961944565090222	ALFIN-LIKE 2 (AL2)	Encodes a member of the Alfin1-like family of nuclear-localized PHD (plant homeodomain) domain containing proteins. All AL proteins except AL3 bind to di- or trimethylated histone H3 (H3K4me3/2). Members of this family include: AT5G05610 (AL1), AT3G11200 (AL2), AT3G42790 (AL3), AT5G26210 (AL4), AT5G20510 (AL5), AT2G02470 (AL6), AT1G14510 (AL7).
1085	AT5G21150	epigenetic regulator	0.03957715554095807	ARGONAUTE 9 (AGO9)	AGO9-dependent sRNA silencing is crucial to specify cell fate in the Arabidopsis ovule. AGO9 is expressed in reproductive companion cells but not in the associated male or female gametes or their precursors. Therefore, AGO9 acts non-cell autonomously to silencing the activity of TEs activity in the female gametophyte.Loss of function mutants produce ectopic megaspore mother cell and supernumary f…
1086	AT5G02840	TF	0.0395757035176801	LHY/CCA1-LIKE 1 (LCL1)	Encodes RVE4, a homolog of the circadian rhythm regulator RVE8. rve4 rve6 rve8 triple mutants display an extremely long circadian period, with delayed and reduced expression of evening-phased clock genes. Involved in heat shock response.
1087	AT4G01280	TF	0.03955402868990024	REVEILLE 5 (RVE5)	RVE5 is one of eleven homologous MYB-like transcription factors in Arabidopsis and a member of the RVE8 clade. Plays a minor role in clock regulation.
1088	AT5G49620	TF	0.039519197860742164	MYB DOMAIN PROTEIN 78 (MYB78)	Member of the R2R3 factor gene family.
1089	AT3G58630	TF	0.039510090204827895	N/A	N/A
1090	AT5G56860	TF	0.03945301488478881	GATA, NITRATE-INDUCIBLE, CARBON METABOLISM-INVOLVED (GNC)	Encodes a member of the GATA factor family of zinc finger transcription factors. Modulate chlorophyll biosynthesis and glutamate synthase (GLU1/Fd-GOGAT) expression.
1091	AT3G57390	TF	0.039435653413112635	AGAMOUS-LIKE 18 (AGL18)	encodes a MADS-box containing protein likely to be a transcription factor that is expressed in endosperm and developing gametophytes. The protein sequence is most similar to that of AGL15, which is expressed in developing embryos.
1092	AT5G65060	TF	0.03942002525562694	N/A	N/A
1093	AT1G27740	TF	0.03941790137325127	ROOT HAIR DEFECTIVE 6-LIKE 4 (RSL4)	Basic helix-loop-helix (bHLH) transcription factor that is sufficient to promote postmitotic cell growth in root-hair cells. RSL4 is a direct transcriptional target of RHD6
1094	AT5G49420	TF	0.03930201832567108	AGAMOUS-LIKE 84 (AGL84)	MADS-box transcription factor family protein;(source:Araport11)
1095	AT5G13080	TF	0.039234842648060715	WRKY DNA-BINDING PROTEIN 75 (WRKY75)	WRKY75 is one of several transcription factors induced during Pi deprivation. It is nuclear localized and regulated differentially during Pi starvation. RNAi mediated suppression of WRKY75 made the plants more susceptible to Pi stress as indicated by the higher accumulation of anthocyanin during Pi starvation.
1096	AT1G02340	TF	0.039146649353085566	LONG HYPOCOTYL IN FAR-RED (HFR1)	Encodes a light-inducible, nuclear bHLH protein involved in phytochrome signaling. Mutants exhibit a long-hypocotyl phenotype only under far-red light but not under red light and are defective in other phytochrome A-related responses. Mutants also show blue light response defects. HFR1 interacts with COP1, co-localizes to the nuclear specks and is ubiquinated by COP1.
1097	AT3G28920	TF	0.03913710158365179	HOMEOBOX PROTEIN 34 (HB34)	homeobox protein 34;(source:Araport11)
1098	AT1G28470	TF	0.03910789862567935	NAC DOMAIN CONTAINING PROTEIN 10 (NAC010)	NAC domain containing protein 10;(source:Araport11)
1099	AT2G23760	TF	0.03906997823396687	N/A	N/A
1100	AT1G79840	TF	0.039016108224441605	GLABRA 2 (GL2)	Glabra 2, a homeodomain protein affects epidermal cell identity including trichomes, root hairs, and seed coat. It also down-regulates seed oil content. Expressed in atrichoblasts and required to suppress root hair development. Also expressed abundantly during early seed development. Directly regulated by WER.
1101	AT5G37260	TF	0.03892176707247137	REVEILLE 2 (RVE2)	Encodes a MYB family transcription factor Circadian 1 (CIR1). Involved in circadian regulation in Arabidopsis.
1102	AT4G15090	TF	0.03885605859439079	FAR-RED IMPAIRED RESPONSE 1 (FAR1)	Encodes a nuclear localized protein involved in far red light response signaling. Loss of function mutants are defective in far red light responses. For example:prevents leaf senescence under high ratio of red/far-red light conditions.Interacts with homologous gene FHY3.
1103	AT4G21340	TF	0.03875021781908641	(B70)	basic helix-loop-helix (bHLH) DNA-binding superfamily protein;(source:Araport11)
1104	AT4G36920	TF	0.03874682476497514	APETALA 2 (AP2)	Encodes a floral homeotic gene, a member of the AP2/EREBP (ethylene responsive element binding protein) class of transcription factors and is involved in the specification of floral organ identity, establishment of floral meristem identity, suppression of floral meristem indeterminancy, and development of the ovule and seed coat. AP2 also has a role in controlling seed mass. Dominant negative all…
1105	AT2G20110	TF	0.03864814800868482	(TCX6)	Tesmin/TSO1-like CXC domain-containing protein which is a transcriptional repressor of genes required for maintenance of DNA methylation, including MET1, CMT3, DDM1, KYP and VIMs. Functions redundantly with its paralogue TCX5 in repressing the expression of these genes.
1106	AT2G18380	TF	0.038579223440597235	GATA TRANSCRIPTION FACTOR 20 (GATA20)	Encodes a member of the GATA factor family of zinc finger transcription factors.
1107	AT5G52170	TF	0.03840885261873349	HOMEODOMAIN GLABROUS 7 (HDG7)	Encodes a homeobox-leucine zipper family protein belonging to the HD-ZIP IV family.
1108	AT3G47600	TF	0.03825461591233376	N/A	N/A
1109	AT5G44080	TF	0.038172804022541335	N/A	N/A
1110	AT5G49300	TF	0.038160130263412965	N/A	N/A
1111	AT3G48440	TF	0.0381599395366421		Zinc finger C-x8-C-x5-C-x3-H type family protein;(source:Araport11)
1112	AT5G14010	TF	0.038034461247613637	N/A	N/A
1113	AT4G27410	TF	0.03801241276351912	RESPONSIVE TO DESICCATION 26 (RD26)	Encodes a NAC transcription factor induced in response to desiccation. It is localized to the nucleus and acts as a transcriptional activator in ABA-mediated dehydration response.
1114	AT5G40330	TF	0.037907239303824	MYB DOMAIN PROTEIN 23 (MYB23)	Encodes a MYB gene that, when overexpressed ectopically, can induce ectopic trichome formation. It is a member of subgroup 15, together with WER and GL1. Members of this subgroup share a conserved motif of 19 amino acids in the putative transcription activation domain at the C-terminal end. The gene is expressed in leaves, stems, flowers, seeds and roots and quite strongly in trichomes. There is …
1115	AT5G17810	TF	0.0378790508496131	WUSCHEL RELATED HOMEOBOX 12 (WOX12)	Encodes a WUSCHEL-related homeobox gene family member with 65 amino acids in its homeodomain. Proteins in this family contain a sequence of eight residues (TLPLFPMH) downstream of the homeodomain called the WUS box. Together with WOX11, WOX12 is involved in de novo root organogenesis.
1116	AT3G02550	TF	0.037743077695844736	LOB DOMAIN-CONTAINING PROTEIN 41 (LBD41)	LOB domain-containing protein 41;(source:Araport11)
1117	AT3G60490	TF	0.03773334986563047	ETHYLENE-RESPONSIVE TRANSCRIPTION FACTOR 35 (ERF35)	encodes a member of the DREB subfamily A-4 of ERF/AP2 transcription factor family. The protein contains one AP2 domain. There are 17 members in this subfamily including TINY.
1118	AT1G57560	TF	0.037615592649697126	MYB DOMAIN PROTEIN 50 (MYB50)	Member of the R2R3 factor gene family.
1119	AT3G15510	TF	0.03759917529979944	NAC DOMAIN CONTAINING PROTEIN 2 (NAC2)	Note of caution: not to be confused with another protein (AtNAC6 locus AT5G39610) which on occasion has also been referred to as AtNAC2.
1120	AT3G23210	TF	0.03754282159487992	BASIC HELIX-LOOP-HELIX 34 (bHLH34)	bHLH34 is a basic helix loop helix transcription factor. It can bind GAGA and E-box cis elements.It is induced by abiotic stressors including ABA, salt and glucose. PGR, a plasma membrane glucose responsive regulator is a target of bHLH34. Involved in Fe regulation.
1121	AT5G20930	epigenetic regulator	0.037529776078791655	TOUSLED (TSL)	Nuclear serine/threonine protein kinase that requires a coiled-coil region for oligomerization and catalytic activity. Required for leaf and flower development and is involved in the regulation of RNA interference. Expression localized to the developing style by stage 13.
1122	AT3G43920	epigenetic regulator	0.03752422301170005	DICER-LIKE 3 (DCL3)	Encodes a ribonuclease III family protein that is required for endogenous RDR2-dependent siRNA (but not miRNA) formation.
1123	AT5G63110	epigenetic regulator	0.03746038611484824	HISTONE DEACETYLASE 6 (HDA6)	RPD3-like histone deacetylase. HDA6 mutations specifically increase the expression of auxin-responsive transgenes, suggesting a role in transgene silencing.
1124	AT4G29190	TF	0.03743554808546612	OXIDATION-RELATED ZINC FINGER 2 (OZF2)	Zinc finger C-x8-C-x5-C-x3-H type family protein;(source:Araport11)
1125	AT3G51910	TF	0.03731906968666845	HEAT SHOCK TRANSCRIPTION FACTOR A7A (HSFA7A)	member of Heat Stress Transcription Factor (Hsf) family The mRNA is cell-to-cell mobile.
1126	AT3G56980	TF	0.03730928970203492	BASIC HELIX-LOOP-HELIX 39 (BHLH39)	Encodes a member of the basic helix-loop-helix transcription factor protein.
1127	AT2G36270	TF	0.03723679434766697	ABA INSENSITIVE 5 (ABI5)	Encodes a member of the basic leucine zipper transcription factor family, involved in ABA signalling during seed maturation and germination. The Arabidopsis abscisic acid (ABA)-insensitive abi5 mutants have pleiotropic defects in ABA response, including decreased sensitivity to ABA inhibition of germination and altered expression of some ABA-regulated genes. Comparison of seed and ABA-inducible v…
1128	AT5G63280	TF	0.03721508823999622		C2H2-like zinc finger protein;(source:Araport11)
1129	AT3G56530	TF	0.037214310360725464	NAC DOMAIN CONTAINING PROTEIN 64 (NAC064)	NAC domain containing protein 64;(source:Araport11)
1130	AT5G17690	epigenetic regulator	0.037183789946554816	TERMINAL FLOWER 2 (TFL2)	Regulates the meristem response to light signals and the maintenance of inflorescence meristem identity. Influences developmental processes controlled by APETALA1. TFL2 silences specific genes within euchromatin but not genes positioned in heterochromatin. TFL2 protein localized preferentially to euchromatic regions and not to heterochromatic chromocenters. Involved in euchromatin organization. R…
1131	AT5G61620	TF	0.03718018203948693		myb-like transcription factor family protein;(source:Araport11)
1132	AT4G01540	TF	0.03713536645666611	NAC WITH TRANSMEMBRANE MOTIF1 (NTM1)	Encodes a membrane-bound NAC (for NAM, ATAF1/2, CUC2) transcription factor, designated NTM1 (for NAC with transmembrane motif1). NTM1 regulates cell division in Arabidopsis.
1133	AT5G06710	TF	0.037082376220839285	HOMEOBOX FROM ARABIDOPSIS THALIANA (HAT14)	Homeobox-leucine zipper protein.
1134	AT3G21270	TF	0.037048490967743264	DOF ZINC FINGER PROTEIN 2 (DOF2)	Encodes Dof zinc finger protein adof2.
1135	AT1G02230	TF	0.03700966561409173	NAC DOMAIN CONTAINING PROTEIN 4 (NAC004)	NAC domain containing protein 4;(source:Araport11)
1136	AT1G19490	TF	0.036956767005128906	BZIP TF 62 (BZIP62)	Putative bZIP transcription factor. Expression is induced by drought and mutants are sensitive to drought.
1137	AT5G29000	TF	0.036945639386763485	PHR1-LIKE 1 (PHL1)	MYB-CC family member. PHL1 acts redundantly with PHR1 to regulate responses to Pi starvation.
1138	AT5G67450	TF	0.03678669481642556	ZINC-FINGER PROTEIN 1 (ZF1)	Encodes zinc-finger protein. mRNA levels are elevated in response to low temperature, cold temperatures and high salt. The protein is localized to the nucleus and acts as a transcriptional repressor.
1139	AT5G11260	TF	0.03675650318599023	ELONGATED HYPOCOTYL 5 (HY5)	Basic leucine zipper (bZIP) transcription factor. Nuclear localization. Involved in light-regulated transcriptional activation of G-box-containing promoters. Negatively regulated by Cop1. Although cytokinins do not appear to affect the gene's promoter activity, they appear to stabilize the protein. HY5 plays a role in anthocyanin accumulation in far-red light and blue light, but not in red light …
1140	AT1G34390	TF	0.03669097535799156	AUXIN RESPONSE FACTOR 22 (ARF22)	auxin response factor 22;(source:Araport11)
1141	AT5G65510	TF	0.03668862173656982	AINTEGUMENTA-LIKE 7 (AIL7)	Encodes one of three PLETHORA transcription factors required to maintain high levels of PIN1 expression at the periphery of the meristem and modulate local auxin production in the central region of the SAM which underlies phyllotactic transitions.
1142	AT1G32810	epigenetic regulator	0.03660987187122327		RING/FYVE/PHD zinc finger superfamily protein;(source:Araport11)
1143	AT4G29940	TF	0.03655969131479715	N/A	N/A
1144	AT3G51960	TF	0.0364097738550221	N/A	N/A
1145	AT5G65330	TF	0.03638012057841709	N/A	N/A
1146	AT3G06010	epigenetic regulator	0.03637056132685475	N/A	N/A
1147	AT4G36160	TF	0.03632597039404186	NAC DOMAIN CONTAINING PROTEIN 76 (NAC076)	Encodes a NAC-domain transcription factor that is expressed in developing xylem. Over expression of this protein causes ectopic secondary cell wall growth. Complements some of the cell wall defects seen in SND1/NST1 double mutants.
1148	AT4G00380	epigenetic regulator	0.036307660207297913	FACTOR OF DNA METHYLATION 2 (FDM2)	Belongs to a subgroup of SGS3-like proteins that act redundantly in RNA-directed DNA methylation: AT1G15910 (FDM1), AT4G00380 (FDM2), AT3G12550 (FDM3), AT1G13790 (FDM4), AT1G80790 (FDM5).
1149	AT3G08505	TF	0.03609717023745869		zinc finger (CCCH-type/C3HC4-type RING finger) family protein;(source:Araport11)
1150	AT1G22985	TF	0.0360864325276366	CYTOKININ RESPONSE FACTOR 7 (CRF7)	encodes a member of the ERF (ethylene response factor) subfamily B-5 of ERF/AP2 transcription factor family. The protein contains one AP2 domain. There are 7 members in this subfamily.
1151	AT1G14440	TF	0.03592433126701624	HOMEOBOX PROTEIN 31 (HB31)	homeobox protein 31;(source:Araport11)
1152	AT5G18000	TF	0.035791312832515985	N/A	N/A
1153	AT4G17570	TF	0.03567755918002472	GATA TRANSCRIPTION FACTOR 26 (GATA26)	Encodes a member of the GATA factor family of zinc finger transcription factors.
1154	AT3G20860	epigenetic regulator	0.03563120406012084	NIMA-RELATED KINASE 5 (NEK5)	Encodes a member of the NIMA-related serine/threonine kinases (Neks) that have been linked to cell-cycle regulation in fungi and mammals. Plant Neks might be involved in plant development processes.
1155	AT3G27010	TF	0.03557317095835875	TEOSINTE BRANCHED 1, CYCLOIDEA, PCF (TCP)-DOMAIN FAMILY PROTEIN 20 (TCP20)	Belongs to a TCP protein transcription factor family. Members of this family contain a predicted basic-helix-loop-helix domain involved in DNA binding. Related to rice PCF1 and PCF2 genes. Binds to the GCCCR element of CYCB1;1. Involved in regulation of expression of cell cycle control and ribosomal protein genes.
1156	AT5G08130	TF	0.035432790169910494	BES1-INTERACTING MYC-LIKE1 (BIM1)	Encodes a basic helix-loop-helix (bHLH) family protein BIM1 (BES1-INTERACTING MYC-LIKE 1), involved in brassinosteroid signaling. It synergistically interacts with BES1 to bind to E box sequences (CANNTG). Positively modulates the shade avoidance syndrome in Arabidopsis seedlings.
1157	AT4G16280	epigenetic regulator	0.03512188111875573	FLOWERING CONTROL LOCUS A (FCA)	Involved in the promotion of the transition of the vegetative meristem to reproductive development. Four forms of the protein (alpha, beta, delta and gamma) are produced by alternative splicing. Involved in RNA-mediated chromatin silencing. At one point it was believed to act as an abscisic acid receptor but the paper describing that function was retracted.
1158	AT5G11530	epigenetic regulator	0.03510799376411965	EMBRYONIC FLOWER 1 (EMF1)	Involved in regulating reproductive development
1159	AT5G10140	TF	0.03507270201448834	FLOWERING LOCUS C (FLC)	MADS-box protein encoded by FLOWERING LOCUS C - transcription factor that functions as a repressor of floral transition and contributes to temperature compensation of the circadian clock. Expression is downregulated during cold treatment. Vernalization, FRI and the autonomous pathway all influence the state of FLC chromatin. Both maternal and paternal alleles are reset by vernalization, but their…
1160	AT5G58340	TF	0.034958970727191896		myb-like HTH transcriptional regulator family protein;(source:Araport11)
1161	AT5G13910	TF	0.034954016868168084	LEAFY PETIOLE (LEP)	Encodes a member of the ERF (ethylene response factor) subfamily B-1 of ERF/AP2 transcription factor family (LEAFY PETIOLE). The protein contains one AP2 domain. There are 15 members in this subfamily including ATERF-3, ATERF-4, ATERF-7, and LEAFY PETIOLE. Acts as a positive regulator of gibberellic acid-induced germination.
1162	AT2G32930	TF	0.03486946654115737	N/A	N/A
1163	AT4G21750	TF	0.03480412984153008	MERISTEM LAYER 1 (ATML1)	Encodes a homeobox protein similar to GL2. It is expressed in both the apical and basal daughter cells of the zygote as well as their progeny. Expression is detected starting the two-celled stage of embryo development and is later restricted to the outermost, epidermal cell layer from its inception. Its promoter is highly modular with each region contributing to specific aspects of the gene's spa…
1164	AT5G41315	TF	0.03477164881602973	GLABROUS 3 (GL3)	Encodes a basic helix loop helix domain protein that interacts with GL1 in trichome development.GL3 interacts with JAZ and DELLA proteins to regulate trichome initiation.
1165	AT5G03510	TF	0.03473847499956568	N/A	N/A
1166	AT4G00610	TF	0.034612200608339486		DNA-binding storekeeper protein-related transcriptional regulator;(source:Araport11)
1167	AT5G62020	TF	0.034536375459758566	HEAT SHOCK TRANSCRIPTION FACTOR B2A (HSFB2A)	member of Heat Stress Transcription Factor (Hsf) family The mRNA is cell-to-cell mobile.
1168	AT5G06960	TF	0.03439888270719351	OCS-ELEMENT BINDING FACTOR 5 (OBF5)	Encodes a basic leucine zipper (B-ZIP) containing protein that interacts with NPR1 to promote expression of salicylic acid induced genes. Binds the ocs-element.
1169	AT1G76580	TF	0.03438753583894026		Squamosa promoter-binding protein-like (SBP domain) transcription factor family protein;(source:Araport11)
1170	AT4G27240	TF	0.03438747362715538		zinc finger (C2H2 type) family protein;(source:Araport11)
1171	AT5G24590	TF	0.034068997541844774	TCV-INTERACTING PROTEIN (TIP)	Member of NAc protein family. Interacts with turnip crinkle virus (TCV) capsid protein. Transcription factor involved in regulating the defense response of Arabidopsis to TCV.
1172	AT4G39160	TF	0.03405648951579129		Homeodomain-like superfamily protein;(source:Araport11)
1173	AT4G37730	TF	0.033966965123400326	BASIC LEUCINE-ZIPPER 7 (bZIP7)	basic leucine-zipper 7;(source:Araport11)
1174	AT4G37260	TF	0.033802619134166094	N/A	N/A
1175	AT5G45580	TF	0.03375741188629565	G2-LIKE FLAVONOID REGULATOR (GFR)	GARP-G2-like transcription factor involved in low temperature regulation of flavonoid biosynthesis.
1176	AT5G60850	TF	0.03375649204824807	OBF BINDING PROTEIN 4 (OBP4)	Encodes a zinc finger protein.
1177	AT5G07100	TF	0.033753409295531736	N/A	N/A
1178	AT3G02990	TF	0.0336982508430578	HEAT SHOCK TRANSCRIPTION FACTOR A1E (HSFA1E)	member of Heat Stress Transcription Factor (Hsf) family The mRNA is cell-to-cell mobile.
1179	AT1G15720	TF	0.033550876120959326	TRF-LIKE 5 (TRFL5)	Arabidopsis thaliana myb family transcription factor (At1g15720). MYB/SANT domain containing protein.
1180	AT5G45050	TF	0.033500192929417034	(WRKY16)	Encodes a member of the WRKY Transcription Factor (Group II-e) family.
1181	AT3G02380	TF	0.03338651555728701	CONSTANS-LIKE 2 (COL2)	homologous to the flowering-time gene CONSTANS (CO) encoding zinc-finger proteins
1182	AT5G44260	TF	0.033368855339227635	TANDEM CCCH ZINC FINGER PROTEIN 5 (TZF5)	Encodes a Tandem CCCH Zinc Finger protein. Interacts and co-localizes with MARD1 and RD21A in processing bodies (PBs) and stress granules (SGs).
1183	AT1G17790	epigenetic regulator	0.0333003862336196		DNA-binding bromodomain-containing protein;(source:Araport11)
1184	AT2G46830	TF	0.03321037689765878	CIRCADIAN CLOCK ASSOCIATED 1 (CCA1)	Encodes a transcriptional repressor that performs overlapping functions with LHY in a regulatory feedback loop that is closely associated with the circadian oscillator of Arabidopsis. Binds to the evening element in the promoter of TOC1 and represses TOC1 transcription. CCA1 and LHY colocalize in the nucleus and form heterodimers in vivo. CCA1 and LHY function synergistically in regulating circad…
1185	AT4G23810	TF	0.033053282936935	(WRKY53)	member of WRKY Transcription Factor; Group III
1186	AT5G03720	TF	0.03300255246058182	HEAT SHOCK TRANSCRIPTION FACTOR A3 (HSFA3)	Member of Heat Stress Transcription Factor (Hsf) family. Expression is regulated by DREB2A and in turn HSFA3 regulates the expression of hsps Hsp18.1-CI and Hsp26.5-MII35S. Involved in establishing thermotolerence.
1187	AT5G62940	TF	0.032973190354739335	N/A	N/A
1188	AT4G01120	TF	0.03292304375130413	N/A	N/A
1189	AT4G38180	TF	0.032914086421040094	FAR1-RELATED SEQUENCE 5 (FRS5)	FAR1-related sequence 5;(source:Araport11)
1190	AT5G47660	TF	0.032819352441862036		Homeodomain-like superfamily protein;(source:Araport11)
1191	AT5G56840	TF	0.03281077319557752		myb-like transcription factor family protein;(source:Araport11)
1192	AT1G73150	epigenetic regulator	0.032809903460111485	GLOBAL TRANSCRIPTION FACTOR GROUP E3 (GTE3)	Bromodomain and extra terminal domain family protein. Binds to acetyl-histone H3. Binding is reduced when GTE3 is SUMOylated by SIZ1.
1193	AT4G17500	TF	0.03278975987585421	ETHYLENE RESPONSIVE ELEMENT BINDING FACTOR 1 (ERF-1)	Encodes a member of the ERF (ethylene response factor) subfamily B-3 of ERF/AP2 transcription factor family (ATERF-1). The protein contains one AP2 domain. There are 18 members in this subfamily including ATERF-1, ATERF-2, AND ATERF-5. The mRNA is cell-to-cell mobile.
1194	AT5G10970	TF	0.032741986935851536		C2H2 and C2HC zinc fingers superfamily protein;(source:Araport11)
1195	AT1G66230	TF	0.03268436833169604	N/A	N/A
1196	AT1G52520	TF	0.032679418744294884	FAR1-RELATED SEQUENCE 6 (FRS6)	FAR1-related sequence 6;(source:Araport11)
1197	AT2G39880	TF	0.03255208701253187	MYB DOMAIN PROTEIN 25 (MYB25)	Encodes a putative transcription factor (MYB25).
1198	AT4G35900	TF	0.03252944917677925	(FD)	bZIP protein required for positive regulation of flowering. Mutants are late flowering. FD interacts with FT to promote flowering.Expressed in the shoot apex in floral anlagen, then declines in floral primordia.
1199	AT2G44150	epigenetic regulator	0.03251149136279547	HISTONE-LYSINE N-METHYLTRANSFERASE ASHH3 (ASHH3)	Encodes a protein-lysine N-methyltransferase. Located in ER.
1200	AT1G68520	TF	0.032507302771711835	B-BOX DOMAIN PROTEIN 14 (BBX14)	B-box type zinc finger protein with CCT domain-containing protein;(source:Araport11)
1201	AT4G36740	TF	0.03242433066115172	HOMEOBOX PROTEIN 40 (HB40)	Encodes a homeodomain leucine zipper class I (HD-Zip I) protein.
1202	AT5G53430	epigenetic regulator	0.032423338218189025	N/A	N/A
1203	AT1G73730	TF	0.03239316852527735	ETHYLENE-INSENSITIVE3-LIKE 3 (EIL3)	Encodes a putative transcription factor involved in ethylene signalling. Isolated DNA binding domain has been shown to bind DNA in vitro.
1204	AT1G80590	TF	0.03235066070899945	WRKY DNA-BINDING PROTEIN 66 (WRKY66)	member of WRKY Transcription Factor; Group III
1205	AT1G09320	epigenetic regulator	0.03226181241394057	AGENET DOMAIN (AGD)-CONTAINING P1 (AGDP1)	Heterochromatin-binding protein which can bind to three H3K9me2 tails. Preferentially binds to long TEs. Required for transcriptional silencing, non-CG DNA methylation, and H3K9 dimethylation at some loci.
1206	AT1G19100	epigenetic regulator	0.03224256436909829	N/A	N/A
1207	AT5G39660	TF	0.03218377949683476	CYCLING DOF FACTOR 2 (CDF2)	Dof-type zinc finger domain-containing protein, identical to H-protein promoter binding factor-2a GI:3386546 from (Arabidopsis thaliana). Interacts with LKP2 and FKF1, but its overexpression does not change flowering time under short or long day conditions.
1208	AT3G24870	epigenetic regulator	0.032126448404079716	N/A	N/A
1209	AT4G37180	TF	0.03210968035036136	ULT1 INTERACTING FACTOR 1 (UIF1)	UIF1 is a nuclear and cytoplasmically localized myb-domain containing member of the GARP G2-like subfamily of transcription factors. Interacts with ULT1 and binds to the WUS promoter. UIF1 binding domains are also found in CUC and AG promoters suggesting they are also direct targets. This locus was also identified as a putative cytoskeletal protein in a yeast screen.
1210	AT2G40260	TF	0.03203104700991537		Homeodomain-like superfamily protein;(source:Araport11)
1211	AT5G16770	TF	0.03202554513617871	MYB DOMAIN PROTEIN 9 (MYB9)	Member of the R2R3 factor gene family.
1212	AT5G28650	TF	0.0319594522882135	WRKY DNA-BINDING PROTEIN 74 (WRKY74)	member of WRKY Transcription Factor; Group II-d
1213	AT2G46590	TF	0.031832330301692045	DOF AFFECTING GERMINATION 2 (DAG2)	Encodes a protein containing Dof zinc finger motifs that is a positive regulator of light-mediated seed germination. Its expression is limited to vascular system of the mother plant. A recessive mutation is inherited as maternal-effect and expression is not detected in the embryo. Mutants are defective in seed germination and are more dependent on light and cold treatment and less sensitive to gi…
1214	AT5G64750	TF	0.03180834539911218	N/A	N/A
1215	AT2G31650	epigenetic regulator	0.031800714820074336	N/A	N/A
1216	AT5G60130	TF	0.03165963033636365		AP2/B3-like transcriptional factor family protein;(source:Araport11)
1217	AT5G65410	TF	0.03163546289772543	HOMEOBOX PROTEIN 25 (HB25)	Encodes ZFHD2, a member of the zinc finger homeodomain transcriptional factor family.Gain of function of ATHB25 (35S and UBQ10 proomoters) and double loss of function of ATHB25 and ATHB22 increases and decreases, respectively, seed longevity. This phenotype is maternal and related to seed coat alterations. Gain of function increases expression of GA3OX2 and GA4 and GA1 levels. Together with REM7 …
1218	AT1G35540	TF	0.031625147224879684	AUXIN RESPONSE FACTOR 14 (ARF14)	auxin response factor 14;(source:Araport11)
1219	AT1G76880	TF	0.03160452222442964	(DF1)	DF1 is a putative transcription factor required for the synthesis of seed mucilage polysaccharides. The df1 seeds produce almost 50% less mucilage than wild-type, but show less severe defects than the myb5 and ttg2 mutants.
1220	AT5G47140	TF	0.03157697392833193	GATA TRANSCRIPTION FACTOR 27 (GATA27)	Encodes a member of the GATA factor family of zinc finger transcription factors.
1221	AT4G31270	epigenetic regulator	0.031569250562070134	IDM1-ASSOCIATED PROTEIN 2 (IDAP2)	Encodes IDAP2. Acts together with IDAP1 and IDM1 to regulate active DNA demethylation.
1222	AT4G04580	TF	0.031527726775980154		Homeodomain-like superfamily protein;(source:Araport11)
1223	AT4G34610	TF	0.03145006530055632	BEL1-LIKE HOMEODOMAIN 6 (BLH6)	BEL1-like homeodomain 6;(source:Araport11)
1224	AT2G41835	TF	0.031426002850343006		zinc finger (C2H2 type, AN1-like) family protein;(source:Araport11)
1225	AT3G50650	TF	0.0314085449748258		GRAS family transcription factor;(source:Araport11)
1226	AT5G51230	epigenetic regulator	0.03138088638549602	EMBRYONIC FLOWER 2 (EMF2)	Polycomb group protein with zinc finger domain involved in negative regulation of reproductive development. Forms a complex with FIE, CLF, and MSI1. This complex modulates the expression of target genes including AG, PI and AP3.
1227	AT4G35580	TF	0.031216339172239094	NAC TRANSCRIPTION FACTOR-LIKE 9 (NTL9)	Encodes a calmodulin-binding NAC protein (CBNAC). Contains calmodulin-binding domain in the C-terminus of the protein. Functions as a calmodulin-regulated transcriptional repressor.
1228	AT2G06200	TF	0.03120759025597728	GROWTH-REGULATING FACTOR 6 (GRF6)	Growth regulating factor encoding transcription activator. One of the nine members of a GRF gene family, containing nuclear targeting domain. Involved in leaf development and expressed in root, shoot and flower
1229	AT5G67411	TF	0.03116882781281594		GRAS family transcription factor;(source:Araport11)
1230	AT4G22700	TF	0.031081897151441107	LOB DOMAIN-CONTAINING PROTEIN 32 (LBD32)	LOB domain-containing protein 32;(source:Araport11)
1231	AT5G43290	TF	0.030853344955574857	WRKY DNA-BINDING PROTEIN 49 (WRKY49)	member of WRKY Transcription Factor; Group II-c
1232	AT4G01680	TF	0.03081043106254386	MYB DOMAIN PROTEIN 55 (MYB55)	Encodes a putative transcription factor (MYB55).
1233	AT5G61070	epigenetic regulator	0.030795627156764937	HISTONE DEACETYLASE OF THE RPD3/HDA1 SUPERFAMILY 18 (HDA18)	Encodes a protein with similarity to histone deacetylases, a class of chromatin remodeling factors which act on H3/H4 histones. Class II RPD3-like family HDAC member which controls negative responses to salinity stress. Expressed in roots where it appears to regulate the expression of epidermal cell fate genes controlling hair cell differentiation.
1234	AT1G04050	epigenetic regulator	0.030768731551358557	N/A	N/A
1235	AT5G25190	TF	0.030739295542887308	N/A	N/A
1236	AT4G10350	TF	0.030733666790190017	N/A	N/A
1237	AT5G07680	TF	0.030708548000843626	N/A	N/A
1238	AT4G17750	TF	0.030707369604574937	HEAT SHOCK FACTOR 1 (HSF1)	native protein is a trimer, interacts with HSP70, also with TBP, DNA interaction is modulated by phosphorylation and is heat-shock inducible
1239	AT3G10490	TF	0.03070229146126405	N/A	N/A
1240	AT2G27350	epigenetic regulator	0.03063110862114369	OTUBAIN-LIKE DEUBIQUITINASE 1 (OTLD1)	Encodes an otubain-like histone deubiquitinase involved in chromatin modification and regulation of plant gene expression.
1241	AT3G13810	TF	0.030573458850207562	INDETERMINATE(ID)-DOMAIN 11 (IDD11)	indeterminate(ID)-domain 11;(source:Araport11)
1242	AT2G03500	TF	0.030456532049399243	EARLY FLOWERING MYB PROTEIN (EFM)	Encodes a nuclear localized member of the MYB family of transcriptional regulators that is involved in negative regulation of flowering. It is expressed in vascular tissues and at low levels in the shoot apex during the transition to flowering. Loss of function mutations are early flowering.EFM is involved in the autonomous, thermosensory and GA pathways and expression is directly regulated by SV…
1243	AT2G35640	TF	0.03041665797641035		Homeodomain-like superfamily protein;(source:Araport11)
1244	AT2G20180	TF	0.030404209395327175	PHYTOCHROME INTERACTING FACTOR 3-LIKE 5 (PIL5)	Encodes a novel Myc-related bHLH transcription factor that has transcriptional activation activity in the dark. It is a key negative regulator of phytochrome-mediated seed germination and acts by inhibiting chlorophyll biosynthesis, light-mediated suppression of hypocotyl elongation and far-red light-mediated suppression of seed germination, and promoting negative gravitropism in hypocotyls. Ligh…
1245	AT4G17880	TF	0.03026115152183424	(MYC4)	MYC4 is bHLH transcriptional regulator. It functions as a JAZ-interacting transcription factor that acts together with MYC2 and MYC3 to activate JA-responses. It also functions in blue light mediated secondary cell wall biogenesis via regulation of NST1 expression. MYC4 directly binds to NST1 promoter and activates its expression.
1246	AT4G38900	TF	0.030246258812623224	BASIC LEUCINE-ZIPPER 29 (BZIP29)	Basic-leucine zipper (bZIP) transcription factor family protein;(source:Araport11)
1247	AT5G03790	TF	0.030197286202704787	HOMEOBOX 51 (HB51)	Encodes a homeodomain leucine zipper class I (HD-Zip I) meristem identity regulator that acts together with LFY to induce CAL expression. It binds to the CAL promoter proximal CAATNATTG element. LMI1 acts primarily downstream of LFY in meristem identity regulation. The interaction between LFY, LMI1 and CAL resembles a feed-forward loop transcriptional network motif. The gene also had additional L…
1248	AT4G29000	TF	0.030045709276580724	(TCX5)	Tesmin/TSO1-like CXC domain-containing protein which is a transcriptional repressor of genes required for maintenance of DNA methylation, including MET1, CMT3, DDM1, KYP and VIMs. Functions redundantly with its paralogue TCX6 in repressing the expression of these genes.
1249	AT2G03060	TF	0.029901821296061906	AGAMOUS-LIKE 30 (AGL30)	Encodes a member of the MIKC (MADS box, Keratin binding domain, and C terminal domain containing )family of transcriptional regulators. AGL30 is expressed in pollen.It forms heterodimers with other MICK family members.
1250	AT1G49475	TF	0.02978395702372375		AP2/B3-like transcriptional factor family protein;(source:Araport11)
1251	AT3G03140	epigenetic regulator	0.029704823462315313	PWWP-DOMAIN INTERACTOR OF POLYCOMBS1 (PWO1)	Encodes a chromatin-associated protein that interacts with plant nuclear lamin-like components to regulate nuclear size.
1252	AT5G14280	TF	0.02969873016114995	N/A	N/A
1253	AT5G18560	TF	0.02968114601968657	(PUCHI)	Encodes PUCHI, a member of the ERF (ethylene response factor) subfamily B-1 of ERF/AP2 transcription factor family. The protein contains one AP2 domain. There are 15 members in this subfamily including ATERF-3, ATERF-4, ATERF-7, and leafy petiole. PUCHI is required for morphogenesis in the early lateral root primordium of Arabidopsis. Expressed in early floral meristem (stage 1 to 2). Required fo…
1254	AT3G49930	TF	0.0296442672727703		C2H2 and C2HC zinc fingers superfamily protein;(source:Araport11)
1255	AT5G28040	TF	0.029639388897272526	VIRF INTERACTING PROTEIN 4 (VFP4)	Member of the GeBP/GPL family of leucine zipper transcription factors. VPF4 interacts with the F-box proteins from A.tumefaciens VirF and VBF. Over expression results in decreased tumor formation upon Agrobacterium infection. Mutants show changes in the level of expression of defense response genes.
1256	AT5G65590	TF	0.029633344235376467	STOMATAL CARPENTER 1 (SCAP1)	Encodes a plant-specific Dof-type transcription factor expressed in maturing guard cells, but not in guard mother cells. It regulates essential processes of stomatal guard cell maturation and functions as a key transcription factor regulating the final stages of guard cell differentiation.
1257	AT5G17300	TF	0.0296092667612403	REVEILLE 1 (RVE1)	Myb-like transcription factor that regulates hypocotyl growth by regulating free auxin levels in a time-of-day specific manner.
1258	AT2G33500	TF	0.02954566992513425	N/A	N/A
1259	AT4G33470	epigenetic regulator	0.029413277177962705	N/A	N/A
1260	AT3G02150	TF	0.02925862622343046	PLASTID TRANSCRIPTION FACTOR 1 (PTF1)	a chloroplast trans-acting factor of the psbD light-responsive promoter.TCP gene involved in heterochronic control of leaf differentiation.
1261	AT5G57390	TF	0.02925482344755892	AINTEGUMENTA-LIKE 5 (AIL5)	Encodes a member of the AP2 family of transcriptional regulators. May be involved in germination and seedling growth. Mutants are resistant to ABA analogs and are resistant to high nitrogen concentrations.essential for the developmental transition between the embryonic and vegetative phases in plants. Overexpression results in the formation of somatic embryos on cotyledons. It is also required to…
1262	AT5G22570	TF	0.029175393397185237	WRKY DNA-BINDING PROTEIN 38 (WRKY38)	member of WRKY Transcription Factor; Group III
1263	AT4G01550	TF	0.029120500167486307	NAC DOMAIN CONTAINING PROTEIN 69 (NAC069)	Encodes a plasma-membrane bound NAC transcription factor, whose controlled proteolytic activation allows it to enter the nucleus.
1264	AT2G45880	TF	0.029062524481084786	BETA-AMYLASE 7 (BAM7)	Encodes a beta-amylase-like protein present in the nucleus rather than targeted to the chloroplast. Contains BRASSINAZOLE RESISTANT1 (BZR1)-type DNA binding domains. Activates gene expression in protoplast transactivation assays.
1265	AT5G51860	TF	0.029056175050245114	AGAMOUS-LIKE 72 (AGL72)	Encodes a MADS-box transcription factor involved in floral transition.
1266	AT5G59340	TF	0.029051991886144032	WUSCHEL RELATED HOMEOBOX 2 (WOX2)	Encodes a WUSCHEL-related homeobox gene family member with 65 amino acids in its homeodomain. Proteins in this family contain a sequence of eight residues (TLPLFPMH) downstream of the homeodomain called the WUS box. WOX2 has a putative Zinc finger domain downstream of the homeodomain. Transcripts are expressed in the egg cell, the zygote and the apical cell lineage and are reduced in met3-1 early…
1267	AT5G59450	TF	0.028954273268251163		GRAS family transcription factor;(source:Araport11)
1268	AT2G02060	TF	0.02888970860694242		Homeodomain-like superfamily protein;(source:Araport11)
1269	AT3G24880	epigenetic regulator	0.028717059179848507	(ATEAF1A)	Encodes a nuclear localized protein of unknown function that interacts with components of the NuA4 histone acetyltransferase complex. I
1270	AT1G27660	TF	0.028621098237602307		basic helix-loop-helix (bHLH) DNA-binding superfamily protein;(source:Araport11)
1271	AT1G09530	TF	0.02859679654155105	PHYTOCHROME INTERACTING FACTOR 3 (PIF3)	Transcription factor interacting with photoreceptors phyA and phyB. Forms a ternary complex in vitro with G-box element of the promoters of LHY, CCA1. Acts as a negative regulator of phyB signalling. It degrades rapidly after irradiation of dark grown seedlings in a process controlled by phytochromes. Does not play a significant role in controlling light input and function of the circadian clockw…
1272	AT4G24540	TF	0.028454960047975236	N/A	N/A
1273	AT5G62430	TF	0.028454189615347725	N/A	N/A
1274	AT3G61630	TF	0.028399994893833755	CYTOKININ RESPONSE FACTOR 6 (CRF6)	CRF6 encodes one of the six cytokinin response factors. CRF5 belongs to the AP2/ERF superfamily of the transcriptional factors. CRF proteins rapidly relocalize to the nucleus in response to cytokinin. Analysis of loos-of-function mutants revealed that the CRFs function redundantly to regulate the development of embryos, cotyledons and leaves.
1275	AT3G12250	TF	0.028249005715061812	N/A	N/A
1276	AT5G39760	TF	0.028172464180179886	HOMEOBOX PROTEIN 23 (HB23)	Functions together with TZP in co-regulation of the expression of blue-light dependent transcriptional regulators. Coassociates with and regulates the expression of light-regulated loci as well as transcriptional regulators to shape plant development in response to environmental stimuli with targets in RNA processing factors as well as proteins involved in salt stress and ABA signaling, in additi…
1277	AT4G31800	TF	0.0280523417789027	WRKY DNA-BINDING PROTEIN 18 (WRKY18)	Pathogen-induced transcription factor. Binds W-box sequences in vitro. Forms protein complexes with itself and with WRKY40 and WRKY60. Constitutive expression of WRKY18 enhanced resistance to P. syringae, but its coexpression with WRKY40 or WRKY60 made plants more susceptible to both P. syringae and B. cinerea. WRKY18, WRKY40, and WRKY60 have partially redundant roles in response to the hemibiotr…
1278	AT3G18100	TF	0.028044369361065077	MYB DOMAIN PROTEIN 4R1 (MYB4R1)	Member of the R2R3 transcription factor gene family.
1279	AT4G36540	TF	0.02799348496393364	BR ENHANCED EXPRESSION 2 (BEE2)	Encodes the brassinosteroid signaling component BEE2 (BR-ENHANCED EXPRESSION 2). Positively modulates the shade avoidance syndrome in Arabidopsis seedlings.
1280	AT3G12730	TF	0.027982947221503195		Homeodomain-like superfamily protein;(source:Araport11)
1281	AT4G29230	TF	0.027878922631586332	NAC DOMAIN CONTAINING PROTEIN 75 (NAC075)	NAC domain protein involved in negative regulation of flowering.
1282	AT2G43000	TF	0.02786831889991029	NAC DOMAIN CONTAINING PROTEIN 42 (NAC042)	Encodes a NAC transcription factor induced by hydrogen peroxide (H2O2). Involved in senescence. Over expression of the gene strongly delays senescence and enhances tolerance to various abiotic stresses.
1283	AT5G47220	TF	0.027839943693919338	ETHYLENE RESPONSIVE ELEMENT BINDING FACTOR 2 (ERF2)	Encodes a member of the ERF (ethylene response factor) subfamily B-3 of ERF/AP2 transcription factor family (ATERF-2). The protein contains one AP2 domain. Functions as activator of GCC box?dependent transcription. Positive regulator of JA-responsive defense genes and resistance to F. oxysporum and enhances JA inhibition of root elongation.
1284	AT4G11140	TF	0.027820710478967114	N/A	N/A
1285	AT2G46530	TF	0.02770300641480829	N/A	N/A
1286	AT4G37850	TF	0.027599380406856482		basic helix-loop-helix (bHLH) DNA-binding superfamily protein;(source:Araport11)
1287	AT5G08330	TF	0.027581180246008974	TCP DOMAIN PROTEIN 21 (TCP21)	Circadian oscillator protein which interacts with bZIP63 and regulates a response of the circadian oscillator to sugar. Is not required for the sugar-induced circadian phase advance in the morning; regulates a response of CCA1 to sugars.
1288	AT3G12380	epigenetic regulator	0.027531660466167198	ACTIN-RELATED PROTEIN 5 (ARP5)	Encodes a gene similar to actin-related proteins in other organisms. Member of nuclear ARP gene family.
1289	AT1G76320	TF	0.02745057764729282	FAR1-RELATED SEQUENCE 4 (FRS4)	FAR1-related sequence 4;(source:Araport11)
1290	AT4G16310	epigenetic regulator	0.027443595183638758	LSD1-LIKE 3 (LDL3)	FAD-dependent lysine-specific histone demethylase involved in the control of flowering time.
1291	AT2G38340	TF	0.0273932369175476	DEHYDRATION RESPONSE ELEMENT-BINDING PROTEIN 19 (DREB19)	encodes a member of the DREB subfamily A-2 of ERF/AP2 transcription factor family. The protein contains one AP2 domain. There are eight members in this subfamily including DREB2A AND DREB2B that are involved in response to drought.
1292	AT2G32940	epigenetic regulator	0.02736236212646713	ARGONAUTE 6 (AGO6)	Encodes a nuclear localized 879-amino-acid protein that contains conserved PAZ and PIWI domains that is important for the accumulation of specific heterochromatin-related siRNAs, and for DNA methylation and transcriptional gene silencing.
1293	AT5G60450	TF	0.027334568476028998	AUXIN RESPONSE FACTOR 4 (ARF4)	Encodes a member of the ARF family of transcription factors which mediate auxin responses. ARF4 appears to have redundant function with ETT(ARF3) in specifying abaxial cell identity.
1294	AT1G27360	TF	0.02723744871332727	N/A	N/A
1295	AT1G59640	TF	0.027236427172710846	N/A	N/A
1296	AT4G01250	TF	0.02723142449731376	(WRKY22)	AtWRKY22 is a member of WRKY Transcription Factor; Group II-e. It is involved in regulation of dark induced leaf senescence.
1297	AT1G17040	TF	0.027161572641154662	SH2 DOMAIN PROTEIN A (SHA)	Encodes a protein that contains an SH2 domain. It can pull down a 120-kD tyrosine-phosphorylated protein in vitro. It is predicted to act as a transcription factor.
1298	AT1G78540	TF	0.02713135116446544	SH2 DOMAIN PROTEIN B (SHB)	Encodes a protein that contains an SH2 domain. It can pull down a 120-kD tyrosine-phosphorylated protein in vitro. It is predicted to act as a transcription factor.
1299	AT4G23980	TF	0.026898651586513604	AUXIN RESPONSE FACTOR 9 (ARF9)	Encodes auxin response factor 9 (ARF9). The mRNA is cell-to-cell mobile.
1300	AT1G67710	TF	0.02689752521289777	RESPONSE REGULATOR 11 (ARR11)	Encodes an Arabidopsis response regulator (ARR) protein that acts in concert with other type-B ARRs in the cytokinin signaling pathway. Affects ABA-JA crosstalk.
1301	AT5G04340	TF	0.026722793729579912	ZINC FINGER OF ARABIDOPSIS THALIANA 6 (ZAT6)	Encodes a C2H2 zinc finger transcription factor that coordinately activates phytochelatin-synthesis related gene expression and directly targets GSH1 by binding to its promoter to positively regulate Cd accumulation and tolerance.
1302	AT5G04290	epigenetic regulator	0.02670014721086557	KOW DOMAIN-CONTAINING TRANSCRIPTION FACTOR 1 (KTF1)	Encodes SPT5-Like, a member of the nuclear SPT5 (Suppressor of Ty insertion 5) RNA polymerase (RNAP) elongation factor family that is characterized by the presence of a carboxy-terminal extension with more than 40 WG/GW motifs. Interacts with AGO4. Required for RNA-directed DNA methylation. The mRNA is cell-to-cell mobile.
1303	AT1G03770	epigenetic regulator	0.026560369802845082	N/A	N/A
1304	AT5G02460	TF	0.02655609513316145	PHLOEM EARLY DOF 2 (PEAR2)	PEAR protein involved in the formation of a short-range concentration gradient that peaks at protophloem sieve elements, and activates gene expression that promotes radial growth. Locally promotes transcription of inhibitory HD-ZIP III genes, and thereby establishes a negative-feedback loop that forms a robust boundary that demarks the zone of cell division.
1305	AT4G34990	TF	0.026538110173612413	MYB DOMAIN PROTEIN 32 (MYB32)	Member of the R2R3 factor gene family.
1306	AT1G02030	TF	0.026453190487644745		C2H2-like zinc finger protein;(source:Araport11)
1307	AT1G65360	TF	0.026422060781764	AGAMOUS-LIKE 23 (AGL23)	Encodes AGL23, a Type I MADS-box gene that controls female gametophyte development and the biogenesis of organelles during embryo development.
1308	AT5G37415	TF	0.026404497507922217	N/A	N/A
1309	AT5G05120	TF	0.026293301854976053		C2H2 and C2HC zinc fingers superfamily protein;(source:Araport11)
1310	AT1G10610	TF	0.02624426963982017		basic helix-loop-helix (bHLH) DNA-binding superfamily protein;(source:Araport11)
1311	AT3G59060	TF	0.02620795983494124	PHYTOCHROME INTERACTING FACTOR 3-LIKE 6 (PIL6)	Encodes a novel Myc-related bHLH transcription factor, which physically associated with APRR1/TOC1 and is a member of PIF3 transcription factor family. Involved in shade avoidance. Functions as negative regulator of PhyB. Protein levels are modulated by phytochrome B. Controls the resistance to B. cinerea in a COI1- and EIN2-dependent manner.
1312	AT2G18350	TF	0.02617094537965511	HOMEOBOX PROTEIN 24 (HB24)	homeobox protein 24;(source:Araport11)
1313	AT3G07500	TF	0.026133688411175155	FAR1-RELATED SEQUENCES-RELATED FACTOR2 (FRF2)	Encodes one of four FRS (FAR1-RELATED SEQUENCE) factor-like genes in Arabidopsis. FRS factors are characterized by having an N-terminal C2H2-type chelating motif of the WRKY- Glial Cell Missing1 family, a central core transposase domain of Mutator-like element transposases, and a C-terminal SWIM domain. The four FRF-like genes in Arabidopsis share only the N-terminal motif with FRS proteins.
1314	AT4G31060	TF	0.026097816444705844		encodes a member of the DREB subfamily A-5 of ERF/AP2 transcription factor family. The protein contains one AP2 domain. There are 15 members in this subfamily including RAP2.1, RAP2.9 and RAP2.10. A maternally expressed imprinted gene.
1315	AT1G55970	epigenetic regulator	0.026076104066899145	HISTONE ACETYLTRANSFERASE OF THE CBP FAMILY 4 (HAC4)	HAC4 is most likely to be an expressed pseudogene that lacks HAT function. there is a single nucleotide deletion in both the HAC4 genomic and cDNA sequences relative to its homologs. The resulting frameshift within the open reading frame causes a stop codon to occur within the predicted acetyltransferase catalytic domain.
1316	AT3G06250	TF	0.026008550915186352	FAR1-RELATED SEQUENCE 7 (FRS7)	Transcriptional repressor that accumulates in short-day conditions. Regulates together with FRS12 and NINJA glucosinolate biosynthesis.
1317	AT2G40340	TF	0.025855229902331828	(DREB2C)	Encodes a member of the DREB subfamily A-2 of ERF/AP2 transcription factor family. The protein contains one AP2 domain. There are eight members in this subfamily including DREB2A AND DREB2B that are involved in response to drought.
1318	AT1G12860	TF	0.02585242884404981	SCREAM 2 (SCRM2)	Encodes ICE2 (Inducer of CBF Expression 2), a transcription factor of the bHLH family that participates in the response to deep freezing through the cold acclimation-dependent pathway. Overexpression of ICE2 results in increased tolerance to deep freezing stress after cold acclimation.
1319	AT3G45880	epigenetic regulator	0.025840990282977736	JUMONJI 32 (JMJ32)	2-oxoglutarate (2OG) and Fe(II)-dependent oxygenase superfamily protein;(source:Araport11)
1320	AT2G44840	TF	0.025667305599513395	ETHYLENE-RESPONSIVE ELEMENT BINDING FACTOR 13 (ERF13)	encodes a member of the ERF (ethylene response factor) subfamily B-3 of ERF/AP2 transcription factor family. The protein contains one AP2 domain. There are 18 members in this subfamily including ATERF-1, ATERF-2, AND ATERF-5. The mRNA is cell-to-cell mobile.
1321	AT4G38910	TF	0.0256586739164708	BASIC PENTACYSTEINE 5 (BPC5)	Encodes a basic pentacysteine protein that is localized to the nucleus and specifically binds in vitro to GA dinucleotide repeats.
1322	AT4G21330	TF	0.02563747016102133	DYSFUNCTIONAL TAPETUM 1 (DYT1)	Encodes a bHLH transcription factor strongly expressed in the tapetum from late anther stage 5 to early stage 6, and at a lower level in meiocytes. dyt1 mutant exhibits abnormal anther morphology beginning at anther stage 4. DYT1 acts downstream of SPL/NZZ and EMS1/EXS , and regulates the expression of downstream genes like AMS, MS1 and other tapetum preferential genes for pollen development, pri…
1323	AT3G56970	TF	0.02563537389584444	BASIC HELIX-LOOP-HELIX 38 (BHLH38)	Encodes a member of the basic helix-loop-helix transcription factor family protein.
1324	AT2G35550	TF	0.02559077902880931	N/A	N/A
1325	AT4G12240	TF	0.025539752979091737		zinc finger (C2H2 type) family protein;(source:Araport11)
1326	AT4G25560	TF	0.02547195569519655	N/A	N/A
1327	AT3G12980	epigenetic regulator	0.025391043299701044	HISTONE ACETYLTRANSFERASE OF THE CBP FAMILY 5 (HAC5)	Encodes an enzyme with histone acetyltransferase activity that can use both H3 and H4 histones as substrates. No single prior lysine acetylation is sufficient to block HAC5 acetylation of the H3 or H4 peptides, suggesting that HAC5 can acetylate any of several lysines present in the peptides. Di-acetylation of both lysines 9 and 14 on the H3 peptide significantly reduces the level of incorporated…
1328	AT2G45480	TF	0.025379504287173296	GROWTH-REGULATING FACTOR 9 (GRF9)	Growth regulating factor encoding transcription activator. One of the nine members of a GRF gene family, containing nuclear targeting domain. Involved in leaf development.
1329	AT5G50470	TF	0.025340277475277187	N/A	N/A
1330	AT4G36060	TF	0.02532512082382521	BASIC HELIX-LOOP-HELIX 11 (bHLH11)	basic helix-loop-helix (bHLH) DNA-binding superfamily protein;(source:Araport11)
1331	AT2G37650	TF	0.025273147497229472		GRAS family transcription factor;(source:Araport11)
1332	AT1G01260	TF	0.02520376169564113	JASMONATE ASSOCIATED MYC2 LIKE 2 (JAM2)	bHLH13 interacts with JAZ proteins, and functions redundantly with bHLH3, bHLH14 and bHLH17 to negatively regulate jasmonate responses.
1333	AT2G31380	TF	0.025184879014639838	SALT TOLERANCE HOMOLOGUE (STH)	a B-box zinc finger protein that interacts with COP1. contains a novel 11 amino acid motif at the C-terminus (also found at the N-terminus of HY5) that is involved in the COP1 interaction.
1334	AT2G31310	TF	0.025129822946971143	LOB DOMAIN-CONTAINING PROTEIN 14 (LBD14)	LOB domain-containing protein 14;(source:Araport11)
1335	AT1G32640	TF	0.025094756128407364	(MYC2)	Encodes a MYC-related transcriptional activator with a typical DNA binding domain of a basic helix-loop-helix leucine zipper motif. Binds to an extended G-Box promoter motif and interacts with Jasmonate ZIM-domain proteins. MYC2 interacts with EIN3 and EIL1 to repress hook curvature and resistance to Botrytis cinera.Its transcription is induced by dehydration stress, ABA treatment and blue light …
1336	AT1G67100	TF	0.02508435786807919	LOB DOMAIN-CONTAINING PROTEIN 40 (LBD40)	LOB domain-containing protein 40;(source:Araport11)
1337	AT2G26150	TF	0.025042280793866757	N/A	N/A
1338	AT3G12550	epigenetic regulator	0.02479443633006904	FACTOR OF DNA METHYLATION 3 (FDM3)	Belongs to a subgroup of SGS3-like proteins that act redundantly in RNA-directed DNA methylation: AT1G15910 (FDM1), AT4G00380 (FDM2), AT3G12550 (FDM3), AT1G13790 (FDM4), AT1G80790 (FDM5).
1339	AT5G22990	TF	0.024786716590101888	GAZ-LIKE 3 (GAL3)	Member of a small family of zinc finger containing putative transcription factors.Similar to GAZ.
1340	AT5G67110	TF	0.02476468316700729	ALCATRAZ (ALC)	encodes a myc/bHLH transcription factor-like protein. Gene product is involved in fruit dehiscence. Mutant siliques fail to dehisce.
1341	AT2G38250	TF	0.02464476547679955		Homeodomain-like superfamily protein;(source:Araport11)
1342	AT2G42430	TF	0.02455757395256296	LATERAL ORGAN BOUNDARIES-DOMAIN 16 (LBD16)	LOB-domain protein gene LBD16. This gene contains one auxin-responsive element (AuxRE). Regluates lateral root formation.
1343	AT1G49190	TF	0.02455029031687872	RESPONSE REGULATOR 19 (RR19)	member of Response Regulator: B- Type
1344	AT4G14700	epigenetic regulator	0.024539716793622917	ORIGIN RECOGNITION COMPLEX 1 (ORC1A)	Encodes origin of replication complex 1a subunit.The protein contains a PHD domain,binds methylated DNA and appears to function as a transcriptional activator.
1345	AT2G31230	TF	0.02450514147355212	ETHYLENE-RESPONSIVE ELEMENT BINDING FACTOR 15 (ERF15)	encodes a member of the ERF (ethylene response factor) subfamily B-3 of ERF/AP2 transcription factor family. The protein contains one AP2 domain. There are 18 members in this subfamily including ATERF-1, ATERF-2, AND ATERF-5.
1346	AT1G21910	TF	0.02438018479143348	DEHYDRATION RESPONSE ELEMENT-BINDING PROTEIN 26 (DREB26)	encodes a member of the DREB subfamily A-5 of ERF/AP2 transcription factor family. The protein contains one AP2 domain. There are 15 members in this subfamily including RAP2.1, RAP2.9 and RAP2.10.
1347	AT1G71520	TF	0.02437387288373571	N/A	N/A
1348	AT3G10040	TF	0.02437370561553521	HYPOXIA RESPONSE ATTENUATOR1 (HRA1)	Encodes HRA1 (HYPOXIA RESPONSE ATTENUATOR1), a low oxygen-inducible transcription factor.
1349	AT1G43950	TF	0.02435703169219065	AUXIN RESPONSE FACTOR 23 (ARF23)	auxin response factor 23;(source:Araport11)
1350	AT2G37590	TF	0.024181604523393983	DNA BINDING WITH ONE FINGER 2.4 (DOF2.4)	PEAR protein involved in the formation of a short-range concentration gradient that peaks at protophloem sieve elements, and activates gene expression that promotes radial growth. Locally promotes transcription of inhibitory HD-ZIP III genes, and thereby establishes a negative-feedback loop that forms a robust boundary that demarks the zone of cell division.
1351	AT5G52260	TF	0.024141786676274923	MYB DOMAIN PROTEIN 19 (MYB19)	Member of the R2R3 factor gene family.
1352	AT4G05170	TF	0.02413977962199317		basic helix-loop-helix (bHLH) DNA-binding superfamily protein;(source:Araport11)
1353	AT5G60470	TF	0.02409681571871839	EGRET (EGRET)	C2H2 and C2HC zinc fingers superfamily protein;(source:Araport11)
1354	AT5G61890	TF	0.024075599502044246	(ERF114)	encodes a member of the ERF (ethylene response factor) subfamily B-4 of ERF/AP2 transcription factor family. The protein contains one AP2 domain. There are 7 members in this subfamily.
1355	AT5G04240	epigenetic regulator	0.02406341875935111	EARLY FLOWERING 6 (ELF6)	Early Flowering 6 (ELF6) encodes a Jumonji N/C and zinc finger domain-containing protein that acts as a repressor in the photoperiod pathway. ELF6 interacts with BES1 in a Y2H assay, in vitro, and in Arabidosis protoplasts (based on BiFC). ELF6 may play a role in brassinosteroid signaling by affecting histone methylation in the promoters of BR-responsive genes.
1356	AT2G41690	TF	0.023970920618031685	HEAT SHOCK TRANSCRIPTION FACTOR B3 (HSFB3)	member of Heat Stress Transcription Factor (Hsf) family
1357	AT3G55980	TF	0.023969594396190817	SALT-INDUCIBLE ZINC FINGER 1 (SZF1)	salt-inducible zinc finger 1;(source:Araport11)
1358	AT5G39610	TF	0.023943532404347462	NAC DOMAIN CONTAINING PROTEIN 6 (NAC6)	Encodes a NAC-domain transcription factor. Positively regulates aging-induced cell death and senescence in leaves. This gene is upregulated in response to salt stress in wildtype as well as NTHK1 transgenic lines although in the latter case the induction was drastically reduced. It was also upregulated by ABA, ACC and NAA treatment, although in the latter two cases, the induction occurred relativ…
1359	AT5G44800	epigenetic regulator	0.02393624070922924	CHROMATIN REMODELING 4 (CHR4)	Interacts with transcription factors involved in floral meristem identity and affects the expression of key floral regulators. Affects H3K27me3 and H3K4me3 levels at a subset of loci in the genome.
1360	AT3G09370	TF	0.02389702929402193	N/A	N/A
1361	AT4G17810	TF	0.023668765954063004	ZINC FINGER PROTEIN 1 (ZP1)	C2H2 domain regulatory protein. Functions downstream of GL2 during root hair development and regulates expression of targets RDH6, RSL2 and RSL4.
1362	AT2G22850	TF	0.02366065550934535	N/A	N/A
1363	AT4G14540	TF	0.02357008612996087	NUCLEAR FACTOR Y, SUBUNIT B3 (NF-YB3)	nuclear factor Y, subunit B3;(source:Araport11)
1364	AT4G21430	epigenetic regulator	0.023504006725136188	N/A	N/A
1365	AT1G79700	TF	0.02320802019734961	WRINKLED 4 (WRI4)	WRI4 encodes an AP2/ERF-type transcriptional activator that specifically controls cuticular wax biosynthesis in Arabidopsis stems. It also functions to activate transcription of genes involved fatty acid biosynthesis during seed and flower development as well as stem wax biosynthesis. Targets identified by ChIP-seq include: LACS1, KCR1, PAS2, ECR, and WSD1.
1366	AT3G04380	epigenetic regulator	0.02307530490978106	(SUVR4)	Encodes SUVR4, a nucleolar histone methyltransferase with preference for monomethylated H3K9. One of the four closely related Arabidopsis SUVR proteins that belong to the SU(VAR)3-9 subgroup of SET-domain proteins. Proteins containing the evolutionarily conserved SET domain are involved in regulation of eukaryotic gene expression and chromatin structure through their histone lysine methyltransfer…
1367	AT2G37260	TF	0.023010017045870242	TRANSPARENT TESTA GLABRA 2 (TTG2)	Encodes a protein similar to WRKY transcription factors that is expressed in the seed integument and endosperm. Mutants are defective in proanthocyanidin synthesis and seed mucilate deposition. Seeds are yellow colored. Seed size is also affected; seeds are reduced in size but only when the mutant allele is transmitted through the female parent.Loss of function alleles are associated with a reduc…
1368	AT2G20570	TF	0.022905727697989143	N/A	N/A
1369	AT5G14960	TF	0.022891661767295672	DP-E2F-LIKE 2 (DEL2)	DP-E2F-like 2;(source:Araport11)
1370	AT5G44210	TF	0.02278943216748094	N/A	N/A
1371	AT5G07500	TF	0.022762460343628315	(PEI1)	Encodes an embryo-specific zinc finger transcription factor required for heart-stage embryo formation.
1372	AT3G03660	TF	0.02271575663848957	WUSCHEL RELATED HOMEOBOX 11 (WOX11)	Encodes a WUSCHEL-related homeobox gene family member with 65 amino acids in its homeodomain. Proteins in this family contain a sequence of eight residues (TLPLFPMH) downstream of the homeodomain called the WUS box.
1373	AT2G35700	TF	0.022647862639241987	N/A	N/A
1374	AT1G77640	TF	0.022643055459661082		encodes a member of the DREB subfamily A-5 of ERF/AP2 transcription factor family. The protein contains one AP2 domain. There are 15 members in this subfamily including RAP2.1, RAP2.9 and RAP2.10.
1375	AT4G03250	TF	0.022564630181526782		Homeodomain-like superfamily protein;(source:Araport11)
1376	AT1G25440	TF	0.02226921871130002	B-BOX DOMAIN PROTEIN 15 (BBX15)	B-box type zinc finger protein with CCT domain-containing protein;(source:Araport11)
1377	AT5G47230	TF	0.02225955420704333	ETHYLENE RESPONSIVE ELEMENT BINDING FACTOR 5 (ERF5)	encodes a member of the ERF (ethylene response factor) subfamily B-3 of ERF/AP2 transcription factor family (ATERF-5). The protein contains one AP2 domain. There are 18 members in this subfamily including ATERF-1, ATERF-2, AND ATERF-5. The mRNA is cell-to-cell mobile.
1378	AT3G15030	TF	0.02212685001388633	TCP FAMILY TRANSCRIPTION FACTOR 4 (TCP4)	Arabidopsis thaliana TCP family transcription factor. Regulated by miR319. Involved in heterchronic regulation of leaf differentiation.
1379	AT4G22950	TF	0.02198492777195203	AGAMOUS-LIKE 19 (AGL19)	MADS-box protein AGL19
1380	AT3G56770	TF	0.021949205146681725	N/A	N/A
1381	AT1G52880	TF	0.021867771001123942	NO APICAL MERISTEM (NAM)	Transcription factor with a NAC domain. Homologous to the petunia gene NAM which is required for the development of the shoot. Expressed in the embryo.
1382	AT3G25990	TF	0.021827598104171744		Homeodomain-like superfamily protein;(source:Araport11)
1383	AT5G53950	TF	0.021525779664324358	CUP-SHAPED COTYLEDON 2 (CUC2)	Transcriptional activator of the NAC gene family, with CUC1 redundantly required for embryonic apical meristem formation, cotyledon separation and expression of STM. Proper timing of CUC2 expression is required to maintain the phyllotactic pattern initiated in the meristem. CUC2 expression in leaf sinus region is required for serration and the extent of serration is modulated by mir164A mediated …
1384	AT1G17950	TF	0.021506951070745024	MYB DOMAIN PROTEIN 52 (MYB52)	putative transcription factor: R2R3-MYB transcription family
1385	AT5G27070	TF	0.021376857910609524	AGAMOUS-LIKE 53 (AGL53)	AGAMOUS-like 53;(source:Araport11)
1386	AT3G49760	TF	0.021242216443813543	BASIC LEUCINE-ZIPPER 5 (bZIP5)	basic leucine-zipper 5;(source:Araport11)
1387	AT1G14580	TF	0.0211725772262894	N/A	N/A
1388	AT2G23290	TF	0.021167843159766813	N/A	N/A
1389	AT2G33290	epigenetic regulator	0.021160710878698502	SU(VAR)3-9 HOMOLOG 2 (SUVH2)	Encodes a SU(VAR)3-9 homolog, a SET domain protein. Known SET domain proteins are involved in epigenetic control of gene expression and act as histone methyltransferases. There are 10 SUVH genes in Arabidopsis and members of this subfamily of the SET proteins have an additional conserved SRA domain. Gene is expressed in rosettes, stems, floral buds, and flowers by RT-PCR.
1390	AT5G33210	TF	0.021125424629086124	SHI-RELATED SEQUENCE 8 (SRS8)	A member of SHI gene family. Arabidopsis thaliana has ten members that encode proteins with a RING finger-like zinc finger motif. SRS8 is a putative pseudogene.
1391	AT5G40120	TF	0.02112329332236438	N/A	N/A
1392	AT4G18890	TF	0.020982410486008317	BES1/BZR1 HOMOLOG 3 (BEH3)	BES1/BZR1 homolog 3;(source:Araport11)
1393	AT5G27810	TF	0.020977812189002357		MADS-box transcription factor family protein;(source:Araport11)
1394	AT1G71930	TF	0.02089442940467441	VASCULAR RELATED NAC-DOMAIN PROTEIN 7 (VND7)	Encodes a NAC-domain transcription factor with transcriptional activation activity that is involved in xylem formation. Induces transdifferentiation of various cells into protoxylem vessel elements. Located in the nucleus. Expression induced in the presence of auxin, cytokinin and brassinosteroids.
1395	AT2G46310	TF	0.02087783727628271	N/A	N/A
1396	AT3G16280	TF	0.0208289000764229	ETHYLENE RESPONSE FACTOR 36 (ERF036)	encodes a member of the DREB subfamily A-4 of ERF/AP2 transcription factor family. The protein contains one AP2 domain. There are 17 members in this subfamily including TINY.
1397	AT2G22800	TF	0.020758853423576886	(HAT9)	Encodes homeobox protein HAT9.
1398	AT2G38300	TF	0.020753731777359515		myb-like HTH transcriptional regulator family protein;(source:Araport11)
1399	AT1G69560	TF	0.020481513383112156	MYB DOMAIN PROTEIN 105 (MYB105)	Encodes LOF2 (LATERAL ORGAN FUSION2), a MYB-domain transcription factor expressed in organ boundaries. Functions in boundary specification, meristem initiation and maintenance, and organ patterning. Also see LOF1 (At1g26780).
1400	AT1G63020	epigenetic regulator	0.02045391973752513	NUCLEAR RNA POLYMERASE D1A (NRPD1A)	Encodes one of two alternative largest subunits of a putative plant-specific RNA polymerase IV (aka RNA polymerase D). Required for posttranscriptional gene silencing.
1401	AT2G40750	TF	0.02028612491730368	WRKY DNA-BINDING PROTEIN 54 (WRKY54)	member of WRKY Transcription Factor; Group III
1402	AT4G11660	TF	0.02006489475217677	(AT-HSFB2B)	member of Heat Stress Transcription Factor (Hsf) family
1403	AT5G66700	TF	0.01990057926439203	HOMEOBOX 53 (HB53)	Encodes a homeodomain protein. Member of HD-ZIP 1 family, most closely related to HB5. AtHB53 is auxin-inducible and its induction is inhibited by cytokinin, especially in roots therefore may be involved in root development.
1404	AT3G21330	TF	0.019755602090851775		basic helix-loop-helix (bHLH) DNA-binding superfamily protein;(source:Araport11)
1405	AT1G55110	TF	0.019703066264756826	INDETERMINATE(ID)-DOMAIN 7 (IDD7)	indeterminate(ID)-domain 7;(source:Araport11)
1406	AT3G61150	TF	0.01941329254187558	HOMEODOMAIN GLABROUS 1 (HDG1)	Encodes a homeobox-leucine zipper family protein belonging to the HD-ZIP IV family.
1407	AT2G42380	TF	0.01939134873274684	N/A	N/A
1408	AT4G24150	TF	0.019381655124225555	GROWTH-REGULATING FACTOR 8 (GRF8)	Growth regulating factor encoding transcription activator. One of the nine members of a GRF gene family, containing nuclear targeting domain. Involved in leaf development and expressed in shoot and flower.
1409	AT3G01600	TF	0.01937171377033001	NAC DOMAIN CONTAINING PROTEIN 44 (NAC044)	NAC domain containing protein 44;(source:Araport11)
1410	AT3G09230	TF	0.01936750737127716	MYB DOMAIN PROTEIN 1 (MYB1)	member of MYB3R- and R2R3- type MYB- encoding genes
1411	AT3G11580	TF	0.019352934247747127	NGATHA-LIKE PROTEIN2 (NGAL2)	SOD7 encodes nuclear localized B3 DNA binding domain and a transcriptional repression motif. Belongs to the RAV gene family. Functions in regulation of seed size and binds to and represses KLU. Transcription repressor involved in regulation of inflorescence architecture.
1412	AT3G15270	TF	0.019275506427513182	SQUAMOSA PROMOTER BINDING PROTEIN-LIKE 5 (SPL5)	Encodes a member of the SPL (squamosa-promoter binding protein-like)gene family, a novel gene family encoding DNA binding proteins and putative transcription factors. Contains the SBP-box, which encodes the SBP-domain, required and sufficient for interaction with DNA. It is involved in regulation of flowering and vegetative phase change. Its temporal expression is regulated by the microRNA miR156…
1413	AT2G02080	TF	0.019271935350993884	N/A	N/A
1414	AT5G23260	TF	0.019252048495488703	TRANSPARENT TESTA16 (TT16)	Encodes a MADS box protein. Regulates proanthocyanidin biosynthesis in the inner-most cell layer of the seed coat. Also controls cell shape of the inner-most cell layer of the seed coat. Also shown to be necessary for determining the identity of the endothelial layer within the ovule. Paralogous to GOA. Plays a maternal role in fertilization and seed development.
1415	AT5G51870	TF	0.019170729217404398	AGAMOUS-LIKE 71 (AGL71)	Encodes a MADS-box transcription factor involved in floral transition.
1416	AT1G75490	TF	0.018969034998758315	N/A	N/A
1417	AT2G34140	TF	0.01895474054963015	CYCLING DOF FACTOR 4 (CDF4)	CDF4 is member of the group II DOF transcription factor family is involved in regulation of differentiation root columella cells. It is a direct target of the transcriptional repressor WOX5. CDF4 itself is a transcriptional repressor that appears to repress root columella stem cell identity. Ectopic expression of CDF leads to premature differentiation of root columella cells.
1418	AT4G31900	epigenetic regulator	0.018946177766989442	PICKLE RELATED 2 (PKR2)	chromatin remodeling factor;(source:Araport11)
1419	AT5G10030	TF	0.01893175613364734	TGACG MOTIF-BINDING FACTOR 4 (TGA4)	Encodes a member of basic leucine zipper transcription gene family. Nomenclature according to Xiang, et al. (1997).
1420	AT5G08070	TF	0.018920956850011064	N/A	N/A
1421	AT1G10320	TF	0.01890421171778109		Zinc finger C-x8-C-x5-C-x3-H type family protein;(source:Araport11)
1422	AT1G08620	epigenetic regulator	0.01887840607054989	(PKDM7D)	Member of family of Jumonji C (JmjC)-containing demethylases, its catalytic domain exhibits both H3K4 and H3K9 demethylation activities. Together with MMD1 promotes in male meiocytes gene expression in an H3K9me3-dependent manner and thereby contributes to meiotic chromosome condensation.
1423	AT5G06500	TF	0.01868118992095353	AGAMOUS-LIKE 96 (AGL96)	AGAMOUS-like 96;(source:Araport11)
1424	AT5G53040	TF	0.01866481358410477	RWP-RK DOMAIN-CONTAINING 4 (RKD4)	Encodes GROUNDED (GRD), a putative RWP-RK-type transcription factor broadly expressed in early development. GRD promotes zygote elongation and basal cell fates.
1425	AT2G16390	epigenetic regulator	0.01857636036192754	DEFECTIVE IN RNA-DIRECTED DNA METHYLATION 1 (DRD1)	Putative chromatin remodeling protein, member of a plant-specific subfamily of SWI2/SNF2-like proteins. Mutations nearly eliminate non-CpG methylation at a target promoter but do not affect rDNA or centromere methylation. Cooperates with PolIVb to facilitate RNA-directed de novo methylation and silencing of homologous DNA. Endogenous targets include intergenic regions near retrotransposon LTRs or…
1426	AT1G66350	TF	0.018294935474392298	RGA-LIKE 1 (RGL1)	Negative regulator of GA responses, member of GRAS family of transcription factors. Also belongs to the DELLA proteins that restrain the cell proliferation and expansion that drives plant growth. RGL1 may be involved in reducing ROS accumulation in response to stress by up-regulating the transcription of superoxide dismutases. Rapidly degraded in response to GA. Involved in flower and fruit devel…
1427	AT4G10240	TF	0.01822513003948547	B-BOX DOMAIN PROTEIN 23 (BBX23)	B-box zinc finger family protein;(source:Araport11)
1428	AT5G49330	TF	0.018201820373937805	MYB DOMAIN PROTEIN 111 (MYB111)	Member of the R2R3 factor gene family.
1429	AT2G17770	TF	0.018125062392941173	BASIC REGION/LEUCINE ZIPPER MOTIF 27 (BZIP27)	Encodes a paralog of bZIP transcription factor FD. This protein interacts with FD and FT.
1430	AT3G04030	TF	0.018117978507858103	(MYR2)	Homeodomain-like superfamily protein;(source:Araport11)
1431	AT5G06650	TF	0.018093831858237368	GLABROUS INFLORESCENCE STEMS 2 (GIS2)	C2H2 and C2HC zinc fingers superfamily protein;(source:Araport11)
1432	AT1G68120	TF	0.017984771698987254	BASIC PENTACYSTEINE 3 (BPC3)	BASIC PENTACYSTEINE protein;(source:Araport11)
1433	AT5G53200	TF	0.017977027221793312	TRIPTYCHON (TRY)	Homeodomain-like superfamily protein;(source:Araport11)
1434	AT3G45260	TF	0.017964439436347953	BALDIBIS (BIB)	BIB is a member of the BIRD family of zinc finger proteins that includes JKD. BIB functions redundantly with JKD to retain SHR in the nucleus and thereby restrict SHR movement in root tissues.
1435	AT4G31690	TF	0.017957539997370736		transcriptional factor B3 family protein;(source:Araport11)
1436	AT4G02235	TF	0.01795614596242206	N/A	N/A
1437	AT3G04410	TF	0.017941939291846926		NAC (No Apical Meristem) domain transcriptional regulator superfamily protein;(source:Araport11)
1438	AT4G26150	TF	0.01779425261507807	CYTOKININ-RESPONSIVE GATA FACTOR 1 (CGA1)	Encodes a member of the GATA factor family of zinc finger transcription factors. Modulate chlorophyll biosynthesis and glutamate synthase (GLU1/Fd-GOGAT) expression.
1439	AT5G02320	TF	0.017784056585002903	MYB DOMAIN PROTEIN 3R-5 (MYB3R-5)	Encodes a putative c-MYB-like transcription factor of the MYB3R factor gene family (MYB3R5).
1440	AT4G25490	TF	0.01773302440708954	C-REPEAT/DRE BINDING FACTOR 1 (CBF1)	Transcriptional activator that binds to the DRE/CRT regulatory element and induces COR (cold-regulated) gene expression increasing plant freezing tolerance. It encodes a member of the DREB subfamily A-1 of ERF/AP2 transcription factor family (CBF1). The protein contains one AP2 domain. There are six members in this subfamily, including CBF1, CBF2, and CBF3. This gene is involved in response to lo…
1441	AT4G16750	TF	0.01768189201171806	ETHYLENE-RESPONSIVE TRANSCRIPTION FACTOR 39 (ERF39)	encodes a member of the DREB subfamily A-4 of ERF/AP2 transcription factor family. The protein contains one AP2 domain. There are 17 members in this subfamily including TINY.
1442	AT1G77200	TF	0.017674366754878854		encodes a member of the DREB subfamily A-4 of ERF/AP2 transcription factor family. The protein contains one AP2 domain. There are 17 members in this subfamily including TINY.
1443	AT2G43010	TF	0.01765322541954792	PHYTOCHROME INTERACTING FACTOR 4 (PIF4)	Isolated as a semidominant mutation defective in red -light responses. Encodes a nuclear localized bHLH protein that interacts with active PhyB protein. Negatively regulates phyB mediated red light responses. Involved in shade avoidance response. Protein abundance is negatively regulated by PhyB.Involved in the regulation of response to nutrient levels. Controls the resistance to B. cinerea in a …
1444	AT1G01030	TF	0.017642926454865985	NGATHA3 (NGA3)	AP2/B3-like transcriptional factor family protein;(source:Araport11)
1445	AT1G51700	TF	0.017626852582059482	DOF ZINC FINGER PROTEIN 1 (DOF1)	Encodes dof zinc finger protein (adof1). The mRNA is cell-to-cell mobile.
1446	AT5G24110	TF	0.017482494593846213	WRKY DNA-BINDING PROTEIN 30 (WRKY30)	member of WRKY Transcription Factor; Group III
1447	AT4G12850	TF	0.0174659154492221	N/A	N/A
1448	AT4G36710	TF	0.017264223444379136	(HAM4)	GRAS family transcription factor;(source:Araport11)
1449	AT3G46080	TF	0.01725789305890121		C2H2-type zinc finger family protein;(source:Araport11)
1450	AT4G31620	TF	0.017250033056483392	N/A	N/A
1451	AT3G24310	TF	0.01704970986820713	MYB DOMAIN PROTEIN 305 (MYB305)	snapdragon myb protein 305 homolog (myb)
1452	AT1G71200	TF	0.017029151268446792	CU-DEFICIENCY INDUCED TRANSCRIPTION FACTOR 1 (CITF1)	bHLH160 transcription factor. Induced by copper deficiency and seems to mediate copper uptake along with SPL7. Alternative splicing variant in response to MeJa treatment has potential novel function where it can dimerize but not bind DNA, resulting in a function opposite of the primary isoform.
1453	AT1G26870	TF	0.017004808033515718	FEZ (FEZ)	NAC-domain protein. Expressed in root cap stem cells, where it promotes periclinal root cap-forming divisions. Involved in a regulatory feedback loop with SMB. FEZ activates SMB in hte root cap daughter cells soon after division, and SMB in turn represses FEZ expression in these cells, thereby preventing further stem cell divisions.
1454	AT5G22380	TF	0.01695719374346128	NAC DOMAIN CONTAINING PROTEIN 90 (NAC090)	NAC domain containing protein 90;(source:Araport11)
1455	AT1G53230	TF	0.016778999475590868	TEOSINTE BRANCHED 1, CYCLOIDEA AND PCF TRANSCRIPTION FACTOR 3 (TCP3)	Encodes a member of a recently identified plant transcription factor family that includes Teosinte branched 1, Cycloidea 1, and proliferating cell nuclear antigen (PCNA) factors, PCF1 and 2. Regulated by miR319. Involved in heterochronic regulation of leaf differentiation.
1456	AT2G01760	TF	0.016741844905087445	RESPONSE REGULATOR 14 (RR14)	member of Response Regulator: B- Type
1457	AT1G09710	TF	0.016710437658257558	N/A	N/A
1458	AT1G73410	TF	0.01667781264218679	N/A	N/A
1459	AT1G69690	TF	0.016672101095272868	N/A	N/A
1460	AT2G46810	TF	0.01665536227000581	MYC-TYPE TRANSCRIPTION FACTOR 70 (MYC70)	MYC-type transcription factor which interacts with ICE1 and negatively regulates cold-responsive genes and cold tolerance.
1461	AT4G34430	epigenetic regulator	0.01665270820145994	(CHB3)	Member of a small family of SWI3-like genes in Arabidopsis. Referred to as CHB4 in Zhou et al. (2002).
1462	AT3G50060	TF	0.01664408242913499	MYB DOMAIN PROTEIN 77 (MYB77)	Encodes a member of the R2R3 transcription factor gene family. Expressed in response to potassium deprivation and auxin. Involved in lateral root development. Interacts with ARF7 and regulates the expression of some auxin responsive genes.
1463	AT5G56270	TF	0.016529672329671515	WRKY DNA-BINDING PROTEIN 2 (WRKY2)	Encodes WRKY transcription factor 2, a zinc-finger protein. In wrky2 mutants, egg cells polarize normally but zygotes fail to reestablish polar organelle positioning from a transient symmetric state, resulting in equal cell division and distorted embryo development.
1464	AT5G04150	TF	0.016451553751833818	(BHLH101)	Encodes a member of the basic helix-loop-helix transcription factor family protein. Functions as a key regulator of iron-deficiency responses independent of the master regulator FIT. Likely regulates genes involved in the distribution of iron within the plant.
1465	AT1G13600	TF	0.016361147543074685	BASIC LEUCINE-ZIPPER 58 (bZIP58)	basic leucine-zipper 58;(source:Araport11)
1466	AT5G27580	TF	0.016272397873851506	AGAMOUS-LIKE 89 (AGL89)	AGAMOUS-like 89;(source:Araport11)
1467	AT1G77570	TF	0.016204205031823894	RESTRICTED TO NUCLEOLUS 1 (REN1)	Winged helix-turn-helix transcription repressor DNA-binding protein;(source:Araport11)
1468	AT3G58190	TF	0.016153113483571253	LATERAL ORGAN BOUNDARIES-DOMAIN 29 (LBD29)	This gene contains two auxin-responsive element (AuxRE). Required for triggering cell reprogramming during callus formation.
1469	AT5G56960	TF	0.016051194154418774	N/A	N/A
1470	AT2G18300	TF	0.016040394967077383	N/A	N/A
1471	AT5G38740	TF	0.016038789569575756	AGAMOUS-LIKE 77 (AGL77)	AGAMOUS-like 77;(source:Araport11)
1472	AT3G45610	TF	0.01599707787430112	DOF TRANSCRIPTION FACTOR 6 (DOF6)	PEAR protein involved in the formation of a short-range concentration gradient that peaks at protophloem sieve elements, and activates gene expression that promotes radial growth. Locally promotes transcription of inhibitory HD-ZIP III genes, and thereby establishes a negative-feedback loop that forms a robust boundary that demarks the zone of cell division.
1473	AT1G05230	TF	0.015870740132270418	HOMEODOMAIN GLABROUS 2 (HDG2)	Encodes a homeobox-leucine zipper family protein belonging to the HD-ZIP IV family. Mutants have trichomes that appear glass-like under a dissecting microscope as compared to the wild-type trichomes. The mutations do not affect trichome growth or branch number.
1474	AT5G58890	TF	0.01586148391198117	AGAMOUS-LIKE 82 (AGL82)	AGAMOUS-like 82;(source:Araport11)
1475	AT2G17040	TF	0.015838055666610368	NAC DOMAIN CONTAINING PROTEIN 36 (NAC036)	Member of the NAC transcription factor family and more specifically, the ONAC022 subfamily. Involved in leaf and inflorescence stem morphogenesis. The mRNA is cell-to-cell mobile.
1476	AT1G74080	TF	0.015793418459712022	MYB DOMAIN PROTEIN 122 (MYB122)	Encodes a putative transcription factor, member of the R2R3 factor gene family (MYB122).
1477	AT5G39810	TF	0.015789339635296582	AGAMOUS-LIKE 98 (AGL98)	AGAMOUS-like 98;(source:Araport11)
1478	AT1G17460	TF	0.01575219578484401	TRF-LIKE 3 (TRFL3)	Arabidopsis thaliana myb family transcription factor (At1g17460)
1479	AT3G60580	TF	0.015726219030989762	(ZAT9)	C2H2-like zinc finger protein;(source:Araport11)
1480	AT1G32540	TF	0.015530000887271496	LSD ONE LIKE 1 (LOL1)	Encodes a protein with 3 plant-specific zinc finger domains that acts as a positive regulator of cell death.
1481	AT5G62380	TF	0.015403703168223046	NAC-DOMAIN PROTEIN 101 (NAC101)	Encodes a NAC-domain transcription factor involved in xylem formation. Induces transdifferentiation of various cells into metaxylem vessel elements. Located in the nucleus. Expression induced in the presence of auxin, cytokinin and brassinosteroids.
1482	AT1G04445	TF	0.015184538609919382		C2H2-like zinc finger protein;(source:Araport11)
1483	AT2G12940	TF	0.015164038246647991	UNFERTILIZED EMBRYO SAC 4 (UNE4)	Basic-leucine zipper (bZIP) transcription factor family protein;(source:Araport11)
1484	AT2G45680	TF	0.015130506343716862	TCP DOMAIN PROTEIN 9 (TCP9)	TCP family transcription factor;(source:Araport11)
1485	AT5G05770	TF	0.015121360694799678	WUSCHEL RELATED HOMEOBOX 7 (WOX7)	Encodes a WUSCHEL-related homeobox gene family member with 65 amino acids in its homeodomain. Proteins in this family contain a sequence of eight residues (TLPLFPMH) downstream of the homeodomain called the WUS box.
1486	AT2G31180	TF	0.01504742169270223	N/A	N/A
1487	AT5G39750	TF	0.015023878589591118	AGAMOUS-LIKE 81 (AGL81)	AGAMOUS-like 81;(source:Araport11)
1488	AT2G16910	TF	0.01502115781362673	ABORTED MICROSPORES (AMS)	Encodes a basic helix-loop helix transcription factor involved in tapetal cell development, that directly regulates MGT5 expression in tapetum cells. Loss of function mutations are male sterile. AMS binds to a region termed the E box of target gene promoters.
1489	AT5G46590	TF	0.014985481490772643	NAC DOMAIN CONTAINING PROTEIN 96 (NAC096)	NAC domain containing protein 96;(source:Araport11)
1490	AT3G04420	TF	0.014969394675388938	NAC DOMAIN CONTAINING PROTEIN 48 (NAC048)	NAC domain containing protein 48;(source:Araport11)
1491	AT4G34530	TF	0.014882101544842975	CRYPTOCHROME-INTERACTING BASIC-HELIX-LOOP-HELIX 1 (CIB1)	Encodes a transcription factor CIB1 (cryptochrome-interacting basic-helix-loop-helix). CIB1 interacts with CRY2 (cryptochrome 2) in a blue light-specific manner in yeast and Arabidopsis cells, and it acts together with additional CIB1-related proteins to promote CRY2-dependent floral initiation. CIB1 positively regulates FT expression.
1492	AT3G27920	TF	0.014872233767545656	GLABRA 1 (GL1)	Encodes GL1, a Myb-like protein that is required for induction of trichome development. Interacts with JAZ and DELLA proteins to regulate trichome initiation.
1493	AT4G38960	TF	0.01482066255429815	B-BOX DOMAIN PROTEIN 19 (BBX19)	BBX19 is a B-box containing transcriptional regulator involved in photomporphogenesis and flowering.
1494	AT1G61215	epigenetic regulator	0.014798631877579476	N/A	N/A
1495	AT5G41030	TF	0.014789512645832168		TCP family transcription factor;(source:Araport11)
1496	AT3G50410	TF	0.014751122792565912	OBF BINDING PROTEIN 1 (OBP1)	Arabidopsis Dof protein containing a single 51-amino acid zinc finger DNA-binding domain, which may play an important roles in plant growth and development.
1497	AT1G03790	TF	0.01447162152965947	SOMNUS (SOM)	Encodes SOMNUS (SOM), a nucleus-localized CCCH-type zinc finger protein. SOM negatively regulates light-dependent seed germination downstream of PIL5 (AT2G20180).
1498	AT5G51190	TF	0.014460129174285168	ETHYLENE RESPONSE FACTOR 105 (ERF105)	encodes a member of the ERF (ethylene response factor) subfamily B-3 of ERF/AP2 transcription factor family. The protein contains one AP2 domain. There are 18 members in this subfamily including ATERF-1, ATERF-2, AND ATERF-5. Involved in regulating root architecture and the response to cold stress.
1499	AT4G09960	TF	0.014411147159644963	SEEDSTICK (STK)	Encodes a MADS box transcription factor expressed in the carpel and ovules. Plays a maternal role in fertilization and seed development. Controls the structure and mechanical properties of the seed coat. Controls fruit size by regulating cytokinin levels and FRUITFULL.
1500	AT4G00250	TF	0.014359372219958838	(ATSTKL2)	STKL2 is a DUF domain containing DNA binding protein that may be involved in mediating certain glucose responses. Binds to promoter of PGR, a putative plasma membrane glucose response regulator.
1501	AT4G28140	TF	0.01402248013526696	ETHYLENE RESPONSIVE FACTOR54 (ERF54)	encodes a member of the DREB subfamily A-6 of ERF/AP2 transcription factor family. The protein contains one AP2 domain. There are 8 members in this subfamily including RAP2.4. Regulated by heat shock.
1502	AT3G19040	epigenetic regulator	0.013861322963550736	HISTONE ACETYLTRANSFERASE OF THE TAFII250 FAMILY 2 (HAF2)	Encodes a protein similar to TATA-binding protein-associated factor TAF1 (a.k.a. TAFII250) with histone acetyltransferase activity. It is required in integrating light signals to regulate gene expression and growth.
1503	AT5G11190	TF	0.013860580648796531	SHINE2 (SHN2)	Encodes a member of the ERF (ethylene response factor) subfamily B-6 of ERF/AP2 transcription factor family. The protein contains one AP2 domain. There are 12 members in this subfamily including RAP2.11.
1504	AT2G47810	TF	0.013840190869922052	NUCLEAR FACTOR Y, SUBUNIT B5 (NF-YB5)	nuclear factor Y, subunit B5;(source:Araport11)
1505	AT4G08250	TF	0.01344475653024667		GRAS family transcription factor;(source:Araport11)
1506	AT2G37430	TF	0.013373165573079644	ZINC FINGER OF ARABIDOPSIS THALIANA 11 (ZAT11)	Encodes a member of the zinc finger family of transcriptional regulators. It is expressed in many root tips, primary roots, cotyledons and hypocotyl. The protein is localized to the nucleus. Overexpression of ZAT11 causes increased root growth and increased sensitivity to nickel ions. The mRNA is cell-to-cell mobile.
1507	AT5G13790	TF	0.013323568304514349	AGAMOUS-LIKE 15 (AGL15)	AGL15 (AGAMOUS-Like 15) is a member of the MADS domain family of regulatory factors. Although AGL15 is preferentially expressed during embryogenesis, AGL15 is also expressed in leaf primordia, shoot apical meristems and young floral buds, suggesting that AGL15 may play a role during post-germinative development. Transgenic plants that ectopically express AGL15 show delays in the transition to flo…
1508	AT5G60142	TF	0.013315376009504944		AP2/B3-like transcriptional factor family protein;(source:Araport11)
1509	AT4G18170	TF	0.013202590197164087	WRKY DNA-BINDING PROTEIN 28 (WRKY28)	Member of WRKY Transcription Factor; Group II-c. Involved in the activation of salicylic acid biosynthesis genes ICS1 and PBS3. In the ovule, it is expressed in hypodermal somatic cells and appears to play a role in supression of megasporocyte cell fate. In the leaf if is upstream of FHY3 and regulates light-mediated leaf senescence.
1510	AT3G02940	TF	0.013184824699798	MYB DOMAIN PROTEIN 107 (MYB107)	Encodes a putative transcription factor (MYB107).
1511	AT1G28360	TF	0.01317550393006026	ERF DOMAIN PROTEIN 12 (ERF12)	encodes a member of the ERF (ethylene response factor) subfamily B-1 of ERF/AP2 transcription factor family (ERF12). The protein contains one AP2 domain. There are 15 members in this subfamily including ATERF-3, ATERF-4, ATERF-7, and leafy petiole. Regulates floral development.
1512	AT3G13890	TF	0.013169960086287557	MYB DOMAIN PROTEIN 26 (MYB26)	Encodes a putative transcription factor (MYB26). Mutants produces fertile pollen but plants are sterile because anthers do not dehisce. The cellulosic secondary wall thickenings are not formed in the endothecium as they are in non-mutant plants.
1513	AT3G23250	TF	0.013154717844393845	MYB DOMAIN PROTEIN 15 (MYB15)	Member of the R2R3 factor gene family. Key regulator of lignin biosynthesis in effector-triggered immunity
1514	AT1G49770	TF	0.013148913649590595	RETARDED GROWTH OF EMBRYO 1 (RGE1)	Encodes a member of the basic helix loop helix family of transcription factors. Loss of RGE1 function causes shriveled seeds that contain small embryos. The cuticle in the embryos does not develop normally, possible due to the adeherence of the endosperm to the developing embryo. RGE1 is expressed in the endosperm surrounding region which directly surrounds the developing embryo, however it exert…
1515	AT4G38340	TF	0.01307510575903768	NIN-LIKE PROTEIN 3 (NLP3)	Chip-seq data indicates bZIP1 binds to the NLP3 promoter.
1516	AT4G35590	TF	0.013051481628345823	RWP-RK DOMAIN-CONTAINING 5 (RKD5)	RWP-RK domain-containing protein;(source:Araport11)
1517	AT4G35610	TF	0.013020952619308206	TRANSCRIPTIONAL REPRESSOR OF EIN3-DEPENDENT ETHYLENE-RESPONSE 1 (TREE1)	Interacts with EIN3 to regulate transcriptional repression that leads to an inhibition of shoot growth in response to ethylene.
1518	AT3G61890	TF	0.012896656226741786	HOMEOBOX 12 (HB-12)	Encodes a homeodomain leucine zipper class I (HD-Zip I) protein. Loss of function mutant has abnormally shaped leaves and stems.
1519	AT2G28710	TF	0.012863897959054595		C2H2-type zinc finger family protein;(source:Araport11)
1520	AT2G45420	TF	0.012761418318793964	LOB DOMAIN-CONTAINING PROTEIN 18 (LBD18)	LOB domain-containing protein 18;(source:Araport11)
1521	AT4G36260	TF	0.012738836382039927	STYLISH 2 (STY2)	A member of SHI gene family. Arabidopsis thaliana has ten members that encode proteins with a RING finger-like zinc finger motif. Despite being highly divergent in sequence, many of the SHI-related genes are partially redundant in function and synergistically promote gynoecium, stamen and leaf development in Arabidopsis. Encodes protein with a single zinc finger motif and a members of a small gen…
1522	AT4G25470	TF	0.01270636106913205	C-REPEAT/DRE BINDING FACTOR 2 (CBF2)	Encodes a member of the DREB subfamily A-1 of ERF/AP2 transcription factor family (CBF2). The protein contains one AP2 domain. There are six members in this subfamily, including CBF1, CBF2, and CBF3. This gene is involved in response to low temperature, abscisic acid, and circadian rhythm. Overexpressing this gene leads to increased freeze tolerance and induces the expression level of 85 cold-ind…
1523	AT4G25410	TF	0.012650181990889329		basic helix-loop-helix (bHLH) DNA-binding superfamily protein;(source:Araport11)
1524	AT2G46510	TF	0.01245052797900021	ABA-INDUCIBLE BHLH-TYPE TRANSCRIPTION FACTOR (AIB)	Encodes a nuclear localized BLH domain containing transcriptional activator involved in response to ABA. Overexpression confers enhanced ABA responsiveness while loss of function mutants are ABA sensitive.bHLH17 interacts with JAZ proteins, and functions redundantly with bHLH3, bHLH13 and bHLH14 to negatively regulate jasmonate responses.
1525	AT3G13682	epigenetic regulator	0.012381782725076118	LSD1-LIKE2 (LDL2)	Encodes a homolog of human Lysine-Specific Demethylase1. Involved in H3K4 methylation of target genes including the flowering loci FLC and FWA.
1526	AT4G31650	TF	0.012231427783522358		Transcriptional factor B3 family protein;(source:Araport11)
1527	AT5G49240	TF	0.012164174294706256	PSEUDO-RESPONSE REGULATOR 4 (APRR4)	member of Response Regulator: Pseudo
1528	AT1G66170	epigenetic regulator	0.01215305852830711	MALE MEIOCYTE DEATH 1 (MMD1)	Encodes a PHD-domain containing protein required for male meiosis. Gene is expressed in developing male meiocytes and protein is localized to nuclear euchromatin specifically during diplotene. Required to regulate microtubule organization and cell cycle transitions during male meiosis, and functions as a direct transcription activator of the meiotic gene TDM1.
1529	AT1G29600	TF	0.012121933589155314		Zinc finger C-x8-C-x5-C-x3-H type family protein;(source:Araport11)
1530	AT3G49690	TF	0.01207068615330325	MYB DOMAIN PROTEIN 84 (MYB84)	Putative homolog of the Blind gene in tomato. Together with RAX1 and RAX3 belong to the class R2R3 MYB genes; encoded by the Myb-like transcription factor MYB84, regulates axillary meristem formation.
1531	AT4G25480	TF	0.012065147612313669	N/A	N/A
1532	AT3G03200	TF	0.012038738563836755	NAC DOMAIN CONTAINING PROTEIN 45 (NAC045)	NAC domain containing protein 45;(source:Araport11)
1533	AT2G21400	TF	0.012018981079729487	SHI-RELATED SEQUENCE3 (SRS3)	A member of SHI gene family. Arabidopsis thaliana has ten members that encode proteins with a RING finger-like zinc finger motif. Despite being highly divergent in sequence, many of the SHI-related genes are partially redundant in function and synergistically promote gynoecium, stamen and leaf development in Arabidopsis.
1534	AT1G10480	TF	0.01200368376297102	ZINC FINGER PROTEIN 5 (ZFP5)	Encodes a zinc finger protein containing only a single zinc finger that acts downstream of ZFP6 in regulating trichome development by integrating GA and cytokinin signaling.
1535	AT2G45120	TF	0.011961292781832448	N/A	N/A
1536	AT1G54840	epigenetic regulator	0.01191054658269845	INCREASED DNA METHYLATION 2 (IDM2)	Encodes an atypical member of the sHSP20 family that is involved in histone demethylation. Loss of function mutations show increased methylation. IMD2 co-localizes to the nucleus with, and physically interacts with, IMD1, a protein involved in RNA directed DNA methylation. IMD2 contains an alpha crystallin domain , that is required for its function.
1537	AT2G22760	TF	0.011818506552550168	N/A	N/A
1538	AT2G47190	TF	0.011800244250034543	N/A	N/A
1539	AT5G04640	TF	0.01161548214317073	AGAMOUS-LIKE 99 (AGL99)	AGAMOUS-like 99;(source:Araport11)
1540	AT3G61970	TF	0.011576979330212268	NGATHA2 (NGA2)	AP2/B3-like transcriptional factor family protein;(source:Araport11)
1541	AT3G50750	TF	0.011553004500171242	BES1/BZR1 HOMOLOG 1 (BEH1)	BES1/BZR1 homolog 1;(source:Araport11)
1542	AT1G69570	TF	0.01151269775862125	CYCLING DOF FACTOR 5 (CDF5)	CDF5 is a circadian regulated transcript that is antiphasic with respect to its natural antisense transcript (NAT) FLORE (AT1G69572).CDF5 transcript accumulation delays flowering. CDF5 links circadian oscillation and photoperiodism.
1543	AT5G01860	TF	0.011476892060049912		C2H2 and C2HC zinc fingers superfamily protein;(source:Araport11)
1544	AT4G13480	TF	0.011342629116109436	MYB DOMAIN PROTEIN 79 (MYB79)	Member of the R2R3 factor gene family.
1545	AT5G58850	TF	0.011194979625493913	MYB DOMAIN PROTEIN 119 (MYB119)	Encodes a putative transcription factor, member of the R2R3 factor gene family (MYB119).
1546	AT2G40740	TF	0.011160515221238504	WRKY DNA-BINDING PROTEIN 55 (WRKY55)	member of WRKY Transcription Factor; Group III
1547	AT4G21440	TF	0.011159715937945928	MYB-LIKE 102 (MYB102)	Encodes a MYB transcription factor involved in wounding and osmotic stress response. Member of the R2R3 factor gene family.
1548	AT1G65620	TF	0.011153174335084523	N/A	N/A
1549	AT1G75240	TF	0.011104986541912372	HOMEOBOX PROTEIN 33 (HB33)	Encodes a zinc finger-homeodomain transcription factor ZHD5. Nuclear import and DNA binding of the ZHD5 transcription factor is modulated by a competitive peptide inhibitor MIF1 (AT1G74660).
1550	AT2G44910	TF	0.011097093187817276	HOMEOBOX-LEUCINE ZIPPER PROTEIN 4 (HB4)	Encodes a homeodomain protein whose expression displays a dependence on phyB for both red and far-red light response. Also involved in the shade avoidance syndrome.
1551	AT3G06160	TF	0.011097033603219696	N/A	N/A
1552	AT3G27810	TF	0.011089969551670395	MYB DOMAIN PROTEIN 21 (MYB21)	Encodes a member of the R2R3-MYB transcription factor gene family. Induced by jasmonate. Involved in jasmonate response during stamen development. MYB21 interacts with JAZ proteins, and functions redundantly with MYB24 and MYB57 to regulate stamen development.
1553	AT1G72270	epigenetic regulator	0.011084639187947694	IDM1-ASSOCIATED PROTEIN 1 (IDAP1)	Encodes IDAP1. Acts together with IDAP2 and IDM1 to regulate active DNA demethylation.
1554	AT1G64380	TF	0.011075634362540384	N/A	N/A
1555	AT4G37780	TF	0.011044083575857679	MYB DOMAIN PROTEIN 87 (MYB87)	encoded by the Myb-like transcription factor MYB87, regulates axillary meristem formation, expressed throughout the plant. Member of the R2R3 factor gene family.
1556	AT3G26790	TF	0.011041491337251942	N/A	N/A
1557	AT4G09820	TF	0.011036458855129057	TRANSPARENT TESTA 8 (TT8)	TT8 is a regulation factor that acts in a concerted action with TT1, PAP1 and TTG1 on the regulation of flavonoid pathways, namely proanthocyanidin and anthocyanin biosynthesis. Affects dihydroflavonol 4-reductase gene expression. It is thought that a ternary complex composed of TT2, TT8 and TTG1 is necessary for correct expression of BAN in seed endothelium. Also important for important for marg…
1558	AT4G34060	epigenetic regulator	0.011023168933745655	DEMETER-LIKE PROTEIN 3 (DML3)	Encodes a protein with 5-meC and thymine-DNA glycosylase activity with a preference for CpG and CpHpG sequences. Involved in maintaining methylation marks. Many targets of DML3 are senescence-associated genes (SAGs).
1559	AT2G21320	TF	0.010956634510006124	B-BOX DOMAIN PROTEIN 18 (BBX18)	B-box zinc finger family protein;(source:Araport11)
1560	AT3G17730	TF	0.010949194039199832	NAC DOMAIN CONTAINING PROTEIN 57 (NAC057)	NAC domain containing protein 57;(source:Araport11)
1561	AT1G69440	epigenetic regulator	0.010848528578274468	ARGONAUTE7 (AGO7)	Encodes ARGONAUTE7, a member of the ARGONAUTE family, characterised by the presence of PAZ and PIWI domains. Involved in the regulation of developmental timing. Required for the accumulation of TAS3 ta-siRNAs but not for accumulation of miR171, miR173, miR390 or mi391. Localized in mature rosette leaves and floral buds.
1562	AT1G17920	TF	0.010822772618564359	HOMEODOMAIN GLABROUS 12 (HDG12)	Encodes a homeobox-leucine zipper family protein belonging to the HD-ZIP IV family. Together with HDG11, it is involved in trichome branching.
1563	AT1G70920	TF	0.010820891339814384	HOMEOBOX-LEUCINE ZIPPER PROTEIN 18 (HB18)	homeobox-leucine zipper protein 18;(source:Araport11)
1564	AT3G11090	TF	0.010584688823308229	LOB DOMAIN-CONTAINING PROTEIN 21 (LBD21)	LOB domain-containing protein 21;(source:Araport11)
1565	AT1G73360	TF	0.010523861036829677	HOMEODOMAIN GLABROUS 11 (HDG11)	Encodes a homeobox-leucine zipper family protein belonging to the HD-ZIP IV family. It is involved in trichome branching. The transcription factor directly upregulates the expression of several cell-wall-loosening protein genes and reveals the important role that these target genes play in coordinating cell-wall extensibility with root development.
1566	AT4G00232	TF	0.010471751224721132		DNA-binding storekeeper protein-related transcriptional regulator;(source:Araport11)
1567	AT1G01380	TF	0.010428396400971832	ENHANCER OF TRY AND CPC 1 (ETC1)	ETC1 is involved in trichome and root hair patterning in Arabidopsis.
1568	AT3G52440	TF	0.010343723885946092		Dof-type zinc finger DNA-binding family protein;(source:Araport11)
1569	AT4G12350	TF	0.010265265426208543	MYB DOMAIN PROTEIN 42 (MYB42)	Encodes a transcriptional regulator that directly activates lignin biosynthesis genes and phenylalanine biosynthesis genes during secondary wall formation.
1570	AT3G10113	TF	0.010256428485380359		Homeodomain-like superfamily protein;(source:Araport11)
1571	AT1G29560	TF	0.010251300750829287		Zinc finger C-x8-C-x5-C-x3-H type family protein;(source:Araport11)
1572	AT5G27880	TF	0.010169848734363643		C2H2 and C2HC zinc fingers superfamily protein;(source:Araport11)
1573	AT4G24660	TF	0.010139975272030718	HOMEOBOX PROTEIN 22 (HB22)	homeobox protein 22;(source:Araport11)
1574	AT3G01080	TF	0.010132894076238607	N/A	N/A
1575	AT1G18750	TF	0.010128846076973196	AGAMOUS-LIKE 65 (AGL65)	Encodes a member of the MIKC (MADS box, Keratin binding domain, and C terminal domain containing )family of transcriptional regulators. AGL65 is expressed in pollen.It forms heterodimers with other MICK family members (AGL104). Involved in late stages of pollen development and pollen tube growth.
1576	AT5G18037	TF	0.010098894045122412		NAC (No Apical Meristem) domain transcriptional regulator superfamily protein;(source:Araport11)
1577	AT3G24650	TF	0.01008988368132331	ABA INSENSITIVE 3 (ABI3)	Homologous to the maize transcription factor Viviparous-1. Full length ABI3 protein binds to the highly conserved RY motif [DNA motif CATGCA(TG)], present in many seed-specific promoters, and the B3 domains of this transcription factor is necessary for the specific interaction with the RY element. Transcriptional activity of ABI3 requires the B3 DNA-binding domain and an activation domain. In add…
1578	AT4G01260	TF	0.01004814308718215		DNA-binding storekeeper protein-related transcriptional regulator;(source:Araport11)
1579	AT1G74930	TF	0.010021641890939204	N/A	N/A
1580	AT1G31630	TF	0.009966994606029874	AGAMOUS-LIKE 86 (AGL86)	AGAMOUS-like 86;(source:Araport11)
1581	AT3G12820	TF	0.009958705270708558	MYB DOMAIN PROTEIN 10 (MYB10)	Member of the R2R3 factor gene family.
1582	AT5G35338	epigenetic regulator	0.009891982945910677	METHYL-CPG-BINDING DOMAIN 12 (MBD12)	Protein containing a putative methyl-CpG-binding domain.Has sequence similarity to human MBD proteins.
1583	AT2G18328	TF	0.009876840819927393	RAD-LIKE 4 (RL4)	RAD-like 4;(source:Araport11)
1584	AT5G57520	TF	0.009773560945921671	ZINC FINGER PROTEIN 2 (ZFP2)	Encodes a zinc finger protein containing only a single zinc finger.
1585	AT5G27130	TF	0.009751646371453442	AGAMOUS-LIKE 39 (AGL39)	AGAMOUS-like 39;(source:Araport11)
1586	AT5G38800	TF	0.009724216446890666	BASIC LEUCINE-ZIPPER 43 (bZIP43)	basic leucine-zipper 43;(source:Araport11)
1587	AT5G55690	TF	0.00970644998067185	AGAMOUS-LIKE 47 (AGL47)	AGL47 MADS box gene.
1588	AT1G69490	TF	0.009705671556387593	NAC-LIKE, ACTIVATED BY AP3/PI (NAP)	Encodes a member of the NAC transcription factor gene family. It is expressed in floral primordia and upregulated by AP3 and PI. Its expression is associated with leaf senescence. The mRNA is cell-to-cell mobile.
1589	AT3G05860	TF	0.009691073527029326	AGAMOUS-LIKE 45 (AGL45)	MADS-box transcription factor family protein;(source:Araport11)
1590	AT1G12890	TF	0.009686607122001074	N/A	N/A
1591	AT3G28857	TF	0.0096729544988458	PACLOBUTRAZOL RESISTANCE 5 (PRE5)	Encodes a atypical member of the bHLH (basic helix-loop-helix) family transcriptional factors.
1592	AT2G46400	TF	0.009644187736990523	WRKY DNA-BINDING PROTEIN 46 (WRKY46)	Encodes a WRKY transcription factor that contributes to the feedforward inhibition of osmotic/salt stress-dependent LR inhibition via regulation of ABA signaling and auxin homeostasis.
1593	AT2G18060	TF	0.009617952218317162	VASCULAR RELATED NAC-DOMAIN PROTEIN 1 (VND1)	Encodes a NAC-domain transcription factor that is expressed in developing vessels and protoxylem. Along with other members of this family, VND1 appears to regulate the development of genes required for secondary cell wall biosynthesis.
1594	AT1G64000	TF	0.009601316032407407	N/A	N/A
1595	AT3G12910	TF	0.00956598079907199		NAC (No Apical Meristem) domain transcriptional regulator superfamily protein;(source:Araport11)
1596	AT3G10470	TF	0.009545667528180968	N/A	N/A
1597	AT1G48000	TF	0.009535360999187614	MYB DOMAIN PROTEIN 112 (MYB112)	Encodes a putative transcription factor (MYB112).
1598	AT3G27785	TF	0.00948676350573531	MYB DOMAIN PROTEIN 118 (MYB118)	MYB118 encodes a myb transcription factor that represses endosperm maturation and, along with MYB115, regulates glucosinolate biosynthesis.
1599	AT4G36570	TF	0.009486750793969243	N/A	N/A
1600	AT5G49520	TF	0.00947141237194386	WRKY DNA-BINDING PROTEIN 48 (WRKY48)	Encodes WRKY48, a member of the WRKY Transcription Factor. WRKY48 is a stress- and pathogen-induced transcriptional activator that represses plant basal defense. The mRNA is cell-to-cell mobile.
1601	AT4G32980	TF	0.009447690400743973	HOMEOBOX GENE 1 (ATH1)	Encodes transcription factor involved in photomorphogenesis. Regulates gibberellin biosynthesis. Activated by AGAMOUS in a cal-1, ap1-1 background. Expressed at low levels in developing stamens. Increased levels of ATH1 severely delay flowering in the C24 accession. Most remarkably, ectopically expressed ATH1 hardly had an effect on flowering time in the Col-0 and Ler accessions. ATH1 physically …
1602	AT3G30260	TF	0.009378253953651336	AGAMOUS-LIKE 79 (AGL79)	Agamous-like transcription factor. A target of SPL10, AGL79 knockdowns show defects in leaf shape, shoot branching, and flowering time.
1603	AT3G53200	TF	0.009372814652717209	MYB DOMAIN PROTEIN 27 (MYB27)	Member of the R2R3 factor gene family.
1604	AT3G27650	TF	0.00932912817352646	LOB DOMAIN-CONTAINING PROTEIN 25 (LBD25)	LOB domain-containing protein 25;(source:Araport11)
1605	AT5G27090	TF	0.009297611176808631	AGAMOUS-LIKE 54 (AGL54)	AGAMOUS-like 54;(source:Araport11)
1606	AT4G28110	TF	0.009234913008902905	MYB DOMAIN PROTEIN 41 (MYB41)	Member of the R2R3 factor gene family. Expression is induced in response to desiccation, ABA and salt treatment. Overexpression of Myb41 results in abnormal cuticle development and decreased cell expansion.
1607	AT3G03760	TF	0.009162605227873969	LOB DOMAIN-CONTAINING PROTEIN 20 (LBD20)	LOB domain-containing protein 20;(source:Araport11)
1608	AT1G47760	TF	0.009130169123963142	AGAMOUS-LIKE 102 (AGL102)	AGAMOUS-like 102;(source:Araport11)
1609	AT1G54160	TF	0.009121187726528996	N/A	N/A
1610	AT1G52890	TF	0.009017638957048012	NAC DOMAIN CONTAINING PROTEIN 19 (NAC019)	encodes a NAC transcription factor whose expression is induced by drought, high salt, and abscisic acid. This gene binds to ERD1 promoter in vitro.
1611	AT4G00210	TF	0.00895896685927132	LOB DOMAIN-CONTAINING PROTEIN 31 (LBD31)	LOB domain-containing protein 31;(source:Araport11)
1612	AT1G19210	TF	0.008943705219372324	(ERF017)	encodes a member of the DREB subfamily A-5 of ERF/AP2 transcription factor family. The protein contains one AP2 domain. There are 15 members in this subfamily including RAP2.1, RAP2.9 and RAP2.10.
1613	AT1G74430	TF	0.008926862490655768	MYB DOMAIN PROTEIN 95 (MYB95)	Encodes a putative transcription factor (MYB95). The mRNA is cell-to-cell mobile.
1614	AT3G50330	TF	0.008846932412644955	N/A	N/A
1615	AT1G16490	TF	0.008836312669952244	N/A	N/A
1616	AT1G35240	TF	0.008815486731124946	AUXIN RESPONSE FACTOR 20 (ARF20)	auxin response factor 20;(source:Araport11)
1617	AT1G12630	TF	0.008813429369708362		encodes a member of the DREB subfamily A-4 of ERF/AP2 transcription factor family. The protein contains one AP2 domain. There are 17 members in this subfamily including TINY.
1618	AT3G10590	TF	0.008796480055779531		Duplicated homeodomain-like superfamily protein;(source:Araport11)
1619	AT1G18400	TF	0.00873197190363727	BR ENHANCED EXPRESSION 1 (BEE1)	Encodes the brassinosteroid signaling component BEE1 (BR-ENHANCED EXPRESSION 1). Positively modulates the shade avoidance syndrome in Arabidopsis seedlings.
1620	AT1G16640	TF	0.008714730795872112		AP2/B3-like transcriptional factor family protein;(source:Araport11)
1621	AT4G28800	TF	0.008684221418636475		basic helix-loop-helix (bHLH) DNA-binding superfamily protein;(source:Araport11)
1622	AT4G35700	TF	0.00864507202089884	DUO1-ACTIVATED ZINC FINGER 3 (DAZ3)	Target promoter of the male germline-specific transcription factor DUO1.
1623	AT1G26610	TF	0.008642180183551762	N/A	N/A
1624	AT4G26440	TF	0.008584159642087235	WRKY DNA-BINDING PROTEIN 34 (WRKY34)	member of WRKY Transcription Factor; Group I
1625	AT2G37740	TF	0.008498316969287639	N/A	N/A
1626	AT4G36590	TF	0.00849121173103387	AGAMOUS-LIKE 40 (AGL40)	MADS-box transcription factor family protein;(source:Araport11)
1627	AT3G53310	TF	0.008414308322754867	(REM16)	B3 domain transcription factor that binds to and regulates the expression of SOC1 and FT.
1628	AT3G26660	TF	0.008399198622572828	LOB DOMAIN-CONTAINING PROTEIN 24 (LBD24)	LOB domain-containing protein 24;(source:Araport11)
1629	AT5G67000	TF	0.00831411122721172	N/A	N/A
1630	AT4G22680	TF	0.008310148843518293	MYB DOMAIN PROTEIN 85 (MYB85)	Encodes a transcriptional regulator that directly activates lignin biosynthesis genes and phenylalanine biosynthesis genes during secondary wall formation.
1631	AT5G15060	TF	0.008288552638922727		Lateral organ boundaries (LOB) domain family protein;(source:Araport11)
1632	AT1G68200	TF	0.008176850917660067	CALLOSE DEFECTIVE MICROSPORE1 (CDM1)	Zinc finger C-x8-C-x5-C-x3-H type family protein;(source:Araport11)
1633	AT1G80840	TF	0.0081466280485773	WRKY DNA-BINDING PROTEIN 40 (WRKY40)	Pathogen-induced transcription factor. Binds W-box sequences in vitro. Forms protein complexes with itself and with WRKY40 and WRKY60. Coexpression with WRKY18 or WRKY60 made plants more susceptible to both P. syringae and B. cinerea. WRKY18, WRKY40, and WRKY60 have partially redundant roles in response to the hemibiotrophic bacterial pathogen Pseudomonas syringae and the necrotrophic fungal path…
1634	AT3G08500	TF	0.008091095283574531	MYB DOMAIN PROTEIN 83 (MYB83)	Encodes a putative R2R3-type MYB transcription factor (MYB83).
1635	AT1G22810	TF	0.008075665856370439	(ATERF019)	encodes a member of the DREB subfamily A-5 of ERF/AP2 transcription factor family. The protein contains one AP2 domain. There are 16 members in this subfamily including RAP2.1, RAP2.9 and RAP2.10. Overexpression leands to delayed senescence and delayed flowering. Negatively regulates plant resistance to P. parasitica by suppressing PAMP-triggered immunity.
1636	AT1G74650	TF	0.008023489055926071	MYB DOMAIN PROTEIN 31 (MYB31)	Member of the R2R3 factor gene family.
1637	AT4G00050	TF	0.007978810419765572	N/A	N/A
1638	AT2G24680	TF	0.007973612690969634		transcriptional factor B3 family protein;(source:Araport11)
1639	AT3G28917	TF	0.007973450986248609	MINI ZINC FINGER 2 (MIF2)	mini zinc finger 2;(source:Araport11)
1640	AT1G02250	TF	0.007971629942109313	NAC DOMAIN CONTAINING PROTEIN 5 (NAC005)	Encodes a member of the NAC family of transcription factors. ANAC005 contains sequences specifying both nuclear and plasma membrane targeting. Overexpression results in increased xylem differentiation suggesting ANAC005 promotes xylem formation.
1641	AT2G24681	TF	0.007966485740564985		AP2/B3-like transcriptional factor family protein;(source:Araport11)
1642	AT4G34410	TF	0.007961000100366907	REDOX RESPONSIVE TRANSCRIPTION FACTOR 1 (RRTF1)	Encodes a member of the ERF (ethylene response factor) subfamily B-3 of ERF/AP2 transcription factor family. The protein contains one AP2 domain. There are 18 members in this subfamily including ATERF-1, ATERF-2, AND ATERF-5. Regulates programmed cell death (PCD) inhibitor genes. Involved in retarding programmed cell death under salt stress due to the regulation of processes participating in ROS …
1643	AT3G54340	TF	0.00794251588835941	APETALA 3 (AP3)	Floral homeotic gene encoding a MADS domain protein homologous to SRF transcription factors. Specifies petal and stamen identities. Associates with PISTILLATA.
1644	AT1G55580	TF	0.007913038975118483	N/A	N/A
1645	AT5G43840	TF	0.007908699347836591	HEAT SHOCK TRANSCRIPTION FACTOR A6A (HSFA6A)	member of Heat Stress Transcription Factor (Hsf) family
1646	AT3G51060	TF	0.007855182773711545	N/A	N/A
1647	AT1G35520	TF	0.007795612393540681	N/A	N/A
1648	AT3G61250	TF	0.0077889534140337625	MYB DOMAIN PROTEIN 17 (MYB17)	LATE MERISTEM IDENTITY2 (LMI2) is a target of the meristem identity regulator LEAFY (LFY). Has a role in the meristem identity transition from vegetative growth to flowering. Member of the R2R3 factor gene family.
1649	AT3G03260	TF	0.007689764591077156	N/A	N/A
1650	AT3G14020	TF	0.007645657283473803	NUCLEAR FACTOR Y, SUBUNIT A6 (NF-YA6)	nuclear factor Y, subunit A6;(source:Araport11)
1651	AT1G02065	TF	0.00758467677627955	SQUAMOSA PROMOTER BINDING PROTEIN-LIKE 8 (SPL8)	Encodes an SBP-box gene, a member of the SPL gene family. Mutants are affected in micro- and megasporogenesis, trichome formation on sepals, and stamen filament elongation.
1652	AT2G47520	TF	0.007577151860263942	ETHYLENE RESPONSE FACTOR 71 (ERF71)	encodes a member of the ERF (ethylene response factor) subfamily B-2 of ERF/AP2 transcription factor family. The protein contains one AP2 domain. There are 5 members in this subfamily including RAP2.2 AND RAP2.12. It plays a role in hypoxia-induced root slanting.
1653	AT4G21080	TF	0.007443620708200316	DNA-BINDING WITH ONE FINGER 4.5 (DOF4.5)	Dof-type zinc finger domain-containing protein;(source:Araport11)
1654	AT4G32800	TF	0.007420814281555325	N/A	N/A
1655	AT1G22590	TF	0.0073704110341882515	AGAMOUS-LIKE 87 (AGL87)	AGAMOUS-like 87;(source:Araport11)
1656	AT1G66810	TF	0.007340080295727768	N/A	N/A
1657	AT2G04038	TF	0.00723834502790317	BASIC LEUCINE-ZIPPER 48 (bZIP48)	basic leucine-zipper 48;(source:Araport11)
1658	AT4G33450	TF	0.007165911333538401	MYB DOMAIN PROTEIN 69 (MYB69)	Member of the R2R3 factor gene family.
1659	AT3G62610	TF	0.00714033120148704	MYB DOMAIN PROTEIN 11 (MYB11)	Member of the R2R3 factor gene family.
1660	AT3G06490	TF	0.007006718262076453	MYB DOMAIN PROTEIN 108 (MYB108)	Encodes a MYB transcription factor involved in regulating anther dehiscence as well as regulating cell death, and cuticle-related Botrytis immunity.
1661	AT5G40350	TF	0.0069578140008030006	MYB DOMAIN PROTEIN 24 (MYB24)	Myb24 transcription factor. Member of the R2R3 factor gene family. Induced by jasmonate. Involved in jasmonate response during stamen development. MYB24 interacts with JAZ proteins, and functions redundantly with MYB21 and MYB57 to regulate stamen development. Possible positive regulator of CKL2 and 7 expression under high temperature.
1662	AT5G35550	TF	0.0069289700697982215	TRANSPARENT TESTA 2 (TT2)	TT2 encodes a R2R3 MYB domain putative transcription factor that acts as a key determinant in the proanthocyanidin accumulation of developing seed. It is thought that a ternary complex composed of TT2, TT8 and TTG1 is necessary for correct expression of BAN in seed endothelium.
1663	AT3G01140	TF	0.006800889747937032	MYB DOMAIN PROTEIN 106 (MYB106)	Encodes a MIXTA-like MYB gene NOECK (NOK). Loss of function mutations show an increased number of branchpoints in leaf trichomes suggesting a role in negative regulation of trichome branching.
1664	AT1G68800	TF	0.00679362722499307	N/A	N/A
1665	AT2G31070	TF	0.006793399030380334	TCP DOMAIN PROTEIN 10 (tcp10)	TCP family protein involved in heterchronic regulation of leaf differentiation.
1666	AT2G20880	TF	0.006774454622021117	ERF DOMAIN 53 (ERF53)	Encodes ERF53, a drought-induced transcription factor. Belongs to the AP2/ERF superfamily, and has a highly conserved AP2 domain. Regulates drought-responsive gene expressions by binding to the GCC box and/or dehydration-responsive element (DRE) in the promoter of downstream genes. Overexpression of AtERF53 driven by the CaMV35S promoter resulted in an unstable drought-tolerant phenotype in T2 tr…
1667	AT4G17785	TF	0.0067639325637119	MYB DOMAIN PROTEIN 39 (MYB39)	Encodes a putative transcription factor (MYB39) involved in the regulation of suberin biosynthetic genes.
1668	AT2G17180	TF	0.006730964369725548	DUO1-ACTIVATED ZINC FINGER 1 (DAZ1)	Target promoter of the male germline-specific transcription factor DUO1.
1669	AT3G23240	TF	0.00671093096147714	ETHYLENE RESPONSE FACTOR 1 (ERF1)	encodes a member of the ERF (ethylene response factor) subfamily B-3 of ERF/AP2 transcription factor family (ERF1). The protein contains one AP2 domain. There are 18 members in this subfamily including ATERF-1, ATERF-2, AND ATERF-5. EREBP like protein that binds GCC box of ethylene regulated promoters such as basic chitinases. Constitutive expression of ERF1 phenocopies ethylene over production. …
1670	AT3G23230	TF	0.006710886152209518	TRANSCRIPTIONAL REGULATOR OF DEFENSE RESPONSE 1 (TDR1)	encodes a member of the ERF (ethylene response factor) subfamily B-3 of ERF/AP2 transcription factor family. The protein contains one AP2 domain. There are 18 members in this subfamily including ATERF-1, ATERF-2, AND ATERF-5.
1671	AT5G26950	TF	0.006672551044563196	AGAMOUS-LIKE 93 (AGL93)	AGAMOUS-like 93;(source:Araport11)
1672	AT2G12900	TF	0.006478628616440293	N/A	N/A
1673	AT4G26170	TF	0.006470612157247797	EFFECTOR OF TRANSCRIPTION 1 (ET1)	ET1 is a DNA and Zinc binding domain containing protein involved in DNA methylation.
1674	AT1G64100	TF	0.006465837447716065		pentatricopeptide (PPR) repeat-containing protein;(source:Araport11)
1675	AT5G40430	TF	0.006438976974794165	MYB DOMAIN PROTEIN 22 (MYB22)	Encodes a putative transcription factor (MYB22).
1676	AT1G06160	TF	0.006382276307523369	N/A	N/A
1677	AT1G17310	TF	0.0063701945274781185	AGAMOUS-LIKE 100 (AGL100)	MADS-box transcription factor family protein;(source:Araport11)
1678	AT3G04450	TF	0.006207101327824805		Homeodomain-like superfamily protein;(source:Araport11)
1679	AT1G31640	TF	0.006187216559931278	N/A	N/A
1680	AT1G70510	TF	0.0061824532324468605	KNOTTED-LIKE FROM ARABIDOPSIS THALIANA 2 (KNAT2)	A member of class I knotted1-like homeobox gene family (together with KNAT1). Similar to the knotted1 (kn1) homeobox gene of maize. KNAT2 acts synergistically with cytokinins and antagonistically with ethylene based on ectopic expression studies in different mutant backgrounds and hormone treatments. In addition, KNAT2 is negatively regulated by AS and YABBY genes. KNAT2 is strongly expressed in …
1681	AT4G04450	TF	0.006180284163883327	N/A	N/A
1682	AT2G46970	TF	0.006074942356382396	PHYTOCHROME INTERACTING FACTOR 3-LIKE 1 (PIL1)	encodes a novel Myc-related bHLH transcription factor, which physically associated with APRR1/TOC1 and is a member of PIF3 transcription factor family.
1683	AT2G42150	TF	0.005997741919830179		DNA-binding bromodomain-containing protein;(source:Araport11)
1684	AT1G25310	TF	0.005989555537325644	MATERNAL EFFECT EMBRYO ARREST 8 (MEE8)	basic helix-loop-helix (bHLH) DNA-binding family protein;(source:Araport11)
1685	AT4G18450	TF	0.005929533296533015	N/A	N/A
1686	AT1G31290	epigenetic regulator	0.005919455845167926	ARGONAUTE 3 (AGO3)	ARGONAUTE 3;(source:Araport11)
1687	AT3G16160	TF	0.005919133610238496		Tesmin/TSO1-like CXC domain-containing protein;(source:Araport11)
1688	AT1G80730	TF	0.005902872664325445	ZINC-FINGER PROTEIN 1 (ZFP1)	Encodes a zinc finger protein and is expressed at high levels in the shoot apex, including the apical meristem, developing leaves and the developing vascular system. expression induced three days post germination. T-DNA insertion mutant has a dominant phenotype in leaf initiation.
1689	AT1G34410	TF	0.005801047645848904	N/A	N/A
1690	AT3G02310	TF	0.005731377384425807	SEPALLATA 2 (SEP2)	MADS-box protein, binds K domain of AG in vivo
1691	AT2G42440	TF	0.005686351291528618	ASYMMETRIC LEAVES 2-LIKE 15 (ASL15)	Lateral organ boundaries (LOB) domain family protein;(source:Araport11)
1692	AT1G62700	TF	0.00561784095428512	ARABIDOPSIS NAC DOMAIN CONTAINING PROTEIN 26 (ANAC026)	Encodes a NAC-domain transcription factor. Expressed in the vascular tissue.
1693	AT1G66600	TF	0.0055972512800504534	ABA OVERLY SENSITIVE MUTANT 3 (ABO3)	A member of WRKY Transcription Factor; Group III. Involved in the regulation of plant responses to ABA and drought stress.
1694	AT2G40200	TF	0.005580992830863977		basic helix-loop-helix (bHLH) DNA-binding superfamily protein;(source:Araport11)
1695	AT2G26580	TF	0.005541396613083499	N/A	N/A
1696	AT1G48150	TF	0.005533643724048965	AGAMOUS-LIKE 74 (AGL74)	MADS-box transcription factor family protein;(source:Araport11)
1697	AT5G67060	TF	0.005532351011976527	HECATE 1 (HEC1)	Encodes a bHLH transcription factor that is involved in transmitting tract and stigma development and acts as a local modulator of auxin and cytokinin responses to control gynoecium development. HEC1 affects auxin transport by acting as a transcriptional regulator of PIN1 and PIN3.
1698	AT2G24740	epigenetic regulator	0.00544109074951557	SET DOMAIN GROUP 21 (SDG21)	Encodes a SU(VAR)3-9 homolog, a SET domain protein (Homology Subgroup V; Orthology Group 1). Known SET domain proteins are involved in epigenetic control of gene expression. There are 10 SUVH genes in Arabidopsis and members of this subfamily of the SET proteins have an additional conserved SRA domain. This protein is a putative histone methyltransferase (predicted to methylate H3K9/20) related t…
1699	AT5G53210	TF	0.005400314033854253	N/A	N/A
1700	AT3G57600	TF	0.005283094620545461		encodes a member of the DREB subfamily A-2 of ERF/AP2 transcription factor family. The protein contains one AP2 domain. There are eight members in this subfamily including DREB2A AND DREB2B that are involved in response to drought.
1701	AT3G44490	epigenetic regulator	0.005245687444162489	HISTONE DEACETYLASE 17 (hda17)	histone deacetylase 17;(source:Araport11)
1702	AT2G18490	TF	0.0052313814000692176	GA- AND ABA-RESPONSIVE ZINC FINGER (GAZ)	GAZ is a nuclear localized transcriptional activator that is regulated (decreased) by GA and ABA levels. GAZ is expressed in the root stele and may function non-cell autonomously to effect hormone mediated control of ground tissue maturation.
1703	AT4G28790	TF	0.005122341296975707		basic helix-loop-helix (bHLH) DNA-binding superfamily protein;(source:Araport11)
1704	AT1G71450	TF	0.005097356795493284	FYF UP-REGULATING 321 FACTOR 1 (FUF1)	encodes a member of the DREB subfamily A-4 of ERF/AP2 transcription factor family. The protein contains one AP2 domain. There are 17 members in this subfamily including TINY.
1705	AT3G59580	TF	0.0050599096839325525	NIN-LIKE PROTEIN 9 (NLP9)	Plant regulator RWP-RK family protein;(source:Araport11)
1706	AT5G66990	TF	0.0050251418516118794	RWP-RK DOMAIN-CONTAINING 3 (RKD3)	RWP-RK domain-containing protein;(source:Araport11)
1707	AT5G40360	TF	0.004923496628180533	N/A	N/A
1708	AT2G40350	TF	0.004919648495756925		encodes a member of the DREB subfamily A-2 of ERF/AP2 transcription factor family. The protein contains one AP2 domain. There are eight members in this subfamily including DREB2A AND DREB2B that are involved in response to drought.
1709	AT1G73830	TF	0.004807933357105344	BR ENHANCED EXPRESSION 3 (BEE3)	Encodes the brassinosteroid signaling component BEE3 (BR-ENHANCED EXPRESSION 3). Positively modulates the shade avoidance syndrome in Arabidopsis seedlings.
1710	AT4G15250	TF	0.004761189387301417	B-BOX DOMAIN PROTEIN 9 (BBX9)	B-box type zinc finger protein with CCT domain-containing protein;(source:Araport11)
1711	AT4G35280	TF	0.0047465368092367505	DUO1-ACTIVATED ZINC FINGER 2 (DAZ2)	Target promoter of the male germline-specific transcription factor DUO1.
1712	AT1G63910	TF	0.0047061402944223295	N/A	N/A
1713	AT3G47870	TF	0.004676923069468004	LOB DOMAIN-CONTAINING PROTEIN 27 (LBD27)	Required for normal cell division during pollen development. Mutant has extra cell in pollen of vegetative cell identity. Male gametophytic mutation.
1714	AT1G76420	TF	0.004624522248648963	CUP SHAPED COTYLEDON3 (CUC3)	Identified in an enhancer trap line; member of the NAC family of proteins. Expressed at the boundary between the shoot meristem and lateral organs and the polar nuclei in the embryo sac. Together with CUC2-DA1-UBP15 part of a regulatory module which controls the initiation of axillary meristems, thereby determining plant architecture. Regulates axillary meristem initiation by directly binding to …
1715	AT1G08810	TF	0.004623973552107143	MYB DOMAIN PROTEIN 60 (MYB60)	putative transcription factor of the R2R3-MYB gene family. Transcript increases under conditions that promote stomatal opening (white and blue light, abi1-1 mutation) and decreases under conditions that trigger stomatal closure (ABA, desiccation, darkness), with the exception of elevated CO2. Expressed exclusively in guard cells of all tissues. It is required for light-induced opening of stomata.…
1716	AT1G22490	TF	0.004593215271699657	(BHLH094)	basic helix-loop-helix (bHLH) DNA-binding superfamily protein;(source:Araport11)
1717	AT2G35310	TF	0.004590104422813606	N/A	N/A
1718	AT1G28370	TF	0.004566946914083819	ERF DOMAIN PROTEIN 11 (ERF11)	encodes a member of the ERF (ethylene response factor) subfamily B-1 of ERF/AP2 transcription factor family. The protein contains one AP2 domain. There are 15 members in this subfamily including ATERF-3, ATERF-4, ATERF-7, and leafy petiole.
1719	AT3G13960	TF	0.004498068520306162	GROWTH-REGULATING FACTOR 5 (GRF5)	Growth regulating factor encoding transcription activator. One of the nine members of a GRF gene family, containing nuclear targeting domain. Involved in leaf development and expressed in root, shoot and flower.
1720	AT2G22200	TF	0.00444181085320252		encodes a member of the DREB subfamily A-6 of ERF/AP2 transcription factor family. The protein contains one AP2 domain. There are 8 members in this subfamily including RAP2.4.
1721	AT4G17695	TF	0.00442384769829848	KANADI 3 (KAN3)	Homeodomain-like superfamily protein;(source:Araport11)
1722	AT2G41940	TF	0.004334561253146589	N/A	N/A
1723	AT1G13790	epigenetic regulator	0.0043114723043117175	FACTOR OF DNA METHYLATION 4 (FDM4)	Belongs to a subgroup of SGS3-like proteins that act redundantly in RNA-directed DNA methylation: AT1G15910 (FDM1), AT4G00380 (FDM2), AT3G12550 (FDM3), AT1G13790 (FDM4), AT1G80790 (FDM5).
1724	AT5G06070	TF	0.004299532123070122	RABBIT EARS (RBE)	Isolated as a mutation defective in petal development with specific effects on adaxial petals which are filamentous or absent. Encodes a Superman (SUP) like protein with zinc finger motifs. Transcript is detected in petal primordia and protein is localized to the nucleus.
1725	AT3G58070	TF	0.0042605985867908295	GLABROUS INFLORESCENCE STEMS (GIS)	Putative transcription factor, contains C2H2 domain, regulates aspects of shoot maturation in Arabidopsis thaliana. GIS loss-of-function mutations affect the epidermal differentiation of inflorescence organs, causing a premature decrease in trichome production on successive leaves, stem internodes, and branches. Overexpression has the opposite effect on trichome initiation and causes other hetero…
1726	AT2G41240	TF	0.004260417270451585	BASIC HELIX-LOOP-HELIX PROTEIN 100 (BHLH100)	Encodes a member of the basic helix-loop-helix transcription factor family protein. Functions as a key regulator of iron-deficiency responses independent of the master regulator FIT. Likely regulates genes involved in the distribution of iron within the plant. Phosphatidylinositol 4-phosphate 5-kinase (PIP5K) enzyme family member.
1727	AT1G48195	TF	0.0042260054040836065		Zinc finger C-x8-C-x5-C-x3-H type family protein;(source:Araport11)
1728	AT1G20710	TF	0.004219221515577153	N/A	N/A
1729	AT5G09780	TF	0.004213541761514486	N/A	N/A
1730	AT5G17260	TF	0.004205271856174418	NAC DOMAIN CONTAINING PROTEIN 86 (NAC086)	NAC domain containing protein 86;(source:Araport11)
1731	AT4G39250	TF	0.004186935963235541	N/A	N/A
1732	AT1G49010	TF	0.00413584085135136	(MYBS1)	Duplicated homeodomain-like superfamily protein;(source:Araport11)
1733	AT2G33810	TF	0.004126960315709367	SQUAMOSA PROMOTER BINDING PROTEIN-LIKE 3 (SPL3)	Encodes a member of the SPL (squamosa-promoter binding protein-like)gene family, a novel gene family encoding DNA binding proteins and putative transcription factors. Contains the SBP-box, which encodes the SBP-domain, required and sufficient for interaction with DNA. It binds DNA, may directly regulate AP1, and is involved in regulation of flowering and vegetative phase change. Its temporal expr…
1734	AT1G08465	TF	0.004108143513717089	YABBY2 (YAB2)	Member of the YABBY family of Arabidopsis proteins involved in the abaxial cell fate specification in lateral organs
1735	AT3G62340	TF	0.003971844047755743	N/A	N/A
1736	AT2G28700	TF	0.0039716592384011935	AGAMOUS-LIKE 46 (AGL46)	AGAMOUS-like 46;(source:Araport11)
1737	AT3G53820	TF	0.0039626260984537524	N/A	N/A
1738	AT2G46770	TF	0.0039587045795272755	NAC SECONDARY WALL THICKENING PROMOTING FACTOR1 (NST1)	NAC transcription factor NST1. NST1 and NST2 are redundant in regulating secondary wall thickening in anther walls and siliques. An NST1 promoter fusion was detected in various tissues in which lignified secondary walls develop. Both MYC2 and MYC4 bind to the NST1 promoter and appear to regulate its expression in response to blue light.
1739	AT5G50080	TF	0.003904398286640732	ETHYLENE RESPONSE FACTOR 110 (ERF110)	encodes a member of the ERF (ethylene response factor) subfamily B-4 of ERF/AP2 transcription factor family. The protein contains one AP2 domain and is phosphorylated in planta. There are 7 members in this subfamily.
1740	AT1G18710	TF	0.003893960248984932	N/A	N/A
1741	AT1G15360	TF	0.0038812833753470296	SHINE 1 (SHN1)	Encodes a member of the ERF (ethylene response factor) subfamily B-6 of ERF/AP2 transcription factor family. The protein contains one AP2 domain. There are 12 members in this subfamily including RAP2.11. This gene is involved in wax biosynthesis. Over-expression of the gene results in glossy leaf phenotype and increased drought tolerance. Two closely related genes, AT5G25390 and AT5G11190 have si…
1742	AT4G21040	TF	0.003861875432594738	DNA-BINDING WITH ONE FINGER 4.3 (DOF4.3)	Dof-type zinc finger domain-containing protein;(source:Araport11)
1743	AT3G46090	TF	0.003851805276070303	(ZAT7)	C2H2 and C2HC zinc fingers superfamily protein;(source:Araport11)
1744	AT1G55950	TF	0.0037645951978791093	N/A	N/A
1745	AT1G54330	TF	0.0037541004697940468	NAC DOMAIN CONTAINING PROTEIN 20 (NAC020)	NAC domain containing protein 20;(source:Araport11)
1746	AT3G23220	TF	0.003734117465150472	ETHYLENE AND SALT INDUCIBLE 1 (ESE1)	encodes a member of the ERF (ethylene response factor) subfamily B-3 of ERF/AP2 transcription factor family. The protein contains one AP2 domain. There are 18 members in this subfamily including ATERF-1, ATERF-2, AND ATERF-5.
1747	AT5G08141	TF	0.003662654476503287	BASIC LEUCINE-ZIPPER 75 (bZIP75)	Part of complex with ENO2 which mediates secondary metabolism, affecting seed size and weight.
1748	AT3G61950	TF	0.0036534588208178577	MYC-TYPE TRANSCRIPTION FACTOR 67 (MYC67)	MYC-type transcription factor which interacts with ICE1 and negatively regulates cold-responsive genes and cold tolerance.
1749	AT1G66040	epigenetic regulator	0.0036438820165286844	VARIANT IN METHYLATION 4 (VIM4)	predicted to encode a protein with an N-terminal PHD domain and two RING domains surrounding an SRA domain. Attempts to isolate ORTH4/VIM4 cDNA through RT-PCR were unsuccessful and analysis of the expression of this gene is difficult since it shares 99% nucleotide identity with ORTH5/VIM2.
1750	AT4G39410	TF	0.003636626684774936	WRKY DNA-BINDING PROTEIN 13 (WRKY13)	Encodes a member of the Group II-c WRKY Transcription Factor family that is involved in stem development and has been shown to directly bind to the promoter of NST2. WRKY13 binds to the promoter of DCD to upregulate its expression and hydrogen sulfide production to enhance plant cadmium tolerance. Mutants show a weak stem phenotype and show decreased expression of lignin-synthesis-related genes.
1751	AT3G30210	TF	0.003630228600518226	N/A	N/A
1752	AT3G28470	TF	0.003585252666919558	DEFECTIVE IN MERISTEM DEVELOPMENT AND FUNCTION 1 (TDF1)	Member of the R2R3 factor gene family.
1753	AT2G28340	TF	0.0035572512450683844	GATA TRANSCRIPTION FACTOR 13 (GATA13)	Encodes a member of the GATA factor family of zinc finger transcription factors.
1754	AT1G54760	TF	0.003541761565034009	AGAMOUS-LIKE 85 (AGL85)	AGAMOUS-like 85;(source:Araport11)
1755	AT5G23650	TF	0.003518563712373978		Homeodomain-like transcriptional regulator;(source:Araport11)
1756	AT1G14600	TF	0.0034992154781766593		Homeodomain-like superfamily protein;(source:Araport11)
1757	AT2G39250	TF	0.003474008591049834	SCHNARCHZAPFEN (SNZ)	Encodes a AP2 domain transcription factor that can repress flowering. SNZ and its paralogous gene, SCHLAFMUTZE (SMZ), share a signature with partial complementarity to the miR172 microRNA, whose precursor is induced upon flowering.
1758	AT3G50890	TF	0.0034716556946878803	N/A	N/A
1759	AT3G13540	TF	0.003459101779127293	MYB DOMAIN PROTEIN 5 (MYB5)	Encodes a member of the MYB family of transcriptional regulators. MYB5 act as a negative regulator of trichome branching and play a role in the correct formation of the seed coat and possibly the formation the underlying endosperm layers. Loss of function mutations have defects in seed coat mucilage and columella cells as well as trichome defects (smaller and reduced number of branches).
1760	AT1G28300	TF	0.0034441821128730213	LEAFY COTYLEDON 2 (LEC2)	Transcription factor that contains a B3 domain, a DNA-binding motif unique to plants and characteristic of several transcription factors. Plays critical roles both early and late during embryo development. LEC2 RNA accumulates primarily during seed development. LEC2 is required for the maintenance of suspensor morphology, specification of cotyledon identity, progression through the maturation pha…
1761	AT3G17010	TF	0.0034421361143206074	REPRODUCTIVE MERISTEM 22 (REM22)	transcriptional factor B3 family protein, contains Pfam profile PF02362: B3 DNA binding domain. Activated by AGAMOUS ina a cal-1, ap1-1 background. Expressed in stamen primordia, the placental region of developing carpels and the ovary.
1762	AT1G66420	TF	0.0034167717884325804		DNA-binding storekeeper protein-related transcriptional regulator;(source:Araport11)
1763	AT2G18550	TF	0.0034032333740923308	N/A	N/A
1764	AT3G27940	TF	0.003372739386085709	LOB DOMAIN-CONTAINING PROTEIN 26 (LBD26)	LOB domain-containing protein 26;(source:Araport11)
1765	AT5G35900	TF	0.00334034361490901	LOB DOMAIN-CONTAINING PROTEIN 35 (LBD35)	LOB domain-containing protein 35;(source:Araport11)
1766	AT2G26940	TF	0.0033112042221034267		C2H2-type zinc finger family protein;(source:Araport11)
1767	AT2G42830	TF	0.003299049929087189	SHATTERPROOF 2 (SHP2)	AGAMOUS [AG]-like MADS box protein (AGL5) involved in fruit development (valve margin and dehiscence zone differentiation). A putative direct target of AG. SHP2 has been shown to be a downstream gene of the complex formed by AG and SEP proteins (SEP4 alone does not form a functional complex with AG).
1768	AT1G12610	TF	0.0032560434821929424	DWARF AND DELAYED FLOWERING 1 (DDF1)	Encodes a member of the DREB subfamily A-1 of ERF/AP2 transcription factor family (DDF1). The protein contains one AP2 domain. There are six members in this subfamily, including CBF1, CBF2, and CBF3. Overexpression of this gene results in delayed flowering and dwarfism, reduction of gibberellic acid biosynthesis, and increased tolerance to high levels of salt. This gene is expressed in all tissue…
1769	AT1G02580	epigenetic regulator	0.0030894527348440297	MEDEA (MEA)	Encodes the imprinted gene MEA that belongs to Polycomb Repressive Complex 2 (PRC2) and has a SET domain for methyltransferase activity and is involved in the stable transcriptional silencing of target genes. It negatively regulates seed development in the absence of fertilization. Mutations in this locus result in embryo lethality. MEA is imprinted in the endosperm. The maternal allele is expres…
1770	AT1G65330	TF	0.003088742264292002	PHERES1 (PHE1)	Type I MADS-box protein, regulated by MEA and FIE, expressed transiently after fertilization in embryo and endosperm.
1771	AT1G20870	epigenetic regulator	0.003010716046246037	N/A	N/A
1772	AT2G30420	TF	0.002941115224958824	N/A	N/A
1773	AT2G14760	TF	0.002906073518452789		basic helix-loop-helix (bHLH) DNA-binding superfamily protein;(source:Araport11)
1774	AT1G31140	TF	0.00286695125747033	N/A	N/A
1775	AT4G03170	TF	0.0028483968076272502		AP2/B3-like transcriptional factor family protein;(source:Araport11)
1776	AT4G28811	TF	0.002825351787688945		basic helix-loop-helix (bHLH) DNA-binding superfamily protein;(source:Araport11)
1777	AT4G27330	TF	0.0028179972150473393	SPOROCYTELESS (SPL)	Encodes a putative transcription factor that is required for the initiation of both micro- and megagametogenesis and is expressed in the sporogenous tissue of the anther and the ovule. SPL is a chalaza identity gene that share overlapping functions in establishing the prospective chalaza of the ovule. It also plays a central role in patterning both the proximal-distal and the adaxial-abaxial axes…
1778	AT1G32510	TF	0.002802934970444946	N/A	N/A
1779	AT2G42200	TF	0.0027829431667695	SQUAMOSA PROMOTER BINDING PROTEIN-LIKE 9 (SPL9)	Encodes a putative transcriptional regulator that is involved in the vegetative to reproductive phase transition. Expression is regulated by MIR156b. SPL activity nonautonomously inhibits initiation of new leaves at the shoot apical meristem.
1780	AT2G27990	TF	0.002777485146839637	BEL1-LIKE HOMEODOMAIN 8 (BLH8)	Encodes a BEL1-like homeobox gene that functions together with PNY in meristem maintenance by regulating the allocation process during vegetative and reproductive development. Both gene products are required for the competence of the SAM to respond properly to floral inductive signals.
1781	AT1G06170	TF	0.0027228367549125944	BASIC HELIX LOOP HELIX PROTEIN 89 (BHLH089)	Encodes a bHLH transcription factor that together with bHLH010 and bHLH091 is important for the normal transcriptome of the developing Arabidopsis anther, possibly by forming a feed-forward loop with DYT1.
1782	AT1G01520	TF	0.002705937752328111	ALTERED SEED GERMINATION 4 (ASG4)	RVE3 is one of eleven homologous MYB-like transcription factors in Arabidopsis and a member of the RVE8 clade. Plays a minor role in clock regulation.
1783	AT4G17980	TF	0.002675438304208189	NAC DOMAIN CONTAINING PROTEIN 71 (NAC071)	Encodes ANAC071, a transcription factor involved in cell proliferation in incised inflorescence stems.
1784	AT3G60460	TF	0.002673486785177454	DUO POLLEN 1 (DUO1)	Encodes an R2R3 myb transcription factor that is required for male gamete formation, specifically for entry of the generative cell into mitosis. Specifically expressed in the male germline.
1785	AT5G43410	TF	0.002671772684560171	ETHYLENE RESPONSE FACTOR 96 (ERF96)	Encodes a member of the ERF (ethylene response factor) subfamily B-3 of ERF/AP2 transcription factor family. The protein contains one AP2 domain. There are 18 members in this subfamily including ATERF-1, ATERF-2, AND ATERF-5. Expression of ERF96 is induced by pathogens, JA and ethylene and over expression leads to increased resistance to resistance to necrotrophic pathogens. It is a nuclear local…
1786	AT1G66380	TF	0.00262243647149315	MYB DOMAIN PROTEIN 114 (MYB114)	Encodes a member of the MYB family of transcription factors. Involved in regulation of anthocyanin biosynthesis. Affects the expression of enzymes involved in later steps of anthocyanin biosynthesis
1787	AT5G10570	TF	0.00260551330559554	ARABIDOPSIS HOMOLOG OF VIP1 2 (AtVip2)	Encodes a myo-inositol hexakisphosphate kinase.
1788	AT2G33880	TF	0.0025874662986436173	N/A	N/A
1789	AT3G61910	TF	0.002576553209597496	N/A	N/A
1790	AT2G27300	TF	0.002537235089744085	NTM1-LIKE 8 (NTL8)	NTL8 is a membrane-associated NAC transcription factor that binds both TRY and TCL1. Overexpression results in fewer trichomes.
1791	AT1G29860	TF	0.0025329094017229967	WRKY DNA-BINDING PROTEIN 71 (WRKY71)	member of WRKY Transcription Factor; Group II-c
1792	AT4G00390	TF	0.002522243058811135	N/A	N/A
1793	AT3G49950	TF	0.00249228873039386		GRAS family transcription factor;(source:Araport11)
1794	AT1G47655	TF	0.002469377303721105		Dof-type zinc finger DNA-binding family protein;(source:Araport11)
1795	AT1G62360	TF	0.002449571444146466	SHOOT MERISTEMLESS (STM)	Class I knotted-like homeodomain protein that is required for shoot apical meristem (SAM) formation during embryogenesis and for SAM function throughout the lifetime of the plant. Functions by preventing incorporation of cells in the meristem center into differentiating organ primordia. It has also been shown to have a role in the specification of flower meristem identity.
1796	AT1G69540	TF	0.00241093130781337	N/A	N/A
1797	AT5G67180	TF	0.002367234525814423	TARGET OF EARLY ACTIVATION TAGGED (EAT) 3 (TOE3)	target of early activation tagged (EAT) 3;(source:Araport11)
1798	AT5G46830	TF	0.0023301326867309928	NACL-INDUCIBLE GENE 1 (NIG1)	Calcium-binding transcription factor involved in salt stress signaling.
1799	AT2G01500	TF	0.0023251068681290604	PRETTY FEW SEEDS 2 (PFS2)	PFS2 encodes a homeodomain gene that is a member of the WUS clade of transcription factors. It delays differentiation and maturation of primordia and regulates ovule patterning. The pfs2 mutant exhibits developmental defects in the maternal integuments and gametophyte, specifically, the boundary between the chalaza and the nucellus shifted towards the distal end of pfs2 ovule primordia. In additi…
1800	AT2G45410	TF	0.002300600556516492	LOB DOMAIN-CONTAINING PROTEIN 19 (LBD19)	LOB domain-containing protein 19;(source:Araport11)
1801	AT1G76870	TF	0.002268674098845179	N/A	N/A
1802	AT2G28500	TF	0.002265954924103905	LOB DOMAIN-CONTAINING PROTEIN 11 (LBD11)	LOB domain-containing protein 11;(source:Araport11)
1803	AT2G30424	TF	0.002262425554433684	TRICHOMELESS 2 (TCL2)	In a tandem repeat with AT2g30432 (TCL1) and AT2g30420 (ETC2), it encodes a single-repeat R3 MYB transcription factor that is involved in the negative regulation of trichome formation.
1804	AT2G37000	TF	0.002254005333415645		TCP family transcription factor;(source:Araport11)
1805	AT1G18960	TF	0.002133702581376786		myb-like HTH transcriptional regulator family protein;(source:Araport11)
1806	AT5G27050	TF	0.0020688206991059	AGAMOUS-LIKE 101 (AGL101)	AGAMOUS-like 101;(source:Araport11)
1807	AT2G30432	TF	0.00205553339261262	TRICHOMELESS1 (TCL1)	Encodes TRICHOMELESS1 (TCL1), a single-repeat MYB-type transcription factor that negatively regulates trichome formation by suppressing GL1 (GLABRA1). In a tandem repeat with AT2g30424 and AT2g30420.
1808	AT1G01250	TF	0.002038965278263195		encodes a member of the DREB subfamily A-4 of ERF/AP2 transcription factor family. The protein contains one AP2 domain. There are 17 members in this subfamily including TINY.
1809	AT3G56660	TF	0.002028373423791046	BASIC REGION/LEUCINE ZIPPER MOTIF PROTEIN 49 (BZIP49)	basic region/leucine zipper motif protein 49;(source:Araport11)
1810	AT1G25250	TF	0.0020170122044598717	INDETERMINATE(ID)-DOMAIN 16 (IDD16)	Encodes a transcription factor that, together with IDD14 and IDD15, regulates auxin biosynthesis and transport and thus aerial organ morphogenesis and gravitropic responses . IDD16 also binds to the SPCH promoter and regulates stomata initiation.
1811	AT1G14687	TF	0.0019994698682380533	N/A	N/A
1812	AT4G31610	TF	0.001988166755292805	REPRODUCTIVE MERISTEM 1 (REM1)	Expressed specifically in reproductive meristems, member of a moderately sized gene family distantly related to known plant DNA binding proteins
1813	AT1G05930	TF	0.00191367030244519		B3 domain protein (DUF313);(source:Araport11)
1814	AT2G19510	TF	0.0019093669180181238	LOB DOMAIN-CONTAINING PROTEIN 8 (LBD8)	LOB domain-containing protein 8;(source:Araport11)
1815	AT4G18870	TF	0.0019067013294920372	N/A	N/A
1816	AT1G34790	TF	0.0018572010206549692	TRANSPARENT TESTA 1 (TT1)	Encodes a zinc finger protein; involved in photomorphogenesis, flavonoid biosynthesis, flower and seed development.
1817	AT1G49130	TF	0.0018499142487169878	B-BOX DOMAIN PROTEIN 17 (BBX17)	Regulated by heat shock.
1818	AT2G40220	TF	0.00182716276397925	ABA INSENSITIVE 4 (ABI4)	Encodes a member of the DREB subfamily A-3 of ERF/AP2 transcription factor family (ABI4). The protein contains one AP2 domain. There is only one member in this family. Involved in abscisic acid (ABA) signal transduction, ABA-mediated glucose response, and hexokinase-dependent sugar responses. Acts downstream of GUN1 in retrograde signaling. Expressed most abundantly in developing siliques and to …
1819	AT1G18835	TF	0.0017874497771649949	MINI ZINC FINGER 3 (MIF3)	Encodes a small zinc &#64257;nger protein whose overexpression induces ectopic meristem formation on leaf margins.
1820	AT2G03710	TF	0.001713413668602237	SEPALLATA 4 (SEP4)	This gene belongs to the family of SEP genes. It is involved in the development of sepals, petals, stamens and carpels. Additionally, it plays a central role in the determination of flower meristem and organ identity.
1821	AT4G31640	TF	0.0016883171831845489		transcriptional factor B3 family protein;(source:Araport11)
1822	AT1G34170	TF	0.001679422176682393	N/A	N/A
1823	AT3G45150	TF	0.0016708804209019648	TCP DOMAIN PROTEIN 16 (TCP16)	TCP domain protein 16;(source:Araport11)
1824	AT2G02540	TF	0.001666636852980022	N/A	N/A
1825	AT1G72980	TF	0.00161558638218611	LOB DOMAIN-CONTAINING PROTEIN 7 (LBD7)	LOB domain-containing protein 7;(source:Araport11)
1826	AT2G06020	TF	0.001585463541661215		Homeodomain-like superfamily protein;(source:Araport11)
1827	AT2G45650	TF	0.00156287153520148	N/A	N/A
1828	AT2G36450	TF	0.0015502164096469733	HARDY (HRD)	encodes a member of the DREB subfamily A-4 of ERF/AP2 transcription factor family. The protein contains one AP2 domain. There are 17 members in this subfamily including TINY. Ectopic overexpression of HRD increases the density of the root network and improves water and salt stress tolerance in Arabidopsis. Overexpression of HRD in rice causes an increase in plant biomass and drought resistance.
1829	AT1G59530	TF	0.001509098067541141	BASIC LEUCINE-ZIPPER 4 (bZIP4)	basic leucine-zipper 4;(source:Araport11)
1830	AT1G10585	TF	0.0015034658413465047		basic helix-loop-helix (bHLH) DNA-binding superfamily protein;(source:Araport11)
1831	AT3G45170	TF	0.0014540908083577322	GATA TRANSCRIPTION FACTOR 14 (GATA14)	Encodes a member of the GATA factor family of zinc finger transcription factors.
1832	AT1G60280	TF	0.0014514560024193944	NAC DOMAIN CONTAINING PROTEIN 23 (NAC023)	NAC domain containing protein 23;(source:Araport11)
1833	AT3G22100	TF	0.001407707475553595		basic helix-loop-helix (bHLH) DNA-binding superfamily protein;(source:Araport11)
1834	AT1G67260	TF	0.00140405171116411	N/A	N/A
1835	AT2G02450	TF	0.0013562068817954591	LONG VEGETATIVE PHASE 1 (LOV1)	NAC domain containing protein 35;(source:Araport11)
1836	AT4G21050	TF	0.001275301246084424	DNA-BINDING WITH ONE FINGER 4.4 (DOF4.4)	Encodes a transcriptional activator involved in shoot branching and silique development. Involved in shoot regenaration from root explants.
1837	AT1G26590	TF	0.001264219235509701		C2H2-like zinc finger protein;(source:Araport11)
1838	AT4G00130	TF	0.00124742379408578		DNA-binding storekeeper protein-related transcriptional regulator;(source:Araport11)
1839	AT2G31220	TF	0.00123769271749337	BASIC HELIX LOOP HELIX PROTEIN 10 (BHLH010)	Encodes a bHLH transcription factor that together with bHLH089 and bHLH091 is important for the normal transcriptome of the developing Arabidopsis anther, possibly by forming a feed-forward loop with DYT1.
1840	AT1G27045	TF	0.0012167815270958029	N/A	N/A
1841	AT1G69120	TF	0.00121520958801663	APETALA1 (AP1)	Floral homeotic gene encoding a MADS domain protein homologous to SRF transcription factors. Specifies floral meristem and sepal identity. Required for the transcriptional activation of AGAMOUS. Interacts with LEAFY.Binds to promoter and regulates the expression of flowering time genes SVP, SOC1 and AGL24.
1842	AT3G13840	TF	0.00121391124340387		GRAS family transcription factor;(source:Araport11)
1843	AT3G24140	TF	0.00121255930260515	FAMA (FMA)	Encodes a basic helix-loop-helix transcription factor whose activity is required to promote differentiation of stomatal guard cells and to halt proliferative divisions in their immediate precursors. It fulfills its role through recruitment of the Arabidopsis Retinoblastoma homologue, RETINOBLASTOMA-RELATED (RBR). Both transcript and protein are expressed in and are required for halting divisions …
1844	AT2G34440	TF	0.0011989144886424	AGAMOUS-LIKE 29 (AGL29)	AGL29 MADS box gene.
1845	AT1G74480	TF	0.00117911925073609	RWP-RK DOMAIN CONTAINING 2 (RKD2)	RWP-RK domain-containing protein;(source:Araport11)
1846	AT1G49120	TF	0.00111197381873775	CYTOKININ RESPONSE FACTOR 9 (CRF9)	encodes a member of the ERF (ethylene response factor) subfamily B-6 of ERF/AP2 transcription factor family. The protein contains one AP2 domain. There are 12 members in this subfamily including RAP2.11.
1847	AT4G20970	TF	0.0011102407683119136		basic helix-loop-helix (bHLH) DNA-binding superfamily protein;(source:Araport11)
1848	AT1G61110	TF	0.0010814593771494392	NAC DOMAIN CONTAINING PROTEIN 25 (NAC025)	NAC transcription regulator. Regulates endosperm cell expansion during germination.
1849	AT2G25820	TF	0.0010670793219023699	ETHYLENE AND SALT INDUCIBLE 2 (ESE2)	encodes a member of the DREB subfamily A-4 of ERF/AP2 transcription factor family. The protein contains one AP2 domain. There are 17 members in this subfamily including TINY.
1850	AT2G22750	TF	0.0010437262271478002		basic helix-loop-helix (bHLH) DNA-binding superfamily protein;(source:Araport11)
1851	AT3G06220	TF	0.00102694945093719		AP2/B3-like transcriptional factor family protein;(source:Araport11)
1852	AT1G57800	epigenetic regulator	0.0010131553426897901	VARIANT IN METHYLATION 5 (VIM5)	predicted to encode a protein with an N-terminal PHD domain and two RING domains surrounding an SRA domain. Attempts to isolate ORTH3/VIM5 cDNA through RT-PCR were unsuccessful and only one Arabidopsis EST is associated with this locus. A paternally expressed imprinted gene.
1853	AT2G26950	TF	0.001006518194358653	MYB DOMAIN PROTEIN 104 (MYB104)	Member of the R2R3 factor gene family.
1854	AT1G66390	TF	0.001005648104330069	N/A	N/A
1855	AT3G10000	TF	0.000995402200453098	N/A	N/A
1856	AT1G24260	TF	0.000943897613797775	SEPALLATA3 (SEP3)	Member of the MADs box transcription factor family. SEP3 is redundant with SEP1 and 2. Flowers of SEP1/2/3 triple mutants show a conversion of petals and stamens to sepals.SEP3 forms heterotetrameric complexes with other MADS box family members and binds to the CArG box motif.
1857	AT2G33720	TF	0.000903343579823927		AP2/B3-like transcriptional factor family protein;(source:Araport11)
1858	AT1G80580	TF	0.0008111541167675371		encodes a member of the ERF (ethylene response factor) subfamily B-1 of ERF/AP2 transcription factor family. The protein contains one AP2 domain. There are 15 members in this subfamily including ATERF-3, ATERF-4, ATERF-7, and leafy petiole.
1859	AT1G28160	TF	0.00072579319917681		encodes a member of the ERF (ethylene response factor) subfamily B-1 of ERF/AP2 transcription factor family. The protein contains one AP2 domain. There are 15 members in this subfamily including ATERF-3, ATERF-4, ATERF-7, and leafy petiole.
1860	AT2G18120	TF	0.000677189365064308	N/A	N/A
1861	AT2G27220	TF	0.000667427933398765	N/A	N/A
1862	AT3G59960	epigenetic regulator	0.000665967748896137	HISTONE-LYSINE N-METHYLTRANSFERASE ASHH4 (ASHH4)	histone-lysine N-methyltransferase ASHH4;(source:Araport11)
1863	AT1G01530	TF	0.000632477203484986	AGAMOUS-LIKE 28 (AGL28)	AGAMOUS-like 28;(source:Araport11)
1864	AT1G75250	TF	0.000615702642604611	RAD-LIKE 6 (RL6)	RAD-like 6;(source:Araport11)
1865	AT3G18550	TF	0.000609933916267166	N/A	N/A
1866	AT1G20600	TF	0.000604881832577225		AP2/B3-like transcriptional factor family protein;(source:Araport11)
1867	AT2G13570	TF	0.000599204835039956	NUCLEAR FACTOR Y, SUBUNIT B7 (NF-YB7)	nuclear factor Y, subunit B7;(source:Araport11)
1868	AT1G80740	epigenetic regulator	0.000590297257197512	CHROMOMETHYLASE 1 (CMT1)	ecotype Kl-0 chromomethylase (CMT1). A plant line expressing an RNAi construct directed against DMT4 has reduced agrobacterium-mediated tumor formation.
1869	AT3G55210	TF	0.0005551073538832192	NAC DOMAIN CONTAINING PROTEIN 63 (NAC063)	NAC domain containing protein 63;(source:Araport11)
1870	AT1G63030	TF	0.000538856659520758	DWARF AND DELAYED FLOWERING 2 (ddf2)	encodes a member of the DREB subfamily A-1 of ERF/AP2 transcription factor family (DDF2). The protein contains one AP2 domain. There are six members in this subfamily, including CBF1, CBF2, and CBF3. Overexpression of this gene results in the reduction of gibberellic acid biosynthesis. This gene is expressed in all tissues examined, but most abundantly expressed in rosette leaves and stems. Overe…
1871	AT1G60380	TF	0.000527695829246966		NAC (No Apical Meristem) domain transcriptional regulator superfamily protein;(source:Araport11)
1872	AT1G13290	TF	0.0005142782078778202	DEFECTIVELY ORGANIZED TRIBUTARIES 5 (DOT5)	Encodes a putative zinc finger protein (C2H2 family, type IIIA, subclass A1d) that has a WIP domain. Seedlings with mutations in DOT5 have a misaligned venation defect in their leaves and cotyledons. Additional developmental abnormalities, such as elongated petioles and aberrant phyllotaxy suggest that DOT5 is required for normal shoot and root development.
1873	AT4G31680	TF	0.000509010943607815	N/A	N/A
1874	AT1G75430	TF	0.00048495218883066093	BEL1-LIKE HOMEODOMAIN 11 (BLH11)	BEL1-like homeodomain 11;(source:Araport11)
1875	AT2G31210	TF	0.00048313767685828797	BASIC HELIX LOOP HELIX PROTEIN 91 (BHLH091)	Encodes a bHLH transcription factor that together with bHLH089 and bHLH010 is important for the normal transcriptome of the developing Arabidopsis anther, possibly by forming a feed-forward loop with DYT1.
1876	AT3G29340	TF	0.000477077737687879		zinc finger (C2H2 type) family protein;(source:Araport11)
1877	AT2G32460	TF	0.000476461238902475	MYB DOMAIN PROTEIN 101 (MYB101)	Member of the R2R3 factor gene family.
1878	AT1G09030	TF	0.00046964257514550304	NUCLEAR FACTOR Y, SUBUNIT B4 (NF-YB4)	nuclear factor Y, subunit B4;(source:Araport11)
1879	AT1G26790	TF	0.000453569326046425	CYCLING DOF FACTOR 6 (CDF6)	Dof-type zinc finger DNA-binding family protein;(source:Araport11)
1880	AT1G33070	TF	0.000450365108355487		MADS-box family protein;(source:Araport11)
1881	AT1G56160	TF	0.000449208507959322	MYB DOMAIN PROTEIN 72 (MYB72)	Encodes a member of the R2R3 transcription factor gene family that is involved in mediating induced systemic resistance. Genetic analysis of loss of function mutants and overexpressor lines indicates MYB72 is necessary but not sufficient for ISR.Interacts in vivo with EIL3.
1882	AT1G65910	TF	0.000418699247262588	NAC DOMAIN CONTAINING PROTEIN 28 (NAC028)	NAC domain containing protein 28;(source:Araport11)
1883	AT4G31615	TF	0.00041651937306223796	N/A	N/A
