# Supplementary material for: A Systems Biology Approach to Identify Essential Epigenetic Regulators for Specific Biological Processes in Plants
Source: Plants (Basel). 2021 Feb 13;10(2):364. doi: 10.3390/plants10020364 (PMC7918732; doi:10.3390/plants10020364)
Supplement: Supplementary file 1 [file plants-10-00364-s001.zip › SupplementaryTableS2.xlsx]

## Sheet: S2
Table S2. Top 25 regulators in the network generated from Yadav et al. 2009
Rank	Regulatory Gene	Epigenetic regulator or TF	Weight Sum	Name	Description
1	AT4G13940	epigenetic regulator	53.9118	HOMOLOGY-DEPENDENT GENE SILENCING 1 (HOG1)	Encodes a S-adenosyl-L-homocysteine hydrolase required for DNA methylation-dependent gene silencing. The mRNA is cell-to-cell mobile.
2	AT5G57660	TF	27.6958	CONSTANS-LIKE 5 (COL5)	CONSTANS-like 5;(source:Araport11)
3	AT1G30650	TF	23.2064	WRKY DNA-BINDING PROTEIN 14 (WRKY14)	member of WRKY Transcription Factor; Group II-e
4	AT4G08150	TF	20.1108	KNOTTED-LIKE FROM ARABIDOPSIS THALIANA (KNAT1)	A member of class I knotted1-like homeobox gene family (together with KNAT2). Similar to the knotted1 (kn1) homeobox gene of maize. Normally expressed in the peripheral and rib zone of shoot apical meristem but not in the leaf primordia. It is also expressed in the fourth floral whorl, in the region that would become style, particularly in the cell surrounding the transmitting tissue. No expressi…
5	AT4G29190	TF	19.0579	OXIDATION-RELATED ZINC FINGER 2 (OZF2)	Zinc finger C-x8-C-x5-C-x3-H type family protein;(source:Araport11)
6	AT3G47500	TF	16.4724	CYCLING DOF FACTOR 3 (CDF3)	Dof-type zinc finger domain-containing protein, identical to H-protein promoter binding factor-2a GI:3386546 from (Arabidopsis thaliana). Interacts with LKP2 and FKF1, but its overexpression does not change flowering time under short or long day conditions.
7	AT5G22650	epigenetic regulator	16.0018	HISTONE DEACETYLASE 2B (HD2B) / HDT2	Encodes a member of a plant-specific class of histone deacetylases. Controls the development of adaxial/abaxial leaf polarity. Its mRNA is widely expressed in stems, leaves, flowers and young siliques. Plant lines expressing RNAi constructs directed against this gene showed a marked reduction in agrobacterium-mediated root transformation.
8	AT5G11060	TF	14.9054	KNOTTED1-LIKE HOMEOBOX GENE 4 (KNAT4)	A member of Class II KN1-like homeodomain transcription factors (together with KNAT3 and KNAT5), with greatest homology to the maize knox1 homeobox protein. Expression regulated by light. Detected in all tissues examined, but most prominent in leaves and young siliques. Transient expression of GFP translational fusion protein suggests bipartite localization in nucleus and cytoplasm. KNAT4 promote…
9	AT3G56400	TF	13.2135	WRKY DNA-BINDING PROTEIN 70 (WRKY70)	Member of WRKY Transcription Factor; Group III. Function as activator of SA-dependent defense genes and a repressor of JA-regulated genes. WRKY70-controlled suppression of JA-signaling is partly executed by NPR1.
10	AT3G01080	TF	12.4883	WRKY DNA-BINDING PROTEIN 58 (WRKY58)	member of WRKY Transcription Factor; Group I
11	AT1G05805	TF	12.4869	ABA-RESPONSIVE KINASE SUBSTRATE 2 (AKS2)	basic helix-loop-helix (bHLH) DNA-binding superfamily protein;(source:Araport11)
12	AT4G16141	TF	11.6895	GATA17-LIKE (GATA17L)	GATA type zinc finger transcription factor family protein;(source:Araport11)
13	AT1G63100	TF	11.1424	SCARECROW-LIKE 28 (SCL28)	GRAS family transcription factor;(source:Araport11)
14	AT3G50700	TF	10.9482	INDETERMINATE(ID)-DOMAIN 2 (IDD2)	zinc finger protein, similar to maize Indeterminate1 (ID1)
15	AT5G60120	TF	10.8399	TARGET OF EARLY ACTIVATION TAGGED (EAT) 2 (TOE2)	AP2 family transcription factor that is involved in regulation of flowering and innate immunity.Interacts with CRY1 and CRY2 during flowering as part of a regulatory circuit including FT and CO. TOE1/TOE2 are also targets of MiR172b repression and functions in regulation of innate immunity via repression of FLS.
16	AT5G65790	TF	10.7333	MYB DOMAIN PROTEIN 68 (MYB68)	Encodes a MYB family protein with N-terminal R2R3 DNA-binding domains involved in root development.
17	AT5G60850	TF	10.649	OBF BINDING PROTEIN 4 (OBP4)	Encodes a zinc finger protein.
18	AT2G33810	TF	10.4629	SQUAMOSA PROMOTER BINDING PROTEIN-LIKE 3 (SPL3)	Encodes a member of the SPL (squamosa-promoter binding protein-like)gene family, a novel gene family encoding DNA binding proteins and putative transcription factors. Contains the SBP-box, which encodes the SBP-domain, required and sufficient for interaction with DNA. It binds DNA, may directly regulate AP1, and is involved in regulation of flowering and vegetative phase change. Its temporal expr…
19	AT2G25900	TF	10.3612	(ATCTH)	Encodes a protein with two tandem-arrayed CCCH-type zinc fingers that binds RNA and is involved in RNA turnover. The mRNA is cell-to-cell mobile.
20	AT3G02830	TF	10.1951	ZINC FINGER PROTEIN 1 (ZFN1)	Encodes a zinc finger protein that binds to PORA mRNA in vivo and recruits the Pfr form of phytochrome to the 5&#8242;-UTR of PORA mRNA to regulate translation of the mRNA.
21	AT3G20770	TF	9.93484	ETHYLENE-INSENSITIVE3 (EIN3)	Encodes EIN3 (ethylene-insensitive3), a nuclear transcription factor that initiates downstream transcriptional cascades for ethylene responses. EIN3 interacts with MYC2, MYC3 and MYC4 to inhibit jasmonate-induced expression of wound-responsive genes and herbivory-inducible genes, and plant defense against generalist herbivores.
22	AT4G17230	TF	9.82113	SCARECROW-LIKE 13 (SCL13)	Encodes a scarecrow-like protein (SCL13). Member of GRAS gene family. Regulated by heat shock.
23	AT4G31800	TF	9.46648	WRKY DNA-BINDING PROTEIN 18 (WRKY18)	Pathogen-induced transcription factor. Binds W-box sequences in vitro. Forms protein complexes with itself and with WRKY40 and WRKY60. Constitutive expression of WRKY18 enhanced resistance to P. syringae, but its coexpression with WRKY40 or WRKY60 made plants more susceptible to both P. syringae and B. cinerea. WRKY18, WRKY40, and WRKY60 have partially redundant roles in response to the hemibiotr…
24	AT3G54810	TF	9.39635	BLUE MICROPYLAR END 3 (BME3)	Encodes a protein containing a GATA type zinc finger domain that is expressed in the embryo axis and involved in germination. Mutants have a reduced rate of germination even when stratified.
25	AT3G13960	TF	8.97024	GROWTH-REGULATING FACTOR 5 (GRF5)	Growth regulating factor encoding transcription activator. One of the nine members of a GRF gene family, containing nuclear targeting domain. Involved in leaf development and expressed in root, shoot and flower.
