# Supplementary material for: A Systems Biology Approach to Identify Essential Epigenetic Regulators for Specific Biological Processes in Plants
Source: Plants (Basel). 2021 Feb 13;10(2):364. doi: 10.3390/plants10020364 (PMC7918732; doi:10.3390/plants10020364)
Supplement: Supplementary file 1 [file plants-10-00364-s001.zip › SupplementaryTableS4.xlsx]

## Sheet: S4
Table S4. Cumulative ranking of the top regulators from the SAM networks generated from Yadav et al. and Tian et al.
Gene	Rank in Yadav et al.	Rank in Tian et al.	Rank Sum	Cumulative rank	Epigenetic regulator or TF	Name	Description
AT4G13940	1	1	2	1	epigenetic regulator	HOMOLOGY-DEPENDENT GENE SILENCING 1 (HOG1)	Encodes a S-adenosyl-L-homocysteine hydrolase required for DNA methylation-dependent gene silencing. The mRNA is cell-to-cell mobile.
AT5G57660	2	2	4	2	TF	CONSTANS-LIKE 5 (COL5)	CONSTANS-like 5;(source:Araport11)
AT1G30650	3	3	6	3	TF	WRKY DNA-BINDING PROTEIN 14 (WRKY14)	member of WRKY Transcription Factor; Group II-e
AT4G08150	4	4	8	4	TF	KNOTTED-LIKE FROM ARABIDOPSIS THALIANA (KNAT1)	A member of class I knotted1-like homeobox gene family (together with KNAT2). Similar to the knotted1 (kn1) homeobox gene of maize. Normally expressed in the peripheral and rib zone of shoot apical meristem but not in the leaf primordia. It is also expressed in the fourth floral whorl, in the region that would become style, particularly in the cell surrounding the transmitting tissue. No expressi…
AT4G29190	5	6	11	5	TF	OXIDATION-RELATED ZINC FINGER 2 (OZF2)	Zinc finger C-x8-C-x5-C-x3-H type family protein;(source:Araport11)
AT3G47500	6	5	11	6	TF	CYCLING DOF FACTOR 3 (CDF3)	Dof-type zinc finger domain-containing protein, identical to H-protein promoter binding factor-2a GI:3386546 from (Arabidopsis thaliana). Interacts with LKP2 and FKF1, but its overexpression does not change flowering time under short or long day conditions.
AT5G11060	8	7	15	7	TF	KNOTTED1-LIKE HOMEOBOX GENE 4 (KNAT4)	A member of Class II KN1-like homeodomain transcription factors (together with KNAT3 and KNAT5), with greatest homology to the maize knox1 homeobox protein. Expression regulated by light. Detected in all tissues examined, but most prominent in leaves and young siliques. Transient expression of GFP translational fusion protein suggests bipartite localization in nucleus and cytoplasm. KNAT4 promote…
AT1G05805	11	11	22	8	TF	ABA-RESPONSIVE KINASE SUBSTRATE 2 (AKS2)	basic helix-loop-helix (bHLH) DNA-binding superfamily protein;(source:Araport11)
AT3G50700	14	9	23	9	TF	INDETERMINATE(ID)-DOMAIN 2 (IDD2)	zinc finger protein, similar to maize Indeterminate1 (ID1)
AT5G60850	17	13	30	10	TF	OBF BINDING PROTEIN 4 (OBP4)	Encodes a zinc finger protein.
AT3G56400	9	22	31	11	TF	WRKY DNA-BINDING PROTEIN 70 (WRKY70)	Member of WRKY Transcription Factor; Group III. Function as activator of SA-dependent defense genes and a repressor of JA-regulated genes. WRKY70-controlled suppression of JA-signaling is partly executed by NPR1.
AT3G20770	21	12	33	12	TF	ETHYLENE-INSENSITIVE3 (EIN3)	Encodes EIN3 (ethylene-insensitive3), a nuclear transcription factor that initiates downstream transcriptional cascades for ethylene responses. EIN3 interacts with MYC2, MYC3 and MYC4 to inhibit jasmonate-induced expression of wound-responsive genes and herbivory-inducible genes, and plant defense against generalist herbivores.
AT1G63100	13	26	39	13	TF	SCARECROW-LIKE 28 (SCL28)	GRAS family transcription factor;(source:Araport11)
AT5G60120	15	25	40	14	TF	TARGET OF EARLY ACTIVATION TAGGED (EAT) 2 (TOE2)	AP2 family transcription factor that is involved in regulation of flowering and innate immunity.Interacts with CRY1 and CRY2 during flowering as part of a regulatory circuit including FT and CO. TOE1/TOE2 are also targets of MiR172b repression and functions in regulation of innate immunity via repression of FLS.
AT5G65790	16	24	40	15	TF	MYB DOMAIN PROTEIN 68 (MYB68)	Encodes a MYB family protein with N-terminal R2R3 DNA-binding domains involved in root development.
AT2G25900	19	21	40	16	TF	(ATCTH)	Encodes a protein with two tandem-arrayed CCCH-type zinc fingers that binds RNA and is involved in RNA turnover. The mRNA is cell-to-cell mobile.
AT5G22650	7	35	42	17	epigenetic regulator	HISTONE DEACETYLASE 2B (HD2B) / HDT2	Encodes a member of a plant-specific class of histone deacetylases. Controls the development of adaxial/abaxial leaf polarity. Its mRNA is widely expressed in stems, leaves, flowers and young siliques. Plant lines expressing RNAi constructs directed against this gene showed a marked reduction in agrobacterium-mediated root transformation.
AT3G02830	20	23	43	18	TF	ZINC FINGER PROTEIN 1 (ZFN1)	Encodes a zinc finger protein that binds to PORA mRNA in vivo and recruits the Pfr form of phytochrome to the 5&#8242;-UTR of PORA mRNA to regulate translation of the mRNA.
AT1G25440	30	16	46	19	TF	B-BOX DOMAIN PROTEIN 15 (BBX15)	B-box type zinc finger protein with CCT domain-containing protein;(source:Araport11)
AT3G01080	10	42	52	20	TF	N/A	N/A
AT1G71030	38	17	55	21	TF	MYB-LIKE 2 (MYBL2)	Encodes a putative myb family transcription factor. In contrast to most other myb-like proteins its myb domain consists of a single repeat. A proline-rich region potentially involved in transactivation is found in the C-terminal part of the protein. Its transcript accumulates mainly in leaves.
AT2G33810	18	39	57	22	TF	SQUAMOSA PROMOTER BINDING PROTEIN-LIKE 3 (SPL3)	Encodes a member of the SPL (squamosa-promoter binding protein-like)gene family, a novel gene family encoding DNA binding proteins and putative transcription factors. Contains the SBP-box, which encodes the SBP-domain, required and sufficient for interaction with DNA. It binds DNA, may directly regulate AP1, and is involved in regulation of flowering and vegetative phase change. Its temporal expr…
AT1G29280	48	15	63	23	TF	WRKY DNA-BINDING PROTEIN 65 (WRKY65)	member of WRKY Transcription Factor; Group II-e The mRNA is cell-to-cell mobile.
AT1G06040	52	14	66	24	TF	SALT TOLERANCE (STO)	Encodes salt tolerance protein (STO) which confers salt tolerance to yeast cells. Fully complements calcineurin deficient yeast but does not encode a phosphoprotein phosphatase. Sequence has similarities to CONSTANS. STO co-localizes with COP1 and plays a role in light signaling.STO transcript levels are regulated by photoperiod and phtyohormones. STO competes with FLC in the regulation of floral…
AT3G13960	25	44	69	25	TF	GROWTH-REGULATING FACTOR 5 (GRF5)	Growth regulating factor encoding transcription activator. One of the nine members of a GRF gene family, containing nuclear targeting domain. Involved in leaf development and expressed in root, shoot and flower.
AT3G54810	24	49	73	26	TF	BLUE MICROPYLAR END 3 (BME3)	Encodes a protein containing a GATA type zinc finger domain that is expressed in the embryo axis and involved in germination. Mutants have a reduced rate of germination even when stratified.
AT1G73870	54	19	73	27	TF	B-BOX DOMAIN PROTEIN 16 (BBX16)	B-box type zinc finger protein with CCT domain-containing protein;(source:Araport11)
AT4G16141	12	62	74	28	TF	GATA17-LIKE (GATA17L)	GATA type zinc finger transcription factor family protein;(source:Araport11)
AT4G31800	23	51	74	29	TF	WRKY DNA-BINDING PROTEIN 18 (WRKY18)	Pathogen-induced transcription factor. Binds W-box sequences in vitro. Forms protein complexes with itself and with WRKY40 and WRKY60. Constitutive expression of WRKY18 enhanced resistance to P. syringae, but its coexpression with WRKY40 or WRKY60 made plants more susceptible to both P. syringae and B. cinerea. WRKY18, WRKY40, and WRKY60 have partially redundant roles in response to the hemibiotr…
AT4G17230	22	58	80	30	TF	SCARECROW-LIKE 13 (SCL13)	Encodes a scarecrow-like protein (SCL13). Member of GRAS gene family. Regulated by heat shock.
AT1G14400	66	18	84	31	epigenetic regulator	UBIQUITIN CARRIER PROTEIN 1 (UBC1)	ubiquitin carrier protein
AT2G30340	71	20	91	32	TF	N/A	N/A
AT2G28290	137	8	145	33	epigenetic regulator	SPLAYED (SYD)	Encodes a SWI2/SNF2-like protein in the SNF2 subclass. Homozygous plants with null mutations exhibit premature termination of the meristem and carpelloid structures from the inflorescence meristem. Co-activator of floral homeotic gene expression. Acts with LFY to regulate shoot apical meristem identity. Required for meristem maintenance. Regulates flowering under a non-inductive photoperiod. It p…
AT5G07700	343	10	353	34	TF	MYB DOMAIN PROTEIN 76 (MYB76)	Encodes a putative transcription factor (MYB76).
