# Supplementary material for: A Systems Biology Approach to Identify Essential Epigenetic Regulators for Specific Biological Processes in Plants
Source: Plants (Basel). 2021 Feb 13;10(2):364. doi: 10.3390/plants10020364 (PMC7918732; doi:10.3390/plants10020364)
Supplement: Supplementary file 1 [file plants-10-00364-s001.zip › SupplementaryTableS5.xlsx]

## Sheet: S5
Table S5. Top 25 regulators in the network generated from Nawy et al. 2009
Rank	Regulatory Gene	Epigenetic regulator or TF	Weight Sum	Name	Description
1	AT1G71260	TF	3.07389	WHIRLY 2 (ATWHY2)	Encodes WHY2, a homolog of the potato p24 protein. It shares the conserved KGKAAL domain, a putative DNA-binding domain, with potato p24 and is localized to mitochondria and not the nucleus. WHY2 is a member of the Whirly family proteins present mainly in the plant kingdom performing various activities related to DNA metabolism. Crystal structure of Solanum tuberosum WHY2, a close homolog of Arab…
2	AT4G36930	TF	2.86907	SPATULA (SPT)	Encodes a transcription factor of the bHLH protein family. Mutants have abnormal, unfused carpels and reduced seed dormancy.
3	AT3G16870	TF	2.83758	GATA TRANSCRIPTION FACTOR 17 (GATA17)	Encodes a member of the GATA factor family of zinc finger transcription factors.
4	AT5G35770	TF	2.79155	STERILE APETALA (SAP)	A recessive mutation in the Arabidopsis STERILE APETALA (SAP) causes severe aberrations in inflorescence and flower and ovule development.
5	AT3G44750	epigenetic regulator	2.63343	HISTONE DEACETYLASE 2A (HD2A) / HDT1	Encodes a histone deacetylase. Controls the development of adaxial/abaxial leaf polarity. Two lines with RNAi-directed against this gene show reduced Agrobacterium-mediated DNA transformation of the roots. Involved in development of the vascular tissue of the stem by affecting cell proliferation and differentiation.
6	AT1G68880	TF	2.06634	BASIC LEUCINE-ZIPPER 8 (bZIP)	basic leucine-zipper 8;(source:Araport11)
7	AT4G16141	TF	1.99325	GATA17-LIKE (GATA17L)	GATA type zinc finger transcription factor family protein;(source:Araport11)
8	AT2G27840	epigenetic regulator	1.96897	HISTONE DEACETYLASE 2D (HD2D) / HDT4	Belongs to the plant specific HD2 type proteins; similar to nucleolar Zea mays histone deacetylase; HD2-p39
9	AT5G15480	TF	1.90957	MALE FERTILITY-ASSOCIATED ZINC FINGER PROTEIN 1 (MAZ1)	Cys2/His2 zinc finger protein involved in pollen wall development.
10	AT1G04870	epigenetic regulator	1.57851	PROTEIN ARGININE METHYLTRANSFERASE 10 (PRMT10)	Encodes a type I protein arginine methyltransferase based on the At1g04870.2 gene model. PRMT10 can catalyze the asymmetric dimethylation of arginine 3 on histone 4 and can also methylate myelin basic protein in vitro. Mutants lacking PRMT10 flower late due to defects in the autonomous pathway and they have elevated levels of FLC transcripts.
11	AT3G09735	TF	1.48837	N/A	S1FA-like DNA-binding protein;(source:Araport11)
12	AT1G14410	TF	1.45216	WHIRLY 1 (WHY1)	Encodes a homolog of the potato p24 protein. Binds single strand telomeric repeats. Negatively regulates telomerase activity and telomere length.
13	AT2G46020	epigenetic regulator	1.39918	BRAHMA (BRM)	Encodes a SWI/SNF chromatin remodeling ATPase that upregulates transcription of all three CUC genes and is involved in the formation and/or maintenance of boundary cells during embryogenesis. Also mediates repression of expression of seed storage proteins in vegetative tissues. Interacts strongly with AtSWI3C, also with AtSWI3B, but not with AtSWI3A or AtSWI3D.
14	AT5G54070	TF	1.37767	HEAT SHOCK TRANSCRIPTION FACTOR A9 (HSFA9)	A member of Heat Stress Transcription Factor (Hsf) family. Not responding to heat stress. Is regulated by the seed-specific transcription factor ABI3. In turn, it regulates other heat stress proteins including Hsp17.4-CI, Hsp17.7-CII and Hsp101 during seed maturation.
15	AT3G16857	TF	1.32403	RESPONSE REGULATOR 1 (RR1)	Encodes an Arabidopsis response regulator (ARR) protein that acts in concert with other type-B ARRs in the cytokinin signaling pathway. Also involved in cytokinin-dependent inhibition of hypocotyl elongation and cytokinin-dependent greening and shooting in tissue culture. ARR1, ARR10, and ARR12 are redundant regulators of drought response, with ARR1 being the most critical. ARR1, ARR10 and ARR12 …
16	AT4G00120	TF	1.2983	INDEHISCENT (IND)	basic helix-loop-helix (bHLH) DNA-binding superfamily protein;(source:Araport11)
17	AT1G64105	TF	1.27812	NAC DOMAIN CONTAINING PROTEIN 27 (NAC027)	NAC domain containing protein 27;(source:Araport11)
18	AT1G75520	TF	1.24623	SHI-RELATED SEQUENCE 5 (SRS5)	A member of SHI gene family. Arabidopsis thaliana has ten members that encode proteins with a RING finger-like zinc finger motif. Despite being highly divergent in sequence, many of the SHI-related genes are partially redundant in function and synergistically promote gynoecium, stamen and leaf development in Arabidopsis.SRS5 is a positive regulator of photomorphogenesis.
19	AT2G28450	TF	1.23112	TRNA METHYLTRANSFERASE 2B (TRM2B)	zinc finger (CCCH-type) family protein;(source:Araport11)
20	AT5G10510	TF	1.18877	AINTEGUMENTA-LIKE 6 (AIL6)	Encodes an AP2-domain transcription factor involved in root stem cell identity and root development. It is also required to maintain high levels of PIN1 expression at the periphery of the meristem and modulate local auxin production in the central region of the SAM which underlies phyllotactic transitions. Intronic sequences are required for its expression in flowers.Acts redundantly with PLT5 an…
21	AT5G50480	TF	1.14828	NUCLEAR FACTOR Y, SUBUNIT C6 (NF-YC6)	nuclear factor Y, subunit C6;(source:Araport11)
22	AT5G55020	TF	1.09892	MYB DOMAIN PROTEIN 120 (MYB120)	Encodes a putative transcription factor, member of the R2R3 factor gene family (MYB120).
23	AT2G02740	TF	1.08734	WHIRLY 3 (WHY3)	Encodes a homolog of the potato p24 protein. It shares the conserved KGKAAL domain, a putative DNA-binding domain, with potato p24 and is localized to the plastid and not the nucleus.
24	AT4G24020	TF	1.08244	NIN LIKE PROTEIN 7 (NLP7)	Encodes NIN Like Protein 7 (NLP7). Modulates nitrate sensing and metabolism. Mutants of NLP7 show features of nitrogen-starved plants and are tolerant to drought stress. Localized in the nucleus and functions as a putative transcription factor. The mRNA is cell-to-cell mobile.
25	AT1G08320	TF	1.0347	TGACG (TGA) MOTIF-BINDING PROTEIN 9 (TGA9)	bZIP transcription factor family protein;(source:Araport11)
