# Supplementary material for: A Systems Biology Approach to Identify Essential Epigenetic Regulators for Specific Biological Processes in Plants
Source: Plants (Basel). 2021 Feb 13;10(2):364. doi: 10.3390/plants10020364 (PMC7918732; doi:10.3390/plants10020364)
Supplement: Supplementary file 1 [file plants-10-00364-s001.zip › SupplementaryTableS6.xlsx]

## Sheet: S6
Table S6. Top 10 epigenetic regulators in the network generated from Yadav et al. 2009
Regulatory Gene	Weight Sum	Name	Description
AT4G13940	53.9118	HOMOLOGY-DEPENDENT GENE SILENCING 1 (HOG1)	Encodes a S-adenosyl-L-homocysteine hydrolase required for DNA methylation-dependent gene silencing. The mRNA is cell-to-cell mobile.
AT5G22650	16.0018	HISTONE DEACETYLASE 2B (HD2B) / HDT2	Encodes a member of a plant-specific class of histone deacetylases. Controls the development of adaxial/abaxial leaf polarity. Its mRNA is widely expressed in stems, leaves, flowers and young siliques. Plant lines expressing RNAi constructs directed against this gene showed a marked reduction in agrobacterium-mediated root transformation.
AT1G57820	7.86542	VARIANT IN METHYLATION 1 (VIM1)	Encodes a 645-amino acid methylcytosine-binding protein with a PHD domain, two RING finger domains, and an SRA domain that is involved in centromere heterochromatinization. This protein functions as an E3 ubiquitin ligase in vitro. The protein has been shown to bind to methylated cytosines of CG, CNG and CNN motifs via its SRA domain but has a preference for the former. It plays a role in the est…
AT2G02760	7.39402	UBIQUITING-CONJUGATING ENZYME 2 (UBC2)	ubiquitin conjugating enzyme UBC2. Homolog of the yeast RAD6 gene.
AT1G69770	7.09201	CHROMOMETHYLASE 3 (CMT3)	Encodes a chromomethylase involved in methylating cytosine residues at non-CG sites. Involved in preferentially methylating transposon-related sequences, reducing their mobility. CMT3 interacts with an Arabidopsis homologue of HP1 (heterochromatin protein 1), which in turn interacts with methylated histones. Involved in gene silencing.
AT5G49160	6.4407	METHYLTRANSFERASE 1 (MET1)	Encodes a cytosine methyltransferase MET1. Required for silencing of FWA paternal allele in endosperm. Two lines with RNAi constructs directed against DMT1 have reduced agrobacterium-mediated tumor formation. The mRNA is cell-to-cell mobile.
AT3G44750	5.68545	HISTONE DEACETYLASE 2A (HD2A) / HDT1	Encodes a histone deacetylase. Controls the development of adaxial/abaxial leaf polarity. Two lines with RNAi-directed against this gene show reduced Agrobacterium-mediated DNA transformation of the roots. Involved in development of the vascular tissue of the stem by affecting cell proliferation and differentiation.
AT1G14400	5.59234	UBIQUITIN CARRIER PROTEIN 1 (UBC1)	ubiquitin carrier protein
AT1G15340	3.75317	METHYL-CPG-BINDING DOMAIN 10 (MBD10)	Protein containing methyl-CpG-binding domain.Has sequence similarity to human MBD proteins.
AT5G26040	3.66845	HISTONE DEACETYLASE 2 (HDA2)	Class III RPD3 type protein. Encodes HDA2, a member of the histone deacetylase family proteins.
