# Supplementary material for: A Systems Biology Approach to Identify Essential Epigenetic Regulators for Specific Biological Processes in Plants
Source: Plants (Basel). 2021 Feb 13;10(2):364. doi: 10.3390/plants10020364 (PMC7918732; doi:10.3390/plants10020364)
Supplement: Supplementary file 1 [file plants-10-00364-s001.zip › SupplementaryTableS7.xlsx]

## Sheet: S7
Table S7. Top 10 epigenetic regulators in the network generated from Tian et al. 2019
Regulatory Gene	Weight Sum	Name	Description
AT4G13940	47.1618	HOMOLOGY-DEPENDENT GENE SILENCING 1 (HOG1)	Encodes a S-adenosyl-L-homocysteine hydrolase required for DNA methylation-dependent gene silencing. The mRNA is cell-to-cell mobile.
AT2G28290	11.2682	SPLAYED (SYD)	Encodes a SWI2/SNF2-like protein in the SNF2 subclass. Homozygous plants with null mutations exhibit premature termination of the meristem and carpelloid structures from the inflorescence meristem. Co-activator of floral homeotic gene expression. Acts with LFY to regulate shoot apical meristem identity. Required for meristem maintenance. Regulates flowering under a non-inductive photoperiod. It p…
AT1G14400	8.05658	UBIQUITIN CARRIER PROTEIN 1 (UBC1)	ubiquitin carrier protein
AT5G22650	6.43044	HISTONE DEACETYLASE 2B (HD2B) / HDT2	Encodes a member of a plant-specific class of histone deacetylases. Controls the development of adaxial/abaxial leaf polarity. Its mRNA is widely expressed in stems, leaves, flowers and young siliques. Plant lines expressing RNAi constructs directed against this gene showed a marked reduction in agrobacterium-mediated root transformation.
AT2G02760	6.09303	UBIQUITING-CONJUGATING ENZYME 2 (UBC2)	ubiquitin conjugating enzyme UBC2. Homolog of the yeast RAD6 gene.
AT4G15180	5.20931	SET DOMAIN PROTEIN 2 (SDG2)	Encodes SET domain containing protein that acts redundantly with ATX4/5 to regulate histone H3-K4 methylation.
AT3G20810	4.80408	JUMONJI DOMAIN CONTAINING PROTEIN 30 (JMJ30)	JMJ30 encodes a protein which contains a jumonji-C (jmjC) domain. jmj30 mutant plants have a short-period circadian phenotype. JMJ30 has histone demethylase activity and interacts with EFM to repress FT.
AT3G52250	3.93212	POWERDRESS (PWR)	Encodes a protein with a putative role in mRNA splicing. The mRNA is cell-to-cell mobile.
AT5G65630	3.87423	GLOBAL TRANSCRIPTION FACTOR GROUP E7 (GTE7)	This gene is predicted to encode a bromodomain-containing protein. Plant lines expressing RNAi constructs targeted against GTE7 show some resistance to agrobacterium-mediated root transformation.
AT2G46020	3.82366	BRAHMA (BRM)	Encodes a SWI/SNF chromatin remodeling ATPase that upregulates transcription of all three CUC genes and is involved in the formation and/or maintenance of boundary cells during embryogenesis. Also mediates repression of expression of seed storage proteins in vegetative tissues. Interacts strongly with AtSWI3C, also with AtSWI3B, but not with AtSWI3A or AtSWI3D.
