# Supplementary material for: A Systems Biology Approach to Identify Essential Epigenetic Regulators for Specific Biological Processes in Plants
Source: Plants (Basel). 2021 Feb 13;10(2):364. doi: 10.3390/plants10020364 (PMC7918732; doi:10.3390/plants10020364)
Supplement: Supplementary file 1 [file plants-10-00364-s001.zip › SupplementaryTableS9.xlsx]

## Sheet: S9
Table S9. Cumulative ranking of the top epigenetic regulators in the SAM networks generated from Yadav et al, and Tian et al.
Gene	Rank in Yadav et al.	Rank in Tian et al.	Rank Sum	Cumulative rank	Name	Description
AT4G13940	1	1	2	1	HOMOLOGY-DEPENDENT GENE SILENCING 1 (HOG1)	Encodes a S-adenosyl-L-homocysteine hydrolase required for DNA methylation-dependent gene silencing. The mRNA is cell-to-cell mobile.
AT5G22650	2	4	6	2	HISTONE DEACETYLASE 2B (HD2B) / HDT2	Encodes a member of a plant-specific class of histone deacetylases. Controls the development of adaxial/abaxial leaf polarity. Its mRNA is widely expressed in stems, leaves, flowers and young siliques. Plant lines expressing RNAi constructs directed against this gene showed a marked reduction in agrobacterium-mediated root transformation.
AT2G02760	4	5	9	3	UBIQUITING-CONJUGATING ENZYME 2 (UBC2)	ubiquitin conjugating enzyme UBC2. Homolog of the yeast RAD6 gene.
AT1G14400	8	3	11	4	UBIQUITIN CARRIER PROTEIN 1 (UBC1)	ubiquitin carrier protein
AT1G57820	3	12	15	5	VARIANT IN METHYLATION 1 (VIM1)	Encodes a 645-amino acid methylcytosine-binding protein with a PHD domain, two RING finger domains, and an SRA domain that is involved in centromere heterochromatinization. This protein functions as an E3 ubiquitin ligase in vitro. The protein has been shown to bind to methylated cytosines of CG, CNG and CNN motifs via its SRA domain but has a preference for the former. It plays a role in the est…
AT2G28290	13	2	15	6	SPLAYED (SYD)	Encodes a SWI2/SNF2-like protein in the SNF2 subclass. Homozygous plants with null mutations exhibit premature termination of the meristem and carpelloid structures from the inflorescence meristem. Co-activator of floral homeotic gene expression. Acts with LFY to regulate shoot apical meristem identity. Required for meristem maintenance. Regulates flowering under a non-inductive photoperiod. It p…
AT1G69770	5	13	18	7	CHROMOMETHYLASE 3 (CMT3)	Encodes a chromomethylase involved in methylating cytosine residues at non-CG sites. Involved in preferentially methylating transposon-related sequences, reducing their mobility. CMT3 interacts with an Arabidopsis homologue of HP1 (heterochromatin protein 1), which in turn interacts with methylated histones. Involved in gene silencing.
AT5G65630	12	9	21	8	GLOBAL TRANSCRIPTION FACTOR GROUP E7 (GTE7)	This gene is predicted to encode a bromodomain-containing protein. Plant lines expressing RNAi constructs targeted against GTE7 show some resistance to agrobacterium-mediated root transformation.
AT3G20810	15	7	22	9	JUMONJI DOMAIN CONTAINING PROTEIN 30 (JMJ30)	JMJ30 encodes a protein which contains a jumonji-C (jmjC) domain. jmj30 mutant plants have a short-period circadian phenotype. JMJ30 has histone demethylase activity and interacts with EFM to repress FT.
AT1G15340	9	14	23	10	METHYL-CPG-BINDING DOMAIN 10 (MBD10)	Protein containing methyl-CpG-binding domain.Has sequence similarity to human MBD proteins.
AT3G52250	16	8	24	11	POWERDRESS (PWR)	Encodes a protein with a putative role in mRNA splicing. The mRNA is cell-to-cell mobile.
AT5G49160	6	21	27	12	METHYLTRANSFERASE 1 (MET1)	Encodes a cytosine methyltransferase MET1. Required for silencing of FWA paternal allele in endosperm. Two lines with RNAi constructs directed against DMT1 have reduced agrobacterium-mediated tumor formation. The mRNA is cell-to-cell mobile.
AT5G26040	10	17	27	13	HISTONE DEACETYLASE 2 (HDA2)	Class III RPD3 type protein. Encodes HDA2, a member of the histone deacetylase family proteins.
AT3G44750	7	22	29	14	HISTONE DEACETYLASE 2A (HD2A) / HDT1	Encodes a histone deacetylase. Controls the development of adaxial/abaxial leaf polarity. Two lines with RNAi-directed against this gene show reduced Agrobacterium-mediated DNA transformation of the roots. Involved in development of the vascular tissue of the stem by affecting cell proliferation and differentiation.
AT2G46020	29	10	39	15	BRAHMA (BRM)	Encodes a SWI/SNF chromatin remodeling ATPase that upregulates transcription of all three CUC genes and is involved in the formation and/or maintenance of boundary cells during embryogenesis. Also mediates repression of expression of seed storage proteins in vegetative tissues. Interacts strongly with AtSWI3C, also with AtSWI3B, but not with AtSWI3A or AtSWI3D.
AT4G15180	44	6	50	16	SET DOMAIN PROTEIN 2 (SDG2)	Encodes SET domain containing protein that acts redundantly with ATX4/5 to regulate histone H3-K4 methylation.
